# Supplementary material for: Prostate apoptosis response protein 4 sensitizes human colon cancer cells to chemotherapeutic 5-FU through mediation of an NFκB and microRNA network
Source: Mol Cancer. 2010 Apr 30;9:98. doi: 10.1186/1476-4598-9-98 (PMC2883962; doi:10.1186/1476-4598-9-98)
Supplement: Additional file 2 — Microarray data. [file 1476-4598-9-98-S2.XLS]

## Sheet: Par4_TargetGenes_Unique
Gene Symbol	Gene Title	Row_Column	log2 Par4	log2 emptyvector_control	log2 (Par4/vector)	abs fold-change	10%FDR	5%FDR	1%FDR	Alignments	RefSeq Protein ID	RefSeq Transcript ID	Gene Ontology Biological Process	Gene Ontology Cellular Component	Gene Ontology Molecular Function	Pathway
AGPAT3 /// LOC653101	1-acylglycerol-3-phosphate O-acyltransferase 3 /// similar to 1-acylglycerol-3-phosphate O-acyltransferase 3	125_69	0.833226	0.151746	0.68148	1.60378	yes	yes	yes	chr21:44229061-44231449 (+) // 94.21 // q22.3	NP_001032642.1 /// NP_064517.1 /// XP_931088.1 /// XP_946823.1	NM_001037553 /// NM_020132 /// XM_925995 /// XM_941730	8152 // metabolism // inferred from electronic annotation /// 8654 // phospholipid biosynthesis // non-traceable author statement /// 8654 // phospholipid biosynthesis // inferred from electronic annotation	16020 // membrane // inferred from electronic annotation /// 16021 // integral to membrane // inferred from electronic annotation	3841 // 1-acylglycerol-3-phosphate O-acyltransferase activity // non-traceable author statement /// 8415 // acyltransferase activity // inferred from electronic annotation /// 16740 // transferase activity // inferred from electronic annotation /// 3841 // 1-acylglycerol-3-phosphate O-acyltransferase activity // inferred from electronic annotation	Glycerolipid metabolism // KEGG /// Glycerophospholipid metabolism // KEGG /// Ether lipid metabolism // KEGG
AGPAT5	1-acylglycerol-3-phosphate O-acyltransferase 5 (lysophosphatidic acid acyltransferase, epsilon)	275_90	0.740453	1.42722	-0.686769	1.60967	yes	yes	yes	chr8:6553621-6604592 (+) // 99.01 // p23.1	NP_060831.2	NM_018361	8152 // metabolism // inferred from electronic annotation /// 8654 // phospholipid biosynthesis // non-traceable author statement /// 8654 // phospholipid biosynthesis // inferred from electronic annotation	16020 // membrane // inferred from electronic annotation /// 16021 // integral to membrane // inferred from electronic annotation	3841 // 1-acylglycerol-3-phosphate O-acyltransferase activity // non-traceable author statement /// 8415 // acyltransferase activity // inferred from electronic annotation /// 16740 // transferase activity // inferred from electronic annotation /// 3841 // 1-acylglycerol-3-phosphate O-acyltransferase activity // inferred from electronic annotation	Glycerolipid metabolism // KEGG /// Glycerophospholipid metabolism // KEGG /// Ether lipid metabolism // KEGG
AGPAT7	1-acylglycerol-3-phosphate O-acyltransferase 7 (lysophosphatidic acid acyltransferase, eta)	104_33	-0.0645034	0.612583	-0.677087	1.59891	yes	yes	yes	chr15:32438109-32444550 (-) // 85.94 // q14	NP_705841.2	NM_153613	8152 // metabolism // inferred from electronic annotation /// 8654 // phospholipid biosynthesis // inferred from electronic annotation	5783 // endoplasmic reticulum // inferred from electronic annotation /// 16020 // membrane // inferred from electronic annotation /// 16021 // integral to membrane // inferred from electronic annotation	3841 // 1-acylglycerol-3-phosphate O-acyltransferase activity // inferred from electronic annotation /// 5509 // calcium ion binding // inferred from electronic annotation /// 8415 // acyltransferase activity // inferred from electronic annotation /// 16740 // transferase activity // inferred from electronic annotation	---
PAPSS1	3'-phosphoadenosine 5'-phosphosulfate synthase 1	143_24	-0.847969	-1.43551	0.587538	1.50268	yes	yes	yes	chr4:108754504-108860810 (-) // 99.25 // q25	NP_005434.4	NM_005443	103 // sulfate assimilation // inferred from electronic annotation /// 1501 // skeletal development // inferred from sequence or structural similarity /// 6139 // nucleobase, nucleoside, nucleotide and nucleic acid metabolism // not recorded /// 1501 // skeletal development // traceable author statement	5622 // intracellular // inferred from sequence or structural similarity	166 // nucleotide binding // inferred from electronic annotation /// 4020 // adenylylsulfate kinase activity // inferred from electronic annotation /// 4781 // sulfate adenylyltransferase (ATP) activity // inferred from sequence or structural similarity /// 5524 // ATP binding // inferred from sequence or structural similarity /// 16779 // nucleotidyltransferase activity // inferred from sequence…	Purine metabolism // KEGG /// Selenoamino acid metabolism // KEGG /// Sulfur metabolism // KEGG
NT5DC2	5'-nucleotidase domain containing 2	144_56	0.174706	-0.391884	0.56659	1.48102	yes	yes	yes	chr3:52543023-52545308 (+) // 79.52 // p21.1	NP_075059.1	NM_022908	---	---	---	---
AKAP12	A kinase (PRKA) anchor protein (gravin) 12	1_58	0.419593	2.10558	-1.68599	3.2176	yes	yes	yes	chr6:151720557-151721364 (+) // 83.78 // q25.1	NP_005091.2 /// NP_653080.1	NM_005100 /// NM_144497	6605 // protein targeting // inferred from electronic annotation /// 7165 // signal transduction // inferred from electronic annotation /// 7186 // G-protein coupled receptor protein signaling pathway // traceable author statement	5737 // cytoplasm // traceable author statement	5515 // protein binding // inferred from electronic annotation /// 51018 // protein kinase A binding // traceable author statement	G_Protein_Signaling // GenMAPP /// G_Protein_Signaling // GenMAPP /// G_Protein_Signaling // GenMAPP
ACAT2	acetyl-Coenzyme A acetyltransferase 2 (acetoacetyl Coenzyme A thiolase)	16_82	0.835518	0.14452	0.690998	1.6144	yes	yes	yes	chr6:160103098-160120072 (+) // 98.07 // q25.3	NP_005882.1	NM_005891	6629 // lipid metabolism // traceable author statement	5737 // cytoplasm // traceable author statement	3985 // acetyl-CoA C-acetyltransferase activity // inferred from electronic annotation /// 8415 // acyltransferase activity // inferred from electronic annotation /// 16740 // transferase activity // inferred from electronic annotation	Fatty acid metabolism // KEGG /// Synthesis and degradation of ketone bodies // KEGG /// Valine, leucine and isoleucine degradation // KEGG /// Lysine degradation // KEGG /// Tryptophan metabolism // KEGG /// Pyruvate metabolism // KEGG /// Benzoate degradation via CoA ligation // KEGG /// Propanoate metabolism // KEGG /// Butanoate metabolism // KEGG /// Two-component system - General // KEGG
ACTG2	actin, gamma 2, smooth muscle, enteric	182_2	0.404426	1.19012	-0.78569	1.72392	yes	yes	yes	chr2:73973642-74000287 (+) // 100.0 // p13.1	NP_001606.1	NM_001615	---	5856 // cytoskeleton // inferred from electronic annotation /// 5884 // actin filament // inferred from electronic annotation	166 // nucleotide binding // inferred from electronic annotation /// 5200 // structural constituent of cytoskeleton // inferred from electronic annotation /// 5515 // protein binding // inferred from electronic annotation /// 5524 // ATP binding // inferred from electronic annotation /// 5198 // structural molecule activity // inferred from electronic annotation	---
ACTL7A	actin-like 7A	90_78	0.531665	1.07854	-0.54688	1.46092	yes	yes	yes	chr9:110664423-110665856 (+) // 99.93 // q31.3	NP_006678.1	NM_006687	---	5856 // cytoskeleton // traceable author statement /// 5856 // cytoskeleton // inferred from electronic annotation	5200 // structural constituent of cytoskeleton // traceable author statement /// 5515 // protein binding // inferred from electronic annotation /// 5198 // structural molecule activity // inferred from electronic annotation	---
ATF6	activating transcription factor 6	161_53	-0.219361	0.638249	-0.85761	1.81203	yes	yes	yes	chr1:160002733-160195475 (+) // 98.46 // q23.3	NP_031374.2	NM_007348	6350 // transcription // inferred from electronic annotation /// 6357 // regulation of transcription from RNA polymerase II promoter // traceable author statement /// 6457 // protein folding // traceable author statement /// 6986 // response to unfolded protein // inferred from electronic annotation /// 6990 // unfolded protein response, positive regulation of target gene transcription // traceab…	5634 // nucleus // traceable author statement /// 5635 // nuclear envelope // traceable author statement /// 5654 // nucleoplasm // traceable author statement /// 5783 // endoplasmic reticulum // inferred from electronic annotation /// 5789 // endoplasmic	3700 // transcription factor activity // traceable author statement /// 3702 // RNA polymerase II transcription factor activity // traceable author statement /// 3713 // transcription coactivator activity // traceable author statement /// 43565 // sequence-specific DNA binding // inferred from electronic annotation /// 46983 // protein dimerization activity // inferred from electronic annotation …	---
ACVR2A	activin A receptor, type IIA	59_7	0.897868	0.326958	0.57091	1.48546	yes	yes	yes	chr2:148319033-148401980 (+) // 98.19 // q22.3	NP_001607.1	NM_001616	6468 // protein amino acid phosphorylation // inferred from electronic annotation /// 7178 // transmembrane receptor protein serine/threonine kinase signaling pathway // traceable author statement /// 7178 // transmembrane receptor protein serine/threonine kinase signaling pathway // inferred from electronic annotation	5887 // integral to plasma membrane // traceable author statement /// 16020 // membrane // inferred from electronic annotation /// 16021 // integral to membrane // inferred from electronic annotation	166 // nucleotide binding // inferred from electronic annotation /// 287 // magnesium ion binding // inferred from electronic annotation /// 4872 // receptor activity // inferred from electronic annotation /// 5024 // transforming growth factor beta receptor activity // inferred from electronic annotation /// 5524 // ATP binding // inferred from electronic annotation /// 16740 // transferase acti…	---
ACSL3	Acyl-CoA synthetase long-chain family member 3	147_21	0.0297446	0.63783	-0.608086	1.52424	yes	yes	yes	chr2:223433975-223517586 (+) // 97.5 // q36.1	NP_004448.2 /// NP_976251.1	NM_004457 /// NM_203372	6629 // lipid metabolism // inferred from electronic annotation /// 6631 // fatty acid metabolism // inferred from electronic annotation /// 8152 // metabolism // inferred from electronic annotation	5777 // peroxisome // inferred from electronic annotation /// 16020 // membrane // inferred from electronic annotation /// 16021 // integral to membrane // inferred from electronic annotation	287 // magnesium ion binding // inferred from electronic annotation /// 4321 // fatty-acyl-CoA synthase activity // traceable author statement /// 4467 // long-chain-fatty-acid-CoA ligase activity // inferred from electronic annotation /// 16874 // ligase activity // inferred from electronic annotation /// 3824 // catalytic activity // inferred from electronic annotation	Fatty_Acid_Degradation // GenMAPP /// Fatty_Acid_Degradation // GenMAPP /// Mitochondrial_fatty_acid_betaoxidation // GenMAPP /// Mitochondrial_fatty_acid_betaoxidation // GenMAPP /// Fatty acid metabolism // KEGG /// PPAR signaling pathway // KEGG /// Adipocytokine signaling pathway // KEGG
ACSS1	acyl-CoA synthetase short-chain family member 1	283_43	0.599667	-0.0176639	0.617331	1.53403	yes	yes	yes	chr20:24934872-24952277 (-) // 98.47 // p11.21	NP_115890.2	NM_032501	8152 // metabolism // inferred from electronic annotation	5739 // mitochondrion // inferred from electronic annotation	3824 // catalytic activity // inferred from electronic annotation /// 3987 // acetate-CoA ligase activity // inferred from electronic annotation /// 16208 // AMP binding // inferred from electronic annotation /// 16874 // ligase activity // inferred from electronic annotation	Pyruvate metabolism // KEGG /// Propanoate metabolism // KEGG
ADAMTS7	ADAM metallopeptidase with thrombospondin type 1 motif, 7	67_45	2.16234	2.74546	-0.583121	1.49809	yes	yes	yes	chr15:76850191-76890629 (-) // 91.76 // q25.1	NP_055087.2	NM_014272	6508 // proteolysis // inferred from electronic annotation /// 7229 // integrin-mediated signaling pathway // inferred from electronic annotation	5578 // extracellular matrix (sensu Metazoa) // inferred from electronic annotation /// 31012 // extracellular matrix // inferred from electronic annotation	4222 // metalloendopeptidase activity // inferred from electronic annotation /// 8270 // zinc ion binding // inferred from electronic annotation /// 46872 // metal ion binding // inferred from electronic annotation /// 8233 // peptidase activity // inferred from electronic annotation /// 8237 // metallopeptidase activity // inferred from electronic annotation /// 16787 // hydrolase activity // in…	---
AP2S1	adaptor-related protein complex 2, sigma 1 subunit	99_34	0.397809	1.06381	-0.666	1.58667	yes	yes	yes	chr19:52033263-52045931 (-) // 98.59 // q13.32	NP_004060.2 /// NP_067586.1	NM_004069 /// NM_021575	6810 // transport // inferred from electronic annotation /// 6886 // intracellular protein transport // inferred from electronic annotation /// 30100 // regulation of endocytosis // traceable author statement /// 48268 // clathrin cage assembly // traceable author statement	5905 // coated pit // inferred from electronic annotation /// 30122 // AP-2 adaptor complex // traceable author statement /// 30662 // coated vesicle membrane // inferred from electronic annotation	8565 // protein transporter activity // non-traceable author statement /// 5215 // transporter activity // non-traceable author statement	---
AEBP1	AE binding protein 1	277_1	-1.04254	-1.69702	0.654479	1.57405	yes	yes	yes	chr7:44110650-44120683 (+) // 94.84 // p13	NP_001120.3	NM_001129	1501 // skeletal development // traceable author statement /// 6508 // proteolysis // inferred from electronic annotation /// 7155 // cell adhesion // inferred from electronic annotation /// 7517 // muscle development // traceable author statement /// 6725 // aromatic compound metabolism // inferred from electronic annotation	5737 // cytoplasm // not recorded	3700 // transcription factor activity // traceable author statement /// 4180 // carboxypeptidase activity // traceable author statement /// 4182 // carboxypeptidase A activity // inferred from electronic annotation /// 4180 // carboxypeptidase activity // inferred from electronic annotation /// 3824 // catalytic activity // inferred from electronic annotation /// 8199 // ferric iron binding // in…	---
AHNAK	AHNAK nucleoprotein (desmoyokin)	82_62	-0.332133	0.245251	-0.577384	1.49214	yes	yes	yes	chr11:62040583-62047156 (+) // 98.91 // q12.3	NP_001611.1 /// NP_076965.2	NM_001620 /// NM_024060	7399 // nervous system development // non-traceable author statement	5634 // nucleus // non-traceable author statement /// 5634 // nucleus // inferred from electronic annotation	5515 // protein binding // inferred from electronic annotation	---
ALDOA	aldolase A, fructose-bisphosphate	86_39	-0.554894	0.0652266	-0.620121	1.537	yes	yes	yes	chr16:29983006-29989235 (+) // 99.93 // p11.2	NP_000025.1 /// NP_908930.1 /// NP_908932.1	NM_000034 /// NM_184041 /// NM_184043	6000 // fructose metabolism // traceable author statement /// 6096 // glycolysis // traceable author statement /// 6941 // striated muscle contraction // traceable author statement /// 8152 // metabolism // inferred from electronic annotation /// 6096 // glycolysis // inferred from electronic annotation	---	4332 // fructose-bisphosphate aldolase activity // traceable author statement /// 16829 // lyase activity // inferred from electronic annotation /// 5515 // protein binding // inferred from physical interaction /// 3824 // catalytic activity // inferred from electronic annotation /// 4332 // fructose-bisphosphate aldolase activity // inferred from electronic annotation	Glycolysis_and_Gluconeogenesis // GenMAPP /// Glycolysis_and_Gluconeogenesis // GenMAPP /// Glycolysis / Gluconeogenesis // KEGG /// Pentose phosphate pathway // KEGG /// Inositol metabolism // KEGG /// Fructose and mannose metabolism // KEGG /// Carbon fixation // KEGG
ALDOC	aldolase C, fructose-bisphosphate	243_55	-0.550861	0.0363459	-0.587207	1.50233	yes	yes	yes	chr17:23924265-23927989 (-) // 98.36 // q11.2	NP_005156.1	NM_005165	6000 // fructose metabolism // traceable author statement /// 6096 // glycolysis // inferred from electronic annotation /// 8152 // metabolism // inferred from electronic annotation	---	4332 // fructose-bisphosphate aldolase activity // traceable author statement /// 16829 // lyase activity // inferred from electronic annotation /// 3824 // catalytic activity // inferred from electronic annotation /// 4332 // fructose-bisphosphate aldolase activity // inferred from electronic annotation	Glycolysis_and_Gluconeogenesis // GenMAPP /// Glycolysis / Gluconeogenesis // KEGG /// Pentose phosphate pathway // KEGG /// Inositol metabolism // KEGG /// Fructose and mannose metabolism // KEGG /// Carbon fixation // KEGG
ALPI	alkaline phosphatase, intestinal	293_66	-0.369277	0.170626	-0.539903	1.45387	yes	yes	yes	chr2:233029108-233032984 (+) // 95.71 // q37.1	NP_001622.1	NM_001631	8152 // metabolism // inferred from electronic annotation /// 16310 // phosphorylation // non-traceable author statement	16020 // membrane // non-traceable author statement /// 16021 // integral to membrane // inferred from electronic annotation /// 16020 // membrane // inferred from electronic annotation	287 // magnesium ion binding // inferred from electronic annotation /// 4035 // alkaline phosphatase activity // non-traceable author statement /// 8270 // zinc ion binding // inferred from electronic annotation /// 16787 // hydrolase activity // inferred from electronic annotation /// 48503 // GPI anchor binding // inferred from electronic annotation /// 4035 // alkaline phosphatase activity // …	gamma-Hexachlorocyclohexane degradation // KEGG /// Folate biosynthesis // KEGG /// Two-component system - General // KEGG
H2-ALPHA	alpha-tubulin isotype H2-alpha	94_6	0.18319	0.72058	-0.53739	1.45134	yes	yes	yes	chr2:131956594-131956891 (+) // 98.99 // q21.1 /// chr13:18646002-18646299 (-) // 95.29 // q12.11 /// chr2:130665873-130666170 (-) // 97.64 // q21.1	NP_525125.1	NM_080386	7018 // microtubule-based movement // inferred from electronic annotation /// 51258 // protein polymerization // inferred from electronic annotation /// 7017 // microtubule-based process // non-traceable author statement	5874 // microtubule // inferred from electronic annotation /// 43234 // protein complex // inferred from electronic annotation /// 5874 // microtubule // non-traceable author statement	3924 // GTPase activity // inferred from electronic annotation /// 5198 // structural molecule activity // inferred from electronic annotation /// 5525 // GTP binding // inferred from electronic annotation /// 5515 // protein binding // inferred from physical interaction /// 166 // nucleotide binding // inferred from electronic annotation /// 5525 // GTP binding // non-traceable author statement	---
ABP1	Amiloride binding protein 1 (amine oxidase (copper-containing))	17_107	-0.0662202	0.805261	-0.871482	1.82954	yes	yes	yes	chr7:150051824-150052300 (+) // 98.76 // q36.1	NP_001082.2	NM_001091	8152 // metabolism // not recorded /// 7519 // striated muscle development // inferred from sequence or structural similarity /// 9790 // embryonic development // inferred from sequence or structural similarity /// 30182 // neuron differentiation // inferred from sequence or structural similarity /// 31175 // neurite development // inferred from sequence or structural similarity /// 43525 // posi…	5777 // peroxisome // non-traceable author statement /// 5634 // nucleus // inferred from sequence or structural similarity /// 5737 // cytoplasm // inferred from sequence or structural similarity /// 16020 // membrane // inferred from sequence or structu	5507 // copper ion binding // inferred from electronic annotation /// 5509 // calcium ion binding // inferred from electronic annotation /// 8131 // amine oxidase activity // inferred from direct assay /// 8144 // drug binding // not recorded /// 8201 // heparin binding // inferred from electronic annotation /// 16491 // oxidoreductase activity // inferred from electronic annotation /// 5515 // p…	ACE-Inhibitor_pathway_PharmGKB // GenMAPP /// Smooth_muscle_contraction // GenMAPP /// Fatty_Acid_Synthesis // GenMAPP /// Fatty_Acid_Synthesis // GenMAPP /// Glycine, serine and threonine metabolism // KEGG /// Arginine and proline metabolism // KEGG /// Histidine metabolism // KEGG /// Tyrosine metabolism // KEGG /// Phenylalanine metabolism // KEGG /// Tryptophan metabolism // KEGG /// beta-Al…
APP	amyloid beta (A4) precursor protein (peptidase nexin-II, Alzheimer disease)	229_12	0.863404	0.268325	0.59508	1.51056	yes	yes	yes	chr21:26175083-26464927 (-) // 94.86 // q21.3	NP_000475.1 /// NP_958816.1 /// NP_958817.1	NM_000484 /// NM_201413 /// NM_201414	6878 // copper ion homeostasis // traceable author statement /// 6897 // endocytosis // inferred from electronic annotation /// 6915 // apoptosis // inferred from electronic annotation /// 7155 // cell adhesion // inferred from electronic annotation /// 7219 // Notch signaling pathway // inferred from electronic annotation /// 50905 // neuromuscular physiological process // non-traceable author s…	5576 // extracellular region // traceable author statement /// 5887 // integral to plasma membrane // traceable author statement /// 5905 // coated pit // inferred from electronic annotation /// 9986 // cell surface // inferred from direct assay /// 16020	4867 // serine-type endopeptidase inhibitor activity // inferred from direct assay /// 4867 // serine-type endopeptidase inhibitor activity // non-traceable author statement /// 5506 // iron ion binding // inferred from electronic annotation /// 5507 // copper ion binding // inferred from electronic annotation /// 5515 // protein binding // inferred from physical interaction /// 8201 // heparin b…	---
ALS2CR10	amyotrophic lateral sclerosis 2 (juvenile) chromosome region, candidate 10	118_31	-0.319598	-1.00108	0.681477	1.60378	yes	yes	yes	chr2:201713251-201726892 (-) // 88.26 // q33.1	---	---	---	---	---	---
AMOTL2	angiomotin like 2	218_40	1.08822	0.489966	0.598252	1.51388	yes	yes	yes	chr3:135557412-135572337 (-) // 99.04 // q22.1	NP_057285.3	NM_016201	---	---	---	---
ANGPTL1	angiopoietin-like 1	264_92	-0.0708776	0.698788	-0.769666	1.70487	yes	yes	yes	chr1:177086260-177101534 (-) // 96.87 // q25.2	NP_004664.1	NM_004673	---	5615 // extracellular space // inferred from direct assay	5102 // receptor binding // traceable author statement	---
ANKH	ankylosis, progressive homolog (mouse)	136_18	-0.370425	0.504786	-0.875211	1.83428	yes	yes	yes	chr5:14757909-14924616 (-) // 92.16 // p15.2	NP_473368.1	NM_054027	1501 // skeletal development // non-traceable author statement /// 6810 // transport // inferred from electronic annotation /// 6817 // phosphate transport // inferred from electronic annotation /// 7605 // sensory perception of sound // inferred from electronic annotation /// 7626 // locomotory behavior // non-traceable author statement /// 30500 // regulation of bone mineralization // inferred …	16020 // membrane // inferred from electronic annotation /// 16021 // integral to membrane // inferred from direct assay /// 19867 // outer membrane // inferred from sequence or structural similarity /// 19867 // outer membrane // traceable author stateme	5315 // inorganic phosphate transporter activity // inferred from direct assay /// 30504 // inorganic diphosphate transporter activity // inferred from direct assay /// 15114 // phosphate transporter activity // inferred from electronic annotation	---
ANKMY2	ankyrin repeat and MYND domain containing 2	89_35	-0.173495	0.516308	-0.689804	1.61306	yes	yes	yes	chr7:16605928-16651928 (-) // 97.25 // p21.1	NP_064715.1	NM_020319	---	---	8270 // zinc ion binding // inferred from electronic annotation /// 46872 // metal ion binding // inferred from electronic annotation	---
ANKRD10	Ankyrin repeat domain 10	124_42	0.742638	0.162894	0.579744	1.49458	yes	yes	yes	chr13:110350427-110352397 (+) // 82.75 // q34	NP_060134.2	NM_017664	---	---	---	---
ANKRD13C	Ankyrin repeat domain 13C	115_9	-0.8911	-0.261844	-0.629256	1.54677	yes	yes	yes	chr1:70497255-70498782 (-) // 83.51 // p31.1	NP_110443.2	NM_030816	---	---	---	---
ANKRD15	ankyrin repeat domain 15	101_74	-0.132967	0.54129	-0.674257	1.59578	yes	yes	yes	chr9:666887-736103 (+) // 99.21 // p24.3	NP_055973.2 /// NP_694856.1	NM_015158 /// NM_153186	7049 // cell cycle // inferred from electronic annotation /// 45786 // negative regulation of progression through cell cycle // inferred from electronic annotation	---	---	---
APEX1	APEX nuclease (multifunctional DNA repair enzyme) 1	144_34	0.393815	1.11743	-0.723616	1.65132	yes	yes	yes	chr14:19993279-19995698 (+) // 98.36 // q11.2	NP_001632.2 /// NP_542379.1 /// NP_542380.1	NM_001641 /// NM_080648 /// NM_080649	6284 // base-excision repair // traceable author statement /// 6366 // transcription from RNA polymerase II promoter // traceable author statement /// 51101 // regulation of DNA binding // inferred from direct assay /// 6281 // DNA repair // inferred from electronic annotation /// 6974 // response to DNA damage stimulus // inferred from electronic annotation /// 7126 // meiosis // inferred from e…	5634 // nucleus // inferred from direct assay /// 5783 // endoplasmic reticulum // traceable author statement /// 5840 // ribosome // traceable author statement /// 48471 // perinuclear region // inferred from direct assay /// 790 // nuclear chromatin //	287 // magnesium ion binding // inferred from electronic annotation /// 3677 // DNA binding // inferred from direct assay /// 3713 // transcription coactivator activity // inferred from direct assay /// 3714 // transcription corepressor activity // traceable author statement /// 3906 // DNA-(apurinic or apyrimidinic site) lyase activity // traceable author statement /// 4520 // endodeoxyribonucle…	---
APOA1BP	apolipoprotein A-I binding protein	113_58	0.347263	1.02685	-0.679589	1.60168	yes	yes	yes	chr1:154828181-154830715 (+) // 94.29 // q23.1	NP_658985.2	NM_144772	---	---	---	---
APOB	apolipoprotein B (including Ag(x) antigen)	309_69	-4.08087	-2.89673	-1.18414	2.27228	yes	yes	yes	chr2:21077805-21120450 (-) // 99.52 // p24.1	NP_000375.2	NM_000384	6629 // lipid metabolism // inferred from electronic annotation /// 6869 // lipid transport // non-traceable author statement /// 7165 // signal transduction // non-traceable author statement /// 8015 // circulation // non-traceable author statement /// 8202 // steroid metabolism // inferred from electronic annotation /// 8203 // cholesterol metabolism // inferred from electronic annotation /// 6…	5576 // extracellular region // non-traceable author statement /// 5625 // soluble fraction // not recorded /// 5783 // endoplasmic reticulum // non-traceable author statement /// 5792 // microsome // traceable author statement /// 42627 // chylomicron //	5102 // receptor binding // non-traceable author statement /// 5319 // lipid transporter activity // non-traceable author statement /// 8201 // heparin binding // inferred from electronic annotation /// 5319 // lipid transporter activity // inferred from electronic annotation /// 5319 // lipid transporter activity // traceable author statement	---
ARMC1	armadillo repeat containing 1	192_39	0.661487	-0.0319005	0.693387	1.61708	yes	yes	yes	chr8:66677178-66708987 (-) // 95.18 // q13.1	NP_060590.1	NM_018120	---	---	5488 // binding // inferred from electronic annotation	---
ARRDC3	arrestin domain containing 3	350_66	-1.41298	-0.0239578	-1.38902	2.61901	yes	yes	yes	chr5:90700299-90714893 (-) // 96.18 // q14.3	NP_065852.1	NM_020801	---	---	---	---
ASF1A	ASF1 anti-silencing function 1 homolog A (S. cerevisiae)	168_25	-0.527947	-1.08106	0.553116	1.46725	yes	yes	yes	chr6:119263627-119272029 (+) // 86.82 // q22.31	NP_054753.1	NM_014034	6281 // DNA repair // inferred from direct assay /// 6334 // nucleosome assembly // inferred from direct assay /// 6345 // loss of chromatin silencing // non-traceable author statement	16585 // chromatin remodeling complex // inferred from direct assay /// 5634 // nucleus // non-traceable author statement	42393 // histone binding // inferred from direct assay /// 3682 // chromatin binding // non-traceable author statement	---
NARS	asparaginyl-tRNA synthetase /// asparaginyl-tRNA synthetase	264_42	-0.783046	-0.224401	-0.558645	1.47289	yes	yes	yes	chr18:53418893-53440011 (-) // 99.37 // q21.31	NP_004530.1	NM_004539	6260 // DNA replication // inferred from electronic annotation /// 6412 // protein biosynthesis // inferred from electronic annotation /// 6421 // asparaginyl-tRNA aminoacylation // inferred from electronic annotation /// 6422 // aspartyl-tRNA aminoacylation // inferred from electronic annotation /// 6418 // tRNA aminoacylation for protein translation // inferred from electronic annotation /// 64…	5625 // soluble fraction // traceable author statement /// 5737 // cytoplasm // inferred from electronic annotation /// 5737 // cytoplasm // traceable author statement	166 // nucleotide binding // inferred from electronic annotation /// 3676 // nucleic acid binding // inferred from electronic annotation /// 3887 // DNA-directed DNA polymerase activity // inferred from electronic annotation /// 4815 // aspartate-tRNA ligase activity // inferred from electronic annotation /// 4816 // asparagine-tRNA ligase activity // inferred from electronic annotation /// 4816 …	Alanine and aspartate metabolism // KEGG /// Aminoacyl-tRNA biosynthesis // KEGG
ASPH	aspartate beta-hydroxylase	218_47	1.20465	0.612732	0.591918	1.50725	yes	yes	yes	chr8:62578373-62789889 (-) // 98.08 // q12.3	NP_004309.2 /// NP_064549.1 /// NP_115855.1 /// NP_115856.1 /// NP_115857.1	NM_004318 /// NM_020164 /// NM_032466 /// NM_032467 /// NM_032468	6936 // muscle contraction // traceable author statement /// 18193 // peptidyl-amino acid modification // inferred from electronic annotation	5783 // endoplasmic reticulum // traceable author statement /// 5789 // endoplasmic reticulum membrane // non-traceable author statement /// 5789 // endoplasmic reticulum membrane // traceable author statement /// 16020 // membrane // inferred from electr	4597 // peptide-aspartate beta-dioxygenase activity // inferred from electronic annotation /// 4597 // peptide-aspartate beta-dioxygenase activity // traceable author statement /// 5488 // binding // inferred from electronic annotation /// 5506 // iron ion binding // inferred from electronic annotation /// 5509 // calcium ion binding // non-traceable author statement /// 5509 // calcium ion bindi…	---
ARID4B	AT rich interactive domain 4B (RBP1- like) /// AT rich interactive domain 4B (RBP1- like)	313_80	0.545682	-0.070781	0.616463	1.53311	yes	yes	yes	chr1:233396834-233557876 (-) // 97.28 // q42.3	NP_057458.4 /// NP_112739.2	NM_016374 /// NM_031371	6333 // chromatin assembly or disassembly // inferred from electronic annotation	785 // chromatin // inferred from electronic annotation /// 5622 // intracellular // inferred from electronic annotation /// 5634 // nucleus // inferred from electronic annotation	3676 // nucleic acid binding // inferred from electronic annotation /// 3677 // DNA binding // inferred from electronic annotation /// 3682 // chromatin binding // inferred from electronic annotation	---
ATG7	ATG7 autophagy related 7 homolog (S. cerevisiae)	34_71	-0.309707	0.23708	-0.546787	1.46083	yes	yes	yes	chr3:11315158-11571556 (+) // 97.64 // p25.3	NP_006386.1	NM_006395	6497 // protein amino acid lipidation // inferred from direct assay /// 6512 // ubiquitin cycle // inferred from electronic annotation /// 6914 // autophagy // inferred from electronic annotation /// 6944 // membrane fusion // traceable author statement /// 15031 // protein transport // inferred from electronic annotation /// 31401 // positive regulation of protein modification // inferred from d…	5737 // cytoplasm // traceable author statement	3824 // catalytic activity // inferred from electronic annotation /// 4839 // ubiquitin activating enzyme activity // traceable author statement	---
ACLY	ATP citrate lyase	194_61	0.322413	0.917812	-0.595399	1.51089	yes	yes	yes	chr17:37276696-37328815 (-) // 97.7 // q21.2	NP_001087.2 /// NP_942127.1	NM_001096 /// NM_198830	6101 // citrate metabolism // traceable author statement /// 6200 // ATP catabolism // traceable author statement /// 8152 // metabolism // inferred from electronic annotation /// 8610 // lipid biosynthesis // inferred from electronic annotation /// 15936 // coenzyme A metabolism // traceable author statement	9346 // citrate lyase complex // traceable author statement	166 // nucleotide binding // inferred from electronic annotation /// 287 // magnesium ion binding // inferred from electronic annotation /// 3824 // catalytic activity // inferred from electronic annotation /// 3878 // ATP citrate synthase activity // traceable author statement /// 5524 // ATP binding // inferred from electronic annotation /// 16740 // transferase activity // inferred from electr…	Fatty_Acid_Synthesis // GenMAPP /// Fatty_Acid_Synthesis // GenMAPP
ATP5G1	ATP synthase, H+ transporting, mitochondrial F0 complex, subunit C1 (subunit 9)	12_34	0.219074	0.863218	-0.644143	1.56281	yes	yes	yes	chr17:44325156-44328232 (+) // 96.75 // q21.32	NP_001002027.1 /// NP_005166.1	NM_001002027 /// NM_005175	6811 // ion transport // inferred from electronic annotation /// 15986 // ATP synthesis coupled proton transport // inferred from electronic annotation /// 15992 // proton transport // inferred from electronic annotation /// 6810 // transport // inferred from electronic annotation	5624 // membrane fraction // not recorded /// 5739 // mitochondrion // inferred from electronic annotation /// 5753 // proton-transporting ATP synthase complex (sensu Eukaryota) // traceable author statement /// 16020 // membrane // inferred from electron	5215 // transporter activity // non-traceable author statement /// 8289 // lipid binding // inferred from electronic annotation /// 46933 // hydrogen-transporting ATP synthase activity, rotational mechanism // inferred from electronic annotation /// 46961 // hydrogen-transporting ATPase activity, rotational mechanism // inferred from electronic annotation /// 15078 // hydrogen ion transporter act…	Electron_Transport_Chain // GenMAPP /// Oxidative phosphorylation // KEGG /// ATP synthesis // KEGG /// Photosynthesis // KEGG /// Flagellar assembly // KEGG /// Type III secretion system // KEGG /// Epithelial cell signaling in Helicobacter pylori // KEGG /// Purine metabolism // KEGG
ATP5I	ATP synthase, H+ transporting, mitochondrial F0 complex, subunit E	315_85	0.0993218	0.702924	-0.603603	1.51951	yes	yes	yes	chr4:656226-658063 (-) // 90.61 // p16.3	NP_009031.1	NM_007100	6811 // ion transport // inferred from electronic annotation /// 15986 // ATP synthesis coupled proton transport // inferred from electronic annotation /// 15992 // proton transport // inferred from electronic annotation /// 6754 // ATP biosynthesis // inferred from electronic annotation /// 6810 // transport // inferred from electronic annotation	5739 // mitochondrion // inferred from electronic annotation /// 16469 // proton-transporting two-sector ATPase complex // inferred from electronic annotation /// 45263 // proton-transporting ATP synthase complex, coupling factor F(o) // inferred from ele	46872 // metal ion binding // inferred from electronic annotation /// 46933 // hydrogen-transporting ATP synthase activity, rotational mechanism // inferred from electronic annotation /// 46961 // hydrogen-transporting ATPase activity, rotational mechanism // inferred from electronic annotation /// 15078 // hydrogen ion transporter activity // inferred from electronic annotation	Electron_Transport_Chain // GenMAPP /// Electron_Transport_Chain // GenMAPP /// Oxidative phosphorylation // KEGG /// ATP synthesis // KEGG /// Photosynthesis // KEGG /// Flagellar assembly // KEGG /// Type III secretion system // KEGG /// Epithelial cell signaling in Helicobacter pylori // KEGG /// Purine metabolism // KEGG
ATP13A3	ATPase type 13A3	281_1	1.05367	0.515108	0.538564	1.45253	yes	yes	yes	chr3:195604691-195607100 (-) // 98.89 // q29	XP_932318.1 /// XP_937041.1 /// XP_947172.1	XM_927225 /// XM_931948 /// XM_942079	6812 // cation transport // inferred from electronic annotation /// 8152 // metabolism // inferred from electronic annotation	16020 // membrane // inferred from electronic annotation /// 16021 // integral to membrane // inferred from electronic annotation	166 // nucleotide binding // inferred from electronic annotation /// 287 // magnesium ion binding // inferred from electronic annotation /// 3824 // catalytic activity // inferred from electronic annotation /// 5524 // ATP binding // inferred from electronic annotation /// 15662 // ATPase activity, coupled to transmembrane movement of ions, phosphorylative mechanism // inferred from electronic an…	---
ATP11A	ATPase, Class VI, type 11A	179_67	1.27344	0.66642	0.607017	1.52311	yes	yes	yes	chr13:112588420-112588971 (-) // 99.82 // q34	NP_056020.1 /// NP_115565.2	NM_015205 /// NM_032189	6812 // cation transport // inferred from electronic annotation /// 8152 // metabolism // inferred from electronic annotation	16020 // membrane // inferred from electronic annotation /// 16021 // integral to membrane // inferred from electronic annotation	166 // nucleotide binding // inferred from electronic annotation /// 287 // magnesium ion binding // inferred from electronic annotation /// 3824 // catalytic activity // inferred from electronic annotation /// 4012 // phospholipid-translocating ATPase activity // inferred from electronic annotation /// 5524 // ATP binding // inferred from electronic annotation /// 15662 // ATPase activity, coupl…	---
ATP6V1C2	ATPase, H+ transporting, lysosomal 42kDa, V1 subunit C2	98_74	2.19544	1.11876	1.07668	2.10917	yes	yes	yes	chr2:10780406-10842679 (+) // 99.04 // p25.1	NP_001034451.1 /// NP_653184.2	NM_001039362 /// NM_144583	15986 // ATP synthesis coupled proton transport // inferred from electronic annotation	16469 // proton-transporting two-sector ATPase complex // inferred from electronic annotation	5524 // ATP binding // inferred from electronic annotation /// 16820 // hydrolase activity, acting on acid anhydrides, catalyzing transmembrane movement of substances // inferred from electronic annotation	Oxidative phosphorylation // KEGG /// ATP synthesis // KEGG /// Photosynthesis // KEGG /// Flagellar assembly // KEGG /// Type III secretion system // KEGG /// Epithelial cell signaling in Helicobacter pylori // KEGG
BSG	basigin (Ok blood group)	205_34	0.723486	0.176672	0.546814	1.46086	yes	yes	yes	chr19:523564-534487 (+) // 88.62 // p13.3	NP_001719.2 /// NP_940991.1 /// NP_940992.1 /// NP_940993.1	NM_001728 /// NM_198589 /// NM_198590 /// NM_198591	7166 // cell surface receptor linked signal transduction // traceable author statement	16020 // membrane // inferred from electronic annotation /// 16021 // integral to membrane // inferred from electronic annotation	4871 // signal transducer activity // not recorded /// 5529 // sugar binding // inferred from electronic annotation /// 5537 // mannose binding // inferred from electronic annotation	Matrix_Metalloproteinases // GenMAPP
BTG1	B-cell translocation gene 1, anti-proliferative	138_88	0.0379423	-1.03732	1.07527	2.10711	yes	yes	yes	chr12:91058186-91061113 (-) // 98.88 // q21.33	NP_001722.1	NM_001731	7286 // spermatid development // inferred from sequence or structural similarity /// 8285 // negative regulation of cell proliferation // inferred from direct assay /// 16477 // cell migration // non-traceable author statement /// 30308 // negative regulation of cell growth // non-traceable author statement /// 42981 // regulation of apoptosis // inferred from mutant phenotype /// 43085 // positi…	5634 // nucleus // inferred from expression pattern /// 5634 // nucleus // inferred from mutant phenotype /// 5737 // cytoplasm // inferred from mutant phenotype	3712 // transcription cofactor activity // non-traceable author statement /// 19900 // kinase binding // non-traceable author statement	---
BNIP3	BCL2/adenovirus E1B 19kDa interacting protein 3	119_31	0.128189	-0.712471	0.840661	1.79087	yes	yes	yes	chr10:133634695-133635102 (+) // 100.0 // q26.3	NP_004043.2	NM_004052	1666 // response to hypoxia // inferred from sequence or structural similarity /// 6309 // DNA fragmentation during apoptosis // inferred from direct assay /// 6338 // chromatin remodeling // inferred from direct assay /// 6800 // oxygen and reactive oxygen species metabolism // inferred from direct assay /// 6916 // anti-apoptosis // traceable author statement /// 6917 // induction of apoptosis …	5634 // nucleus // inferred from sequence or structural similarity /// 5635 // nuclear envelope // inferred from direct assay /// 5654 // nucleoplasm // inferred from sequence or structural similarity /// 5737 // cytoplasm // inferred from sequence or str	42803 // protein homodimerization activity // inferred from direct assay /// 46982 // protein heterodimerization activity // inferred from direct assay /// 5515 // protein binding // inferred from physical interaction /// 42802 // identical protein binding // inferred from physical interaction	---
BICC1	Bicaudal C homolog 1 (Drosophila)	156_39	1.42351	0.842523	0.580982	1.49587	yes	yes	yes	chr10:59943114-59944564 (+) // 97.58 // q21.1	XP_498431.2 /// XP_499560.2	XM_498431 /// XM_499560	---	---	---	---
BLVRB	biliverdin reductase B (flavin reductase (NADPH))	142_66	0.0554162	0.64238	-0.586964	1.50208	yes	yes	yes	chr19:45645540-45663517 (-) // 96.48 // q13.2	NP_000704.1	NM_000713	44237 // cellular metabolism // inferred from electronic annotation	---	4074 // biliverdin reductase activity // traceable author statement /// 16491 // oxidoreductase activity // inferred from electronic annotation /// 42602 // flavin reductase activity // inferred from electronic annotation /// 50662 // coenzyme binding // inferred from electronic annotation /// 3824 // catalytic activity // inferred from electronic annotation /// 4074 // biliverdin reductase activ…	Porphyrin and chlorophyll metabolism // KEGG
BMP4	bone morphogenetic protein 4	329_34	0.00496904	1.87696	-1.87199	3.66038	yes	yes	yes	chr14:53486409-53488674 (-) // 90.14 // q22.2	NP_001193.1 /// NP_570911.1 /// NP_570912.1	NM_001202 /// NM_130850 /// NM_130851	1503 // ossification // inferred from electronic annotation /// 1657 // ureteric bud development // inferred from direct assay /// 1934 // positive regulation of protein amino acid phosphorylation // inferred from direct assay /// 30154 // cell differentiation // inferred from electronic annotation /// 30501 // positive regulation of bone mineralization // inferred from direct assay /// 40007 // …	5615 // extracellular space // inferred from electronic annotation	4871 // signal transducer activity // traceable author statement /// 5125 // cytokine activity // inferred from direct assay /// 8083 // growth factor activity // inferred from electronic annotation /// 5125 // cytokine activity // inferred from electronic annotation	TGF_Beta_Signaling_Pathway // GenMAPP
BRP44	brain protein 44	127_31	-0.281967	0.260728	-0.542695	1.45669	yes	yes	yes	chr1:166153934-166171857 (-) // 97.16 // q24.2	NP_056230.1	NM_015415	---	---	---	---
BAP1	BRCA1 associated protein-1 (ubiquitin carboxy-terminal hydrolase)	243_83	-0.519345	0.0534211	-0.572766	1.48737	yes	yes	yes	chr3:52410728-52411217 (-) // 100.0 // p21.1	NP_004647.1	NM_004656	6511 // ubiquitin-dependent protein catabolism // inferred from electronic annotation /// 8285 // negative regulation of cell proliferation // traceable author statement /// 6512 // ubiquitin cycle // inferred from electronic annotation /// 6464 // protein modification // non-traceable author statement	5622 // intracellular // inferred from electronic annotation /// 5634 // nucleus // traceable author statement /// 5634 // nucleus // inferred from electronic annotation	4221 // ubiquitin thiolesterase activity // inferred from electronic annotation /// 8234 // cysteine-type peptidase activity // inferred from electronic annotation /// 8233 // peptidase activity // inferred from electronic annotation /// 16787 // hydrolase activity // inferred from electronic annotation /// 8233 // peptidase activity // non-traceable author statement /// 8233 // peptidase activit…	---
BCAR1	breast cancer anti-estrogen resistance 1	106_41	-0.231726	0.473475	-0.705201	1.63037	yes	yes	yes	chr16:73820491-73843005 (-) // 99.12 // q23.1	NP_055382.2	NM_014567	1558 // regulation of cell growth // inferred from sequence or structural similarity /// 7015 // actin filament organization // inferred from sequence or structural similarity /// 7173 // epidermal growth factor receptor signaling pathway // inferred from sequence or structural similarity /// 7186 // G-protein coupled receptor protein signaling pathway // inferred from sequence or structural simi…	1726 // ruffle // inferred from sequence or structural similarity /// 5624 // membrane fraction // inferred from sequence or structural similarity /// 5737 // cytoplasm // inferred from sequence or structural similarity /// 5925 // focal adhesion // infer	4871 // signal transducer activity // inferred from sequence or structural similarity /// 5515 // protein binding // inferred from physical interaction /// 19901 // protein kinase binding // inferred from physical interaction /// 19903 // protein phosphatase binding // inferred from physical interaction /// 5515 // protein binding // inferred from electronic annotation /// 4871 // signal transduc…	Integrin-mediated_cell_adhesion_KEGG // GenMAPP /// Integrin-mediated_cell_adhesion_KEGG // GenMAPP /// Integrin-mediated_cell_adhesion_KEGG // GenMAPP
BTBD10	BTB (POZ) domain containing 10	53_88	1.0836	0.539083	0.544513	1.45853	yes	yes	yes	chr11:13366146-13441382 (-) // 99.23 // p15.2	NP_115696.2	NM_032320	6813 // potassium ion transport // inferred from electronic annotation	5634 // nucleus // inferred from electronic annotation /// 8076 // voltage-gated potassium channel complex // inferred from electronic annotation /// 16020 // membrane // inferred from electronic annotation	5249 // voltage-gated potassium channel activity // inferred from electronic annotation /// 5515 // protein binding // inferred from electronic annotation	---
BTN3A3 /// BTN3A2	butyrophilin, subfamily 3, member A3 /// butyrophilin, subfamily 3, member A2	118_55	-0.395036	0.247299	-0.642335	1.56085	yes	yes	yes	chr6:26548759-26561618 (+) // 83.21 // p22.1	NP_008925.1 /// NP_008978.2 /// NP_932078.1	NM_006994 /// NM_007047 /// NM_197974	---	16020 // membrane // inferred from electronic annotation /// 16021 // integral to membrane // inferred from electronic annotation	---	---
CADPS2	Ca2+-dependent activator protein for secretion 2	4_69	0.348106	-0.210099	0.558205	1.47244	yes	yes	yes	chr7:121746688-121865697 (-) // 97.93 // q31.32	NP_001009571.1 /// NP_060424.8	NM_001009571 /// NM_017954	6887 // exocytosis // inferred from electronic annotation /// 15031 // protein transport // inferred from electronic annotation /// 6810 // transport // inferred from electronic annotation /// 6508 // proteolysis // inferred from electronic annotation	16020 // membrane // inferred from electronic annotation /// 45202 // synapse // inferred from electronic annotation /// 16021 // integral to membrane // inferred from electronic annotation	5509 // calcium ion binding // inferred from electronic annotation /// 8289 // lipid binding // inferred from electronic annotation /// 46872 // metal ion binding // inferred from electronic annotation /// 5515 // protein binding // inferred from electronic annotation /// 8233 // peptidase activity // inferred from electronic annotation /// 8270 // zinc ion binding // inferred from electronic ann…	---
CDH3	cadherin 3, type 1, P-cadherin (placental)	28_83	2.48332	1.72455	0.75877	1.69205	yes	yes	yes	chr16:67236730-67290432 (+) // 99.78 // q22.1	NP_001784.2	NM_001793	7155 // cell adhesion // traceable author statement /// 7156 // homophilic cell adhesion // inferred from electronic annotation /// 7601 // visual perception // inferred from electronic annotation /// 50896 // response to stimulus // inferred from electronic annotation /// 7155 // cell adhesion // inferred from electronic annotation	16020 // membrane // inferred from electronic annotation /// 16021 // integral to membrane // inferred from electronic annotation	5509 // calcium ion binding // inferred from electronic annotation /// 5515 // protein binding // inferred from electronic annotation	---
CANX	calnexin	115_32	1.37426	0.741283	0.63298	1.55076	yes	yes	yes	chr5:179090722-179091243 (+) // 79.74 // q35.3	NP_001019820.1 /// NP_001737.1	NM_001024649 /// NM_001746	1525 // angiogenesis // inferred from direct assay /// 6457 // protein folding // inferred from electronic annotation /// 9306 // protein secretion // traceable author statement	5737 // cytoplasm // inferred from direct assay /// 5783 // endoplasmic reticulum // inferred from direct assay /// 5783 // endoplasmic reticulum // inferred from electronic annotation /// 16020 // membrane // inferred from electronic annotation /// 16021	5509 // calcium ion binding // inferred from electronic annotation /// 5509 // calcium ion binding // traceable author statement /// 5529 // sugar binding // inferred from electronic annotation /// 51082 // unfolded protein binding // inferred from electronic annotation /// 51082 // unfolded protein binding // non-traceable author statement /// 5509 // calcium ion binding // non-traceable author …	---
CAPN12	calpain 12	69_6	0.646626	1.26812	-0.621498	1.53847	yes	yes	yes	chr19:43912752-43913705 (-) // 71.03 // q13.2	NP_653292.2	NM_144691	6508 // proteolysis // inferred from electronic annotation	5622 // intracellular // inferred from electronic annotation	4198 // calpain activity // inferred from electronic annotation /// 5509 // calcium ion binding // inferred from electronic annotation /// 4197 // cysteine-type endopeptidase activity // inferred from electronic annotation /// 8233 // peptidase activity // inferred from electronic annotation /// 8234 // cysteine-type peptidase activity // inferred from electronic annotation /// 16787 // hydrolase…	---
CNN1	calponin 1, basic, smooth muscle	24_28	-0.514744	0.285889	-0.800633	1.74186	yes	yes	yes	chr19:11510664-11522247 (+) // 99.07 // p13.2	NP_001290.2	NM_001299	6940 // regulation of smooth muscle contraction // traceable author statement /// 31032 // actomyosin structure organization and biogenesis // inferred from electronic annotation	---	3779 // actin binding // inferred from electronic annotation /// 5516 // calmodulin binding // inferred from electronic annotation	Smooth_muscle_contraction // GenMAPP
CASQ1	calsequestrin 1 (fast-twitch, skeletal muscle)	152_77	0.00408669	-0.548185	0.552272	1.46639	yes	yes	yes	chr1:158427032-158438300 (+) // 96.76 // q23.2	NP_001222.2	NM_001231	---	5759 // mitochondrial matrix // traceable author statement /// 5790 // smooth endoplasmic reticulum // traceable author statement /// 5783 // endoplasmic reticulum // non-traceable author statement	5509 // calcium ion binding // inferred from electronic annotation /// 5509 // calcium ion binding // not recorded	Calcium_regulation_in_cardiac_cells // GenMAPP
CAPZA3	capping protein (actin filament) muscle Z-line, alpha 3	75_104	0.154343	0.81138	-0.657037	1.57684	yes	yes	yes	chr12:18782973-18783389 (+) // 99.05 // p12.3	NP_201585.1	NM_033328	30036 // actin cytoskeleton organization and biogenesis // inferred from electronic annotation /// 51016 // barbed-end actin filament capping // inferred from electronic annotation	8290 // F-actin capping protein complex // inferred from electronic annotation	3779 // actin binding // inferred from electronic annotation	---
CPA5	Carboxypeptidase A5	223_107	0.676205	-0.122015	0.798219	1.73895	yes	yes	yes	chr7:129781813-129784245 (-) // 67.92 // q32.2	NP_525124.2	NM_080385	6508 // proteolysis // inferred from electronic annotation	---	4180 // carboxypeptidase activity // inferred from electronic annotation /// 4182 // carboxypeptidase A activity // inferred from electronic annotation /// 8237 // metallopeptidase activity // inferred from electronic annotation /// 8270 // zinc ion binding // inferred from electronic annotation /// 46872 // metal ion binding // inferred from electronic annotation /// 8233 // peptidase activity /…	---
COMP	cartilage oligomeric matrix protein	317_19	-0.732093	-0.130116	-0.601977	1.5178	yes	yes	yes	chr19:18754583-18763100 (-) // 99.3 // p13.11	NP_000086.2	NM_000095	1501 // skeletal development // traceable author statement /// 7155 // cell adhesion // inferred from electronic annotation /// 9887 // organ morphogenesis // traceable author statement	5576 // extracellular region // inferred from electronic annotation /// 5578 // extracellular matrix (sensu Metazoa) // traceable author statement	5201 // extracellular matrix structural constituent // traceable author statement /// 5509 // calcium ion binding // traceable author statement /// 5515 // protein binding // inferred from electronic annotation /// 5509 // calcium ion binding // inferred from electronic annotation	---
CASP10	caspase 10, apoptosis-related cysteine peptidase	90_6	0.582203	-0.288341	0.870545	1.82835	yes	yes	yes	chr2:201756099-201802368 (+) // 99.09 // q33.1	NP_001221.2 /// NP_116756.2 /// NP_116759.2	NM_001230 /// NM_032974 /// NM_032977	6508 // proteolysis // inferred from electronic annotation /// 6917 // induction of apoptosis // traceable author statement /// 42981 // regulation of apoptosis // inferred from electronic annotation /// 6915 // apoptosis // inferred from electronic annotation	---	5515 // protein binding // inferred from electronic annotation /// 8234 // cysteine-type peptidase activity // inferred from electronic annotation /// 30693 // caspase activity // inferred from electronic annotation /// 30693 // caspase activity // traceable author statement /// 42802 // identical protein binding // inferred from physical interaction /// 5515 // protein binding // inferred from p…	Apoptosis // GenMAPP /// Apoptosis // GenMAPP /// Apoptosis_KEGG // GenMAPP /// Apoptosis_KEGG // GenMAPP
CTNNBIP1	catenin, beta interacting protein 1	114_101	0.941226	0.380575	0.560651	1.47493	yes	yes	yes	chr1:9830920-9866386 (-) // 92.82 // p36.22	NP_001012329.1 /// NP_064633.1	NM_001012329 /// NM_020248	6355 // regulation of transcription, DNA-dependent // traceable author statement /// 7165 // signal transduction // traceable author statement /// 7275 // development // traceable author statement /// 8283 // cell proliferation // traceable author statement /// 16055 // Wnt receptor signaling pathway // inferred from electronic annotation /// 7275 // development // inferred from electronic annota…	5634 // nucleus // inferred from electronic annotation	8013 // beta-catenin binding // inferred from electronic annotation /// 5515 // protein binding // traceable author statement	---
CTSH	cathepsin H	27_29	0.0390667	-0.50274	0.541806	1.45579	yes	yes	yes	chr15:77001170-77024406 (-) // 99.14 // q25.1	NP_004381.2 /// NP_683880.1	NM_004390 /// NM_148979	6508 // proteolysis // inferred from electronic annotation /// 6508 // proteolysis // traceable author statement	5764 // lysosome // inferred from electronic annotation /// 5764 // lysosome // not recorded	4197 // cysteine-type endopeptidase activity // inferred from electronic annotation /// 4215 // cathepsin H activity // traceable author statement /// 4215 // cathepsin H activity // inferred from electronic annotation /// 8233 // peptidase activity // inferred from electronic annotation /// 8234 // cysteine-type peptidase activity // inferred from electronic annotation /// 16787 // hydrolase act…	---
CTSL	cathepsin L	228_61	-1.13009	-0.070882	-1.05921	2.08378	yes	yes	yes	chr9:89530853-89536127 (+) // 100.0 // q21.33	NP_001903.1 /// NP_666023.1	NM_001912 /// NM_145918	6508 // proteolysis // inferred from electronic annotation	5576 // extracellular region // non-traceable author statement /// 5764 // lysosome // non-traceable author statement /// 5764 // lysosome // inferred from electronic annotation /// 5764 // lysosome // not recorded	4197 // cysteine-type endopeptidase activity // inferred from electronic annotation /// 4217 // cathepsin L activity // traceable author statement /// 4217 // cathepsin L activity // inferred from electronic annotation /// 8233 // peptidase activity // inferred from electronic annotation /// 8234 // cysteine-type peptidase activity // inferred from electronic annotation /// 16787 // hydrolase act…	Antigen processing and presentation // KEGG
CAV1	caveolin 1, caveolae protein, 22kDa	164_61	-1.15274	0.241196	-1.39394	2.62795	yes	yes	yes	chr7:115952327-115986843 (+) // 99.4 // q31.2	NP_001744.2	NM_001753	30301 // cholesterol transport // traceable author statement /// 42632 // cholesterol homeostasis // traceable author statement	139 // Golgi membrane // inferred from direct assay /// 5783 // endoplasmic reticulum // inferred from direct assay /// 5887 // integral to plasma membrane // traceable author statement /// 16020 // membrane // inferred from electronic annotation /// 1602	5198 // structural molecule activity // inferred from direct assay /// 5515 // protein binding // inferred from physical interaction /// 15485 // cholesterol binding // traceable author statement	Integrin-mediated_cell_adhesion_KEGG // GenMAPP /// Integrin-mediated_cell_adhesion_KEGG // GenMAPP
CAV2	caveolin 2	377_46	1.22659	2.42496	-1.19837	2.29481	yes	yes	yes	chr7:115926890-115935831 (+) // 77.37 // q31.2	NP_001224.1 /// NP_937855.1	NM_001233 /// NM_198212	---	5886 // plasma membrane // inferred from direct assay /// 5887 // integral to plasma membrane // inferred from direct assay /// 16599 // caveolar membrane // inferred from electronic annotation /// 16599 // caveolar membrane // non-traceable author statem	5515 // protein binding // inferred from physical interaction /// 42803 // protein homodimerization activity // inferred from direct assay	Integrin-mediated_cell_adhesion_KEGG // GenMAPP
CEBPG	CCAAT/enhancer binding protein (C/EBP), gamma	137_88	1.66283	1.02393	0.638905	1.55715	yes	yes	yes	chr19:38556487-38562736 (+) // 100.0 // q13.11	NP_001797.1	NM_001806	1889 // liver development // inferred from sequence or structural similarity /// 6337 // nucleosome disassembly // inferred from sequence or structural similarity /// 6338 // chromatin remodeling // inferred from sequence or structural similarity /// 6350 // transcription // inferred from electronic annotation /// 6355 // regulation of transcription, DNA-dependent // inferred from electronic anno…	5634 // nucleus // inferred from sequence or structural similarity /// 5634 // nucleus // inferred from electronic annotation	3700 // transcription factor activity // inferred from electronic annotation /// 8134 // transcription factor binding // inferred from direct assay /// 43565 // sequence-specific DNA binding // inferred from direct assay /// 46982 // protein heterodimerization activity // inferred from direct assay /// 5515 // protein binding // inferred from physical interaction /// 3677 // DNA binding // inferr…	---
CTCF	CCCTC-binding factor (zinc finger protein)	303_55	0.615966	-0.379137	0.995104	1.99322	yes	yes	yes	chr16:66153963-66230580 (+) // 97.01 // q22.1	NP_006556.1	NM_006565	122 // negative regulation of transcription from RNA polymerase II promoter // traceable author statement /// 6350 // transcription // inferred from electronic annotation /// 7049 // cell cycle // inferred from electronic annotation /// 45786 // negative regulation of progression through cell cycle // inferred from electronic annotation /// 45893 // positive regulation of transcription, DNA-depen…	5622 // intracellular // inferred from electronic annotation /// 5634 // nucleus // inferred from direct assay /// 5634 // nucleus // inferred from electronic annotation	3676 // nucleic acid binding // inferred from electronic annotation /// 3700 // transcription factor activity // inferred from direct assay /// 3702 // RNA polymerase II transcription factor activity // traceable author statement /// 3714 // transcription corepressor activity // traceable author statement /// 5515 // protein binding // inferred from physical interaction /// 8270 // zinc ion bindi…	---
CNOT2	CCR4-NOT transcription complex, subunit 2	101_26	0.473368	-0.128083	0.601451	1.51724	yes	yes	yes	chr12:68922352-69035040 (+) // 93.47 // q15	NP_055330.1	NM_014515	6355 // regulation of transcription, DNA-dependent // inferred from electronic annotation /// 6358 // regulation of global transcription from RNA polymerase II promoter // non-traceable author statement /// 6350 // transcription // inferred from electronic annotation /// 45449 // regulation of transcription // inferred from electronic annotation	5634 // nucleus // non-traceable author statement /// 5634 // nucleus // inferred from electronic annotation	16455 // RNA polymerase II transcription mediator activity // traceable author statement /// 30528 // transcription regulator activity // inferred from electronic annotation	---
CD3D	CD3d molecule, delta (CD3-TCR complex)	371_87	-2.47787	-1.93409	-0.543786	1.45779	yes	yes	yes	chr11:117488749-117718641 (-) // 83.62 // q23.3	NP_000723.1 /// NP_001035741.1	NM_000732 /// NM_001040651	6461 // protein complex assembly // inferred from sequence or structural similarity /// 7166 // cell surface receptor linked signal transduction // Unknown /// 7166 // cell surface receptor linked signal transduction // inferred from electronic annotation /// 42110 // T cell activation // inferred from sequence or structural similarity /// 45059 // positive thymic T cell selection // inferred fro…	5737 // cytoplasm // non-traceable author statement /// 16020 // membrane // inferred from electronic annotation /// 16021 // integral to membrane // inferred from electronic annotation /// 42101 // T cell receptor complex // non-traceable author statemen	4888 // transmembrane receptor activity // Unknown /// 4888 // transmembrane receptor activity // inferred from electronic annotation /// 5515 // protein binding // inferred from sequence or structural similarity /// 46982 // protein heterodimerization activity // inferred from physical interaction /// 4872 // receptor activity // inferred from electronic annotation	---
CD5	CD5 molecule	80_82	1.46214	0.458617	1.00352	2.00489	yes	yes	yes	chr11:60626536-60651094 (+) // 99.83 // q12.2	NP_055022.1	NM_014207	8037 // cell recognition // non-traceable author statement /// 8283 // cell proliferation // non-traceable author statement	5886 // plasma membrane // inferred from direct assay /// 5887 // integral to plasma membrane // non-traceable author statement /// 16020 // membrane // inferred from electronic annotation /// 16021 // integral to membrane // inferred from electronic anno	5044 // scavenger receptor activity // inferred from electronic annotation /// 5515 // protein binding // inferred from physical interaction /// 4872 // receptor activity // non-traceable author statement /// 4888 // transmembrane receptor activity // non-traceable author statement	---
CD55	CD55 molecule, decay accelerating factor for complement (Cromer blood group)	30_13	0.293898	-0.540283	0.834181	1.78284	yes	yes	yes	chr1:205561475-205579387 (+) // 75.35 // q32.2	NP_000565.1	NM_000574	6958 // complement activation, classical pathway // inferred from electronic annotation /// 45087 // innate immune response // inferred from electronic annotation /// 6955 // immune response // inferred from electronic annotation	5625 // soluble fraction // traceable author statement /// 5887 // integral to plasma membrane // traceable author statement /// 16020 // membrane // inferred from electronic annotation	48503 // GPI anchor binding // inferred from electronic annotation	Complement_Activation_Classical // GenMAPP /// Complement_Activation_Classical // GenMAPP /// Complement_Activation_Classical // GenMAPP /// Complement_Activation_Classical // GenMAPP /// Complement_Activation_Classical // GenMAPP
CD59	CD59 molecule, complement regulatory protein	18_94	-0.132532	0.418352	-0.550884	1.46498	yes	yes	yes	chr11:33681143-33681639 (-) // 74.92 // p13	NP_000602.1 /// NP_976074.1 /// NP_976075.1 /// NP_976076.1	NM_000611 /// NM_203329 /// NM_203330 /// NM_203331	6955 // immune response // not recorded /// 7166 // cell surface receptor linked signal transduction // traceable author statement /// 7596 // blood coagulation // traceable author statement /// 6952 // defense response // not recorded	5624 // membrane fraction // traceable author statement /// 5886 // plasma membrane // non-traceable author statement /// 16020 // membrane // inferred from electronic annotation	5515 // protein binding // inferred from physical interaction /// 48503 // GPI anchor binding // inferred from electronic annotation	---
CDC42EP2	CDC42 effector protein (Rho GTPase binding) 2	37_38	0.770719	1.49343	-0.722707	1.65028	yes	yes	yes	chr11:64838936-64846139 (+) // 98.05 // q13.1	NP_006770.1	NM_006779	7015 // actin filament organization // non-traceable author statement /// 8360 // regulation of cell shape // inferred from direct assay /// 30838 // positive regulation of actin filament polymerization // inferred from direct assay /// 31274 // positive regulation of pseudopodium formation // inferred from direct assay /// 31334 // positive regulation of protein complex assembly // traceable aut…	5737 // cytoplasm // inferred from direct assay /// 5856 // cytoskeleton // inferred from electronic annotation /// 16020 // membrane // inferred from direct assay	5515 // protein binding // inferred from physical interaction /// 17049 // GTP-Rho binding // inferred from physical interaction	---
CDC42EP4	CDC42 effector protein (Rho GTPase binding) 4	163_6	0.0193741	0.596521	-0.577147	1.4919	yes	yes	yes	chr17:68791358-68793279 (-) // 88.64 // q25.1	NP_036253.2	NM_012121	8360 // regulation of cell shape // inferred from direct assay /// 31274 // positive regulation of pseudopodium formation // inferred from direct assay /// 8360 // regulation of cell shape // inferred from electronic annotation	5856 // cytoskeleton // inferred from electronic annotation	17049 // GTP-Rho binding // non-traceable author statement	---
---	CDNA clone IMAGE:4800096	212_62	3.31034	2.70669	0.603649	1.51956	yes	yes	yes	chr4:30757072-30757519 (+) // 89.15 // p15.1	---	---	---	---	---	---
MTDH	CDNA FLJ41088 fis, clone ASTRO2002459 /// Metadherin	251_35	1.46301	0.603388	0.859619	1.81456	yes	yes	yes	chr8:98725684-98811661 (+) // 89.64 // q22.1	NP_848927.1	NM_178812	---	5634 // nucleus // inferred from electronic annotation /// 5783 // endoplasmic reticulum // inferred from electronic annotation /// 16020 // membrane // inferred from electronic annotation /// 16021 // integral to membrane // inferred from electronic anno	---	---
CDCA7	cell division cycle associated 7 /// cell division cycle associated 7	41_11	-0.525786	0.151906	-0.677693	1.59958	yes	yes	yes	chr2:173927793-173941876 (+) // 99.4 // q31.1	NP_114148.3 /// NP_665809.1	NM_031942 /// NM_145810	51301 // cell division // inferred from electronic annotation /// 42127 // regulation of cell proliferation // inferred from direct assay	5634 // nucleus // inferred from direct assay	5507 // copper ion binding // inferred from electronic annotation /// 16491 // oxidoreductase activity // inferred from electronic annotation /// 46872 // metal ion binding // inferred from electronic annotation	---
CEP170	centrosomal protein 170kDa	250_46	-0.420301	0.295296	-0.715597	1.64216	yes	yes	yes	chr4:119654597-119696626 (+) // 97.16 // q26 /// chr1:241354448-241395580 (-) // 98.08 // q43	NP_001035863.1 /// NP_001035864.1 /// NP_055627.2	NM_001042404 /// NM_001042405 /// NM_014812	---	---	---	---
CEP170 /// CEP170L	centrosomal protein 170kDa /// centrosomal protein 170kDa-like	334_44	-0.481723	0.253133	-0.734856	1.66423	yes	yes	yes	chr4:119656944-119694807 (+) // 89.97 // q26 /// chr1:241356269-241393235 (-) // 88.88 // q43	NP_001035863.1 /// NP_001035864.1 /// NP_055627.2	NM_001042404 /// NM_001042405 /// NM_014812 /// NR_003135	---	---	---	---
CEP70	centrosomal protein 70kDa	320_8	0.250955	0.854259	-0.603305	1.51919	yes	yes	yes	chr3:139738451-139795810 (-) // 96.89 // q22.3	NP_077817.2	NM_024491	---	---	5488 // binding // inferred from electronic annotation	---
CCM2	cerebral cavernous malformation 2	235_22	-0.694867	-0.0600053	-0.634862	1.55279	yes	yes	yes	chr7:45006374-45082575 (+) // 95.59 // p13	NP_001025006.1 /// NP_113631.1	NM_001029835 /// NM_031443	1570 // vasculogenesis // inferred from mutant phenotype /// 7229 // integrin-mediated signaling pathway // traceable author statement /// 51403 // stress-activated MAPK cascade // traceable author statement	5737 // cytoplasm // inferred from expression pattern	5515 // protein binding // inferred from physical interaction	---
CGI-69	CGI-69 protein	10_67	0.818397	1.3681	-0.549699	1.46378	yes	yes	yes	chr17:39752873-39756469 (-) // 99.91 // q21.31	NP_057100.1	NM_016016	6810 // transport // inferred from electronic annotation	5739 // mitochondrion // inferred from electronic annotation /// 5743 // mitochondrial inner membrane // inferred from electronic annotation /// 16020 // membrane // inferred from electronic annotation /// 16021 // integral to membrane // inferred from el	5488 // binding // inferred from electronic annotation	---
CCT4	chaperonin containing TCP1, subunit 4 (delta)	231_91	0.489297	1.18292	-0.693622	1.61734	yes	yes	yes	chr2:61949067-61969146 (-) // 99.89 // p15	NP_006421.2	NM_006430	74 // regulation of progression through cell cycle // traceable author statement /// 6457 // protein folding // traceable author statement /// 6457 // protein folding // inferred from electronic annotation /// 44267 // cellular protein metabolism // inferred from electronic annotation /// 6120 // mitochondrial electron transport, NADH to ubiquinone // inferred from electronic annotation	5737 // cytoplasm // non-traceable author statement /// 5739 // mitochondrion // inferred from electronic annotation	166 // nucleotide binding // inferred from electronic annotation /// 5524 // ATP binding // inferred from electronic annotation /// 51082 // unfolded protein binding // traceable author statement /// 5515 // protein binding // inferred from electronic annotation /// 51082 // unfolded protein binding // inferred from electronic annotation /// 8137 // NADH dehydrogenase (ubiquinone) activity // inf…	---
CCT5	chaperonin containing TCP1, subunit 5 (epsilon)	307_87	0.00175287	1.47792	-1.47616	2.78208	yes	yes	yes	chr5:10314665-10318121 (+) // 95.04 // p15.2	NP_036205.1	NM_012073	6457 // protein folding // inferred from electronic annotation /// 44267 // cellular protein metabolism // inferred from electronic annotation	---	166 // nucleotide binding // inferred from electronic annotation /// 5524 // ATP binding // inferred from electronic annotation /// 51082 // unfolded protein binding // inferred from electronic annotation /// 5515 // protein binding // inferred from physical interaction /// 5515 // protein binding // inferred from electronic annotation	---
CHI3L2	chitinase 3-like 2 /// chitinase 3-like 2	355_7	0.0659195	-0.638322	0.704241	1.62929	yes	yes	yes	chr1:111573855-111587585 (+) // 92.13 // p13.3	NP_001020368.1 /// NP_001020370.1 /// NP_003991.2	NM_001025197 /// NM_001025199 /// NM_004000	5975 // carbohydrate metabolism // inferred from electronic annotation /// 6032 // chitin catabolism // inferred from electronic annotation	5615 // extracellular space // traceable author statement	4568 // chitinase activity // inferred from electronic annotation /// 16787 // hydrolase activity // inferred from electronic annotation /// 43169 // cation binding // inferred from electronic annotation /// 3824 // catalytic activity // inferred from electronic annotation /// 4553 // hydrolase activity, hydrolyzing O-glycosyl compounds // inferred from electronic annotation	---
CLIC4	chloride intracellular channel 4	123_17	0.443319	-0.099812	0.543131	1.45713	yes	yes	yes	chr1:24944555-25040805 (+) // 97.24 // p36.11	NP_039234.1	NM_013943	6811 // ion transport // inferred from electronic annotation /// 6821 // chloride transport // non-traceable author statement /// 30154 // cell differentiation // traceable author statement /// 30336 // negative regulation of cell migration // inferred from direct assay /// 6810 // transport // inferred from electronic annotation /// 6821 // chloride transport // inferred from electronic annotati…	5625 // soluble fraction // inferred from direct assay /// 5737 // cytoplasm // inferred from direct assay /// 5902 // microvillus // inferred from direct assay /// 15629 // actin cytoskeleton // traceable author statement /// 16020 // membrane // inferre	5247 // voltage-gated chloride channel activity // inferred from electronic annotation /// 5515 // protein binding // inferred from physical interaction /// 31404 // chloride ion binding // inferred from electronic annotation /// 5216 // ion channel activity // inferred from electronic annotation /// 5244 // voltage-gated ion channel activity // inferred from electronic annotation /// 5254 // chl…	---
CSPG2	chondroitin sulfate proteoglycan 2 (versican)	145_39	-1.70995	0.139579	-1.84953	3.60382	yes	yes	yes	chr5:82803234-82913877 (+) // 98.58 // q14.3	NP_004376.2	NM_004385	7155 // cell adhesion // traceable author statement /// 7275 // development // traceable author statement /// 8037 // cell recognition // traceable author statement /// 7155 // cell adhesion // inferred from electronic annotation	5578 // extracellular matrix (sensu Metazoa) // traceable author statement /// 5578 // extracellular matrix (sensu Metazoa) // inferred from electronic annotation	5509 // calcium ion binding // inferred from electronic annotation /// 5529 // sugar binding // inferred from electronic annotation /// 5540 // hyaluronic acid binding // traceable author statement /// 5540 // hyaluronic acid binding // inferred from electronic annotation /// 5539 // glycosaminoglycan binding // traceable author statement	---
CBX6	chromobox homolog 6	298_61	1.4225	0.689373	0.733124	1.66223	yes	yes	yes	chr22:37587414-37598200 (-) // 96.43 // q13.1	NP_055107.3	NM_014292	6333 // chromatin assembly or disassembly // inferred from electronic annotation /// 6350 // transcription // inferred from electronic annotation /// 6355 // regulation of transcription, DNA-dependent // inferred from electronic annotation /// 16568 // chromatin modification // inferred from electronic annotation	785 // chromatin // inferred from electronic annotation /// 5634 // nucleus // inferred from electronic annotation	3682 // chromatin binding // inferred from electronic annotation	---
C1orf156	chromosome 1 open reading frame 156	254_2	0.0787712	0.643677	-0.564905	1.47929	yes	yes	yes	chr1:168028298-168030723 (-) // 98.89 // q24.2	NP_219486.1	NM_033418	---	---	---	---
C1orf172	chromosome 1 open reading frame 172	52_107	0.633925	1.39414	-0.760216	1.69374	yes	yes	yes	chr1:27148633-27149112 (-) // 99.79 // p36.11	NP_689578.1	NM_152365	---	---	---	---
C1orf21	Chromosome 1 open reading frame 21	209_30	-0.3663	-1.03916	0.672862	1.59423	yes	yes	yes	chr1:182733600-182738851 (-) // 67.03 // q25.3	NP_110433.1	NM_030806	---	---	---	---
C1orf24	chromosome 1 open reading frame 24	90_71	0.178017	-0.392147	0.570164	1.48469	yes	yes	yes	chr1:183026790-183210305 (-) // 88.11 // q25.3	NP_443198.1	NM_052966	---	---	31072 // heat shock protein binding // inferred from electronic annotation	---
C1orf25	chromosome 1 open reading frame 25 /// chromosome 1 open reading frame 25	118_106	0.261392	0.88378	-0.622388	1.53942	yes	yes	yes	chr1:183353836-183392661 (-) // 96.97 // q25.3	NP_112196.2	NM_030934	8033 // tRNA processing // inferred from electronic annotation	5622 // intracellular // inferred from electronic annotation	3723 // RNA binding // inferred from electronic annotation /// 4809 // tRNA (guanine-N2-)-methyltransferase activity // inferred from electronic annotation /// 8270 // zinc ion binding // inferred from electronic annotation /// 3676 // nucleic acid binding // inferred from electronic annotation /// 8168 // methyltransferase activity // inferred from electronic annotation /// 16740 // transferase …	---
C10orf110	chromosome 10 open reading frame 110	104_102	-0.729196	0.081048	-0.810244	1.75351	yes	yes	yes	chr10:1058605-1080135 (+) // 96.51 // p15.3	NP_060940.1	NM_018470	---	---	---	Cholesterol_Biosynthesis // GenMAPP /// Circadian_Exercise // GenMAPP
C10orf116	chromosome 10 open reading frame 116	154_6	2.62641	3.621	-0.994588	1.99251	yes	yes	yes	chr10:88718250-88720473 (+) // 98.81 // q23.2	NP_006820.1	NM_006829	---	---	---	---
C10orf46	chromosome 10 open reading frame 46	350_65	1.40387	0.783698	0.620176	1.53706	yes	yes	yes	chr10:120430438-120432909 (-) // 99.35 // q26.11	NP_722517.3	NM_153810	7049 // cell cycle // inferred from electronic annotation	---	---	---
C11orf69	chromosome 11 open reading frame 69	307_61	4.27003	2.65857	1.61147	3.05562	yes	yes	yes	chr11:33651441-33652220 (+) // 82.19 // p13	NP_689527.1	NM_152314	---	---	---	---
C14orf130	chromosome 14 open reading frame 130	365_92	0.242655	0.838762	-0.596107	1.51163	yes	yes	yes	chr14:92748172-92765313 (+) // 99.9 // q32.12	NP_060578.2 /// NP_786924.1	NM_018108 /// NM_175748	6355 // regulation of transcription, DNA-dependent // inferred from electronic annotation /// 6512 // ubiquitin cycle // inferred from electronic annotation	16020 // membrane // inferred from electronic annotation /// 16021 // integral to membrane // inferred from electronic annotation	4842 // ubiquitin-protein ligase activity // inferred from electronic annotation /// 5515 // protein binding // inferred from electronic annotation /// 8270 // zinc ion binding // inferred from electronic annotation /// 46872 // metal ion binding // inferred from electronic annotation	---
C17orf27	chromosome 17 open reading frame 27	251_34	-0.458758	0.0800794	-0.538837	1.4528	yes	yes	yes	chr17:75974780-75984680 (+) // 92.79 // q25.3	NP_065965.3	NM_020914	6512 // ubiquitin cycle // inferred from electronic annotation /// 6810 // transport // inferred from electronic annotation	5615 // extracellular space // inferred from electronic annotation	5515 // protein binding // inferred from electronic annotation /// 8270 // zinc ion binding // inferred from electronic annotation /// 46872 // metal ion binding // inferred from electronic annotation /// 5386 // carrier activity // inferred from electronic annotation /// 166 // nucleotide binding // inferred from electronic annotation /// 17111 // nucleoside-triphosphatase activity // inferred f…	---
C17orf28	chromosome 17 open reading frame 28	181_88	1.26019	0.599202	0.660991	1.58117	yes	yes	yes	chr17:70458431-70459877 (-) // 97.7 // q25.1	NP_085133.1	NM_030630	---	16020 // membrane // inferred from electronic annotation /// 16021 // integral to membrane // inferred from electronic annotation	---	---
C17orf45	chromosome 17 open reading frame 45	302_101	1.42645	0.779404	0.647043	1.56596	yes	yes	yes	chr17:16285515-16286057 (+) // 46.63 // p11.2	NP_689563.1	NM_152350	---	---	---	---
C2orf12 /// LOC648293	chromosome 2 open reading frame 12 /// region containing chromosome 2 open reading frame 12; RNA binding motif, single stranded interacting protein 1	309_48	1.74669	0.932112	0.814579	1.75879	yes	yes	yes	chr2:160836907-160839258 (-) // 93.09 // q24.2	XP_943756.1 /// XP_944271.1 /// XP_949112.1 /// XP_949116.1 /// XP_949121.1 /// XP_949126.1 /// XP_949129.1 /// XP_949133.1 /// XP_949143.1 /// XP_949147.1 /// XP_949151.1	XM_938663 /// XM_939178 /// XM_944019 /// XM_944023 /// XM_944028 /// XM_944033 /// XM_944036 /// XM_944040 /// XM_944050 /// XM_944054 /// XM_944058	6260 // DNA replication // inferred from electronic annotation /// 6260 // DNA replication // traceable author statement /// 6396 // RNA processing // traceable author statement /// 6445 // regulation of translation // traceable author statement	5634 // nucleus // inferred from electronic annotation	3723 // RNA binding // inferred from electronic annotation /// 166 // nucleotide binding // inferred from electronic annotation /// 3676 // nucleic acid binding // inferred from electronic annotation /// 3677 // DNA binding // inferred from electronic annotation /// 3690 // double-stranded DNA binding // traceable author statement /// 3697 // single-stranded DNA binding // traceable author statem…	---
C2orf27	chromosome 2 open reading frame 27	134_6	0.321357	-0.223283	0.54464	1.45866	yes	yes	yes	chr14:18788399-18829000 (+) // 94.25 // q11.1 /// chr2:132196533-132241440 (+) // 98.14 // q21.1 /// chr21_random:1221728-1222510 (+) // 60.86 // /// chr9:69902293-69903075 (+) // 61.02 // q12 /// chr9:42256974-42257756 (+) // 60.94 // p12 /// chr9:678054	NP_037442.3	NM_013310	---	---	---	---
C2orf34	chromosome 2 open reading frame 34	3_10	0.743948	0.161535	0.582412	1.49735	yes	yes	yes	chr2:44442594-44537904 (+) // 96.81 // p21	NP_079042.1	NM_024766	---	---	---	---
C20orf19	Chromosome 20 open reading frame 19	261_20	-0.511183	0.133078	-0.644261	1.56294	yes	yes	yes	chr20:21082668-21146903 (-) // 84.04 // p11.23	NP_060944.2	NM_018474	---	---	---	---
C20orf27	chromosome 20 open reading frame 27	9_98	0.167529	0.74132	-0.573791	1.48843	yes	yes	yes	chr20:3682155-3696408 (-) // 89.47 // p13	NP_001034229.1	NM_001039140	6418 // tRNA aminoacylation for protein translation // inferred from electronic annotation	5737 // cytoplasm // inferred from electronic annotation	4812 // aminoacyl-tRNA ligase activity // inferred from electronic annotation /// 4815 // aspartate-tRNA ligase activity // inferred from electronic annotation /// 5524 // ATP binding // inferred from electronic annotation	---
C21orf29	chromosome 21 open reading frame 29	41_24	0.525719	-0.111338	0.637057	1.55515	yes	yes	yes	chr21:44752818-44812320 (-) // 96.92 // q22.3	NP_659428.2	NM_144991	7155 // cell adhesion // inferred from electronic annotation	---	5198 // structural molecule activity // inferred from electronic annotation	---
C4orf30	chromosome 4 open reading frame 30	134_15	0.0240992	-0.554135	0.578234	1.49302	yes	yes	yes	chr4:17411375-17411918 (-) // 80.47 // p15.32	NP_060211.3	NM_017741	---	---	---	---
C5orf21	chromosome 5 open reading frame 21	188_35	0.435345	-0.118182	0.553527	1.46767	yes	yes	yes	chr5:92979532-92982525 (-) // 97.75 // q15	NP_114431.2	NM_032042	---	---	---	---
C7orf30	Chromosome 7 open reading frame 30	165_45	0.699083	1.23846	-0.539373	1.45334	yes	yes	yes	chr7:23315131-23315715 (+) // 58.18 // p15.3	NP_612455.1	NM_138446	---	---	---	---
C8orf39	chromosome 8 open reading frame 39	329_10	0.893267	0.329788	0.56348	1.47783	yes	yes	yes	chr8:94821524-94822177 (+) // 99.69 // q22.1	---	---	---	---	---	---
C8orf76	chromosome 8 open reading frame 76	166_58	1.05764	0.339802	0.717838	1.64471	yes	yes	yes	chr8:124301390-124322795 (-) // 98.04 // q24.13	NP_116236.1	NM_032847	---	---	5488 // binding // inferred from electronic annotation	Integrin-mediated_cell_adhesion_KEGG // GenMAPP
C9orf117	chromosome 9 open reading frame 117	111_94	0.00538747	0.56029	-0.554903	1.46907	yes	yes	yes	chr9:129509088-129516121 (+) // 84.5 // q34.11	NP_001012520.1	NM_001012502	---	---	---	---
C9orf150	Chromosome 9 open reading frame 150	112_58	0.754724	0.0838941	0.67083	1.59199	yes	yes	yes	chr9:12788079-12789872 (+) // 73.86 // p23	NP_981948.1	NM_203403	---	---	---	---
C9orf82	chromosome 9 open reading frame 82	108_92	0.664724	0.023297	0.641427	1.55987	yes	yes	yes	chr9:26831251-26882800 (-) // 92.45 // p21.2	NP_079104.2	NM_024828	6508 // proteolysis // inferred from electronic annotation	---	4252 // serine-type endopeptidase activity // inferred from electronic annotation /// 8233 // peptidase activity // inferred from electronic annotation /// 8236 // serine-type peptidase activity // inferred from electronic annotation /// 16787 // hydrolase activity // inferred from electronic annotation	---
CLDN4	claudin 4	130_34	2.21966	1.59007	0.629586	1.54712	yes	yes	yes	chr7:72883286-72884950 (+) // 99.94 // q11.23	NP_001296.1	NM_001305	9405 // pathogenesis // traceable author statement /// 16338 // calcium-independent cell-cell adhesion // inferred from sequence or structural similarity	5886 // plasma membrane // traceable author statement /// 5887 // integral to plasma membrane // traceable author statement /// 5923 // tight junction // inferred from sequence or structural similarity /// 16021 // integral to membrane // inferred from se	4888 // transmembrane receptor activity // traceable author statement /// 5198 // structural molecule activity // inferred from electronic annotation /// 42802 // identical protein binding // inferred from sequence or structural similarity /// 5515 // protein binding // inferred from sequence or structural similarity	---
CLDN9	claudin 9	310_72	1.17074	0.170334	1.00041	2.00056	yes	yes	yes	chr16:3003089-3004506 (+) // 99.79 // p13.3	NP_066192.1	NM_020982	16338 // calcium-independent cell-cell adhesion // inferred from sequence or structural similarity	5923 // tight junction // inferred from sequence or structural similarity /// 16020 // membrane // inferred from electronic annotation /// 16021 // integral to membrane // inferred from sequence or structural similarity /// 5923 // tight junction // infer	5198 // structural molecule activity // inferred from electronic annotation /// 42802 // identical protein binding // inferred from sequence or structural similarity /// 5515 // protein binding // inferred from sequence or structural similarity	---
CPSF2	cleavage and polyadenylation specific factor 2, 100kDa	253_39	0.0650139	0.631135	-0.566121	1.48054	yes	yes	yes	chr14:91658081-91700152 (+) // 64.1 // q32.12	NP_059133.1	NM_017437	6397 // mRNA processing // inferred from electronic annotation	5634 // nucleus // inferred from electronic annotation	3723 // RNA binding // inferred from electronic annotation	mRNA_processing_Reactome // GenMAPP
CLPTM1L	CLPTM1-like	371_4	0.226699	0.933839	-0.707141	1.63257	yes	yes	yes	chr5:1371046-1397942 (-) // 100.0 // p15.33	NP_110409.2	NM_030782	---	16021 // integral to membrane // inferred from electronic annotation	---	---
CCDC127	coiled-coil domain containing 127	61_12	-0.154689	0.503386	-0.658075	1.57798	yes	yes	yes	chr5:257876-271286 (-) // 99.93 // p15.33	NP_660308.1	NM_145265	---	---	---	Ribosomal_Proteins // GenMAPP
CCDC34	coiled-coil domain containing 34	50_95	-0.77285	-0.046794	-0.726056	1.65411	yes	yes	yes	chr11:27316636-27341363 (-) // 86.28 // p14.1	NP_110398.1 /// NP_542385.1	NM_030771 /// NM_080654	---	---	---	---
CCDC35	coiled-coil domain containing 35	66_106	0.170485	0.806992	-0.636506	1.55456	yes	yes	yes	chr11:6523848-6526843 (+) // 97.96 // p15.4	XP_934274.1 /// XP_938574.1 /// XP_938578.1 /// XP_938581.1 /// XP_938585.1 /// XP_946050.1 /// XP_949995.1 /// XP_949996.1 /// XP_949997.1 /// XP_949999.1	XM_929181 /// XM_933481 /// XM_933485 /// XM_933488 /// XM_933492 /// XM_940957 /// XM_944902 /// XM_944903 /// XM_944904 /// XM_944906	6508 // proteolysis // inferred from electronic annotation /// 7018 // microtubule-based movement // inferred from electronic annotation	19861 // flagellum // inferred from electronic annotation /// 30286 // dynein complex // inferred from electronic annotation	4176 // ATP-dependent peptidase activity // inferred from electronic annotation /// 4252 // serine-type endopeptidase activity // inferred from electronic annotation /// 3777 // microtubule motor activity // inferred from electronic annotation	---
COG3	component of oligomeric golgi complex 3	308_8	-0.231735	-0.997317	0.765582	1.70006	yes	yes	yes	chr13:44937071-45008514 (+) // 97.89 // q14.12	NP_113619.1	NM_031431	6886 // intracellular protein transport // inferred from electronic annotation /// 6810 // transport // inferred from electronic annotation /// 15031 // protein transport // inferred from electronic annotation	5801 // Golgi cis-face // inferred from electronic annotation /// 16020 // membrane // inferred from electronic annotation	---	---
CNTNAP1	contactin associated protein 1	352_64	-0.974314	-0.424695	-0.549619	1.4637	yes	yes	yes	chr17:38088157-38105358 (+) // 97.0 // q21.31	NP_003623.1	NM_003632	7155 // cell adhesion // inferred from electronic annotation /// 7165 // signal transduction // traceable author statement	5887 // integral to plasma membrane // traceable author statement /// 16020 // membrane // inferred from electronic annotation /// 16021 // integral to membrane // inferred from electronic annotation	4872 // receptor activity // traceable author statement /// 5070 // SH3/SH2 adaptor activity // traceable author statement /// 5515 // protein binding // inferred from electronic annotation	---
CNTNAP2	contactin associated protein-like 2	130_62	0.284896	-0.412551	0.697447	1.62163	yes	yes	yes	chr7:147667493-147743641 (+) // 99.85 // q36.1	NP_054860.1	NM_014141	7155 // cell adhesion // inferred from electronic annotation /// 8038 // neuron recognition // non-traceable author statement /// 19226 // transmission of nerve impulse // non-traceable author statement /// 6508 // proteolysis // inferred from electronic annotation	16020 // membrane // inferred from electronic annotation /// 16021 // integral to membrane // non-traceable author statement /// 16021 // integral to membrane // inferred from electronic annotation /// 5576 // extracellular region // inferred from electro	5515 // protein binding // inferred from electronic annotation /// 5179 // hormone activity // inferred from electronic annotation /// 8237 // metallopeptidase activity // inferred from electronic annotation /// 8270 // zinc ion binding // inferred from electronic annotation	---
COPS7A	COP9 constitutive photomorphogenic homolog subunit 7A (Arabidopsis)	128_85	0.0342213	0.722524	-0.688303	1.61139	yes	yes	yes	chr12:6704083-6711250 (+) // 99.69 // p13.31	NP_057403.1	NM_016319	---	5634 // nucleus // inferred from electronic annotation /// 8180 // signalosome complex // inferred from electronic annotation	5515 // protein binding // inferred from physical interaction	---
CCS	copper chaperone for superoxide dismutase	169_93	0.40693	0.968431	-0.561501	1.4758	yes	yes	yes	chr11:66117265-66130065 (+) // 96.54 // q13.1	NP_005116.1	NM_005125	6457 // protein folding // inferred from electronic annotation /// 6801 // superoxide metabolism // traceable author statement /// 15680 // intracellular copper ion transport // traceable author statement /// 30001 // metal ion transport // inferred from electronic annotation /// 6801 // superoxide metabolism // inferred from electronic annotation /// 6825 // copper ion transport // inferred from…	5625 // soluble fraction // traceable author statement /// 5737 // cytoplasm // not recorded	4785 // copper, zinc superoxide dismutase activity // inferred from electronic annotation /// 5375 // copper ion transporter activity // traceable author statement /// 5507 // copper ion binding // traceable author statement /// 8270 // zinc ion binding // inferred from electronic annotation /// 46872 // metal ion binding // inferred from electronic annotation /// 51082 // unfolded protein bindin…	---
CRY1	cryptochrome 1 (photolyase-like)	331_73	0.276238	-0.505188	0.781426	1.71883	yes	yes	yes	chr12:105909274-106011455 (-) // 98.33 // q23.3	NP_004066.1	NM_004075	6281 // DNA repair // inferred from electronic annotation /// 7601 // visual perception // not recorded /// 7623 // circadian rhythm // traceable author statement	5739 // mitochondrion // traceable author statement	3677 // DNA binding // traceable author statement /// 3913 // DNA photolyase activity // inferred from electronic annotation /// 8020 // G-protein coupled photoreceptor activity // traceable author statement /// 16829 // lyase activity // inferred from electronic annotation	Circadian_Exercise // GenMAPP /// Circadian_Exercise // GenMAPP
CLEC3A	C-type lectin domain family 3, member A	199_65	0.977004	0.406527	0.570478	1.48502	yes	yes	yes	chr16:76613945-76622821 (+) // 99.36 // q23.1	NP_005743.2	NM_005752	1501 // skeletal development // traceable author statement	5578 // extracellular matrix (sensu Metazoa) // not recorded	5201 // extracellular matrix structural constituent // not recorded /// 5529 // sugar binding // traceable author statement /// 5529 // sugar binding // inferred from electronic annotation	---
CUTC	cutC copper transporter homolog (E. coli)	267_38	0.318784	0.96355	-0.644766	1.56349	yes	yes	yes	chr10:101481992-101505878 (+) // 99.32 // q24.2	NP_057044.1	NM_015960	---	---	5507 // copper ion binding // inferred from electronic annotation	---
CCNE1	cyclin E1	230_7	0.499885	1.0553	-0.555416	1.46959	yes	yes	yes	chr19:34994770-35007059 (+) // 95.04 // q12	NP_001229.1 /// NP_476530.1	NM_001238 /// NM_057182	74 // regulation of progression through cell cycle // inferred from electronic annotation /// 82 // G1/S transition of mitotic cell cycle // non-traceable author statement /// 7049 // cell cycle // inferred from electronic annotation /// 30521 // androgen receptor signaling pathway // non-traceable author statement /// 45893 // positive regulation of transcription, DNA-dependent // non-traceable …	5634 // nucleus // non-traceable author statement /// 5634 // nucleus // inferred from electronic annotation	3713 // transcription coactivator activity // non-traceable author statement /// 5515 // protein binding // inferred from physical interaction /// 50681 // androgen receptor binding // non-traceable author statement	Cell_cycle_KEGG // GenMAPP /// G1_to_S_cell_cycle_Reactome // GenMAPP
CCNE2	cyclin E2	270_41	0.346877	-0.298158	0.645035	1.56378	yes	yes	yes	chr8:95961644-95975652 (-) // 98.41 // q22.1	NP_477083.1 /// NP_477097.1	NM_057735 /// NM_057749	75 // cell cycle checkpoint // traceable author statement /// 79 // regulation of cyclin-dependent protein kinase activity // traceable author statement /// 7049 // cell cycle // inferred from electronic annotation /// 51301 // cell division // inferred from electronic annotation /// 74 // regulation of progression through cell cycle // inferred from electronic annotation	5634 // nucleus // inferred from electronic annotation	5515 // protein binding // inferred from physical interaction	Cell_cycle_KEGG // GenMAPP /// Cell_cycle_KEGG // GenMAPP /// Cell_cycle_KEGG // GenMAPP /// G1_to_S_cell_cycle_Reactome // GenMAPP /// G1_to_S_cell_cycle_Reactome // GenMAPP /// G1_to_S_cell_cycle_Reactome // GenMAPP
CCNI	Cyclin I	266_67	0.985853	0.266959	0.718894	1.64592	yes	yes	yes	chr4:78187333-78216148 (-) // 91.74 // q21.1	NP_006826.1	NM_006835	74 // regulation of progression through cell cycle // inferred from electronic annotation /// 7283 // spermatogenesis // non-traceable author statement	---	---	---
CDK5	cyclin-dependent kinase 5	45_88	0.147952	1.01938	-0.871423	1.82947	yes	yes	yes	chr7:150381945-150385893 (-) // 100.0 // q36.1	NP_004926.1	NM_004935	6468 // protein amino acid phosphorylation // inferred from electronic annotation /// 7049 // cell cycle // inferred from electronic annotation /// 7519 // striated muscle development // inferred from sequence or structural similarity /// 8283 // cell proliferation // traceable author statement /// 9790 // embryonic development // inferred from sequence or structural similarity /// 30182 // neuro…	5634 // nucleus // inferred from sequence or structural similarity /// 5737 // cytoplasm // inferred from sequence or structural similarity /// 16020 // membrane // inferred from sequence or structural similarity /// 30424 // axon // inferred from sequenc	166 // nucleotide binding // inferred from electronic annotation /// 4693 // cyclin-dependent protein kinase activity // traceable author statement /// 5176 // ErbB-2 class receptor binding // inferred from sequence or structural similarity /// 5515 // protein binding // inferred from physical interaction /// 5515 // protein binding // inferred from sequence or structural similarity /// 5524 // A…	---
CSTA	cystatin A (stefin A)	356_7	1.8472	0.825941	1.02126	2.02969	yes	yes	yes	chr3:123526784-123543201 (+) // 99.77 // q21.1	NP_005204.1	NM_005213	18149 // peptide cross-linking // inferred from direct assay /// 30216 // keratinocyte differentiation // inferred from direct assay	1533 // cornified envelope // inferred from direct assay /// 5622 // intracellular // inferred from electronic annotation	4869 // cysteine protease inhibitor activity // inferred from electronic annotation /// 5198 // structural molecule activity // inferred from direct assay /// 30674 // protein binding, bridging // inferred from direct assay /// 4866 // endopeptidase inhibitor activity // inferred from electronic annotation /// 4866 // endopeptidase inhibitor activity // not recorded /// 4869 // cysteine protease …	---
CHORDC1	cysteine and histidine-rich domain (CHORD)-containing 1	168_76	0.548686	1.27303	-0.72434	1.65214	yes	yes	yes	chr1:70768716-70770739 (+) // 90.86 // p31.1 /// chr11:89574264-89595854 (-) // 98.83 // q14.3 /// chr14:89272097-89274486 (-) // 91.69 // q32.11 /// chr18:2934249-2936616 (-) // 95.24 // p11.31 /// chr2:42905386-42908345 (-) // 90.86 // p21	NP_036256.1	NM_012124	---	---	---	---
CYBRD1	cytochrome b reductase 1	28_8	-0.698654	-0.0122277	-0.686426	1.60929	yes	yes	yes	chr2:172087232-172122883 (+) // 92.15 // q31.1	NP_079119.2	NM_024843	6118 // electron transport // inferred from electronic annotation	16021 // integral to membrane // inferred from electronic annotation	293 // ferric-chelate reductase activity // inferred from direct assay	---
CYB5R4	cytochrome b5 reductase 4	350_61	-0.130359	0.445614	-0.575974	1.49068	yes	yes	yes	chr6:84630633-84726522 (+) // 99.94 // q14.2	NP_057314.2	NM_016230	6118 // electron transport // inferred from electronic annotation /// 6091 // generation of precursor metabolites and energy // traceable author statement /// 7606 // sensory perception of chemical stimulus // traceable author statement	5737 // cytoplasm // traceable author statement	5506 // iron ion binding // inferred from electronic annotation /// 46872 // metal ion binding // inferred from electronic annotation /// 16491 // oxidoreductase activity // inferred from electronic annotation /// 4128 // cytochrome-b5 reductase activity // traceable author statement	---
CYB5B	cytochrome b5 type B (outer mitochondrial membrane)	102_38	0.702954	1.30534	-0.602384	1.51822	yes	yes	yes	chr16:68015939-68055281 (+) // 90.78 // q22.1	NP_085056.2	NM_030579	6118 // electron transport // inferred from electronic annotation /// 6810 // transport // inferred from electronic annotation	5739 // mitochondrion // inferred from electronic annotation /// 16020 // membrane // inferred from electronic annotation /// 16021 // integral to membrane // inferred from electronic annotation /// 19867 // outer membrane // inferred from electronic anno	5215 // transporter activity // inferred from electronic annotation /// 5506 // iron ion binding // inferred from electronic annotation /// 46872 // metal ion binding // inferred from electronic annotation	---
COX7B	cytochrome c oxidase subunit VIIb	180_39	0.0325879	0.611591	-0.579003	1.49382	yes	yes	yes	chrX:77041616-77047537 (+) // 97.44 // q21.1	NP_001857.1	NM_001866	6118 // electron transport // inferred from electronic annotation	5739 // mitochondrion // inferred from electronic annotation /// 5746 // mitochondrial electron transport chain // inferred from electronic annotation /// 16020 // membrane // inferred from electronic annotation /// 16021 // integral to membrane // inferr	4129 // cytochrome-c oxidase activity // traceable author statement /// 16491 // oxidoreductase activity // inferred from electronic annotation /// 4129 // cytochrome-c oxidase activity // inferred from electronic annotation	Electron_Transport_Chain // GenMAPP /// Oxidative phosphorylation // KEGG /// VEGF signaling pathway // KEGG
CYP19A1	cytochrome P450, family 19, subfamily A, polypeptide 1	48_3	1.03125	0.492162	0.53909	1.45306	yes	yes	yes	chr15:49300868-49322500 (-) // 93.91 // q21.2	NP_000094.2 /// NP_112503.1	NM_000103 /// NM_031226	6118 // electron transport // inferred from electronic annotation /// 6694 // steroid biosynthesis // traceable author statement	5624 // membrane fraction // traceable author statement /// 5792 // microsome // not recorded /// 16020 // membrane // inferred from electronic annotation	4497 // monooxygenase activity // inferred from electronic annotation /// 5506 // iron ion binding // inferred from electronic annotation /// 8402 // aromatase activity // traceable author statement /// 9055 // electron carrier activity // traceable author statement /// 19825 // oxygen binding // traceable author statement /// 20037 // heme binding // inferred from electronic annotation /// 46872…	Fatty acid metabolism // KEGG /// gamma-Hexachlorocyclohexane degradation // KEGG /// Tryptophan metabolism // KEGG /// Arachidonic acid metabolism // KEGG /// Linoleic acid metabolism // KEGG /// Metabolism of xenobiotics by cytochrome P450 // KEGG
CYP24A1	cytochrome P450, family 24, subfamily A, polypeptide 1	71_89	2.70619	4.17382	-1.46763	2.76568	yes	yes	yes	chr20:52203394-52223919 (-) // 97.94 // q13.2	NP_000773.2	NM_000782	6118 // electron transport // inferred from direct assay /// 6118 // electron transport // non-traceable author statement /// 6118 // electron transport // inferred from electronic annotation	5739 // mitochondrion // inferred from electronic annotation	4497 // monooxygenase activity // inferred from electronic annotation /// 5506 // iron ion binding // inferred from electronic annotation /// 20037 // heme binding // traceable author statement /// 30342 // 1-alpha,25-dihydroxyvitamin D3 (1,25-(OH)2D3) 24-hydroxylase activity // inferred from direct assay /// 46872 // metal ion binding // inferred from electronic annotation /// 16491 // oxidoredu…	---
CYP4A11 /// CYP4A22 /// LOC654164	cytochrome P450, family 4, subfamily A, polypeptide 11 /// cytochrome P450, family 4, subfamily A, polypeptide 22 /// similar to cytochrome P450, family 4, subfamily A, polypeptide 22	175_55	-0.589339	0.104186	-0.693526	1.61723	yes	yes	yes	chr1:47375744-47387941 (+) // 67.84 // p33 /// chr1:47167491-47179692 (-) // 64.73 // p33	NP_000769.1 /// NP_001010969.2 /// XP_945316.1	NM_000778 /// NM_001010969 /// XM_940223	6118 // electron transport // inferred from electronic annotation /// 6631 // fatty acid metabolism // traceable author statement	5783 // endoplasmic reticulum // inferred from electronic annotation /// 5792 // microsome // traceable author statement /// 16020 // membrane // inferred from electronic annotation /// 5792 // microsome // inferred from electronic annotation	4497 // monooxygenase activity // inferred from electronic annotation /// 5506 // iron ion binding // inferred from electronic annotation /// 8393 // fatty acid (omega-1)-hydroxylase activity // traceable author statement /// 18685 // alkane 1-monooxygenase activity // inferred from electronic annotation /// 20037 // heme binding // inferred from electronic annotation /// 46872 // metal ion bindi…	Fatty acid metabolism // KEGG /// Arachidonic acid metabolism // KEGG /// PPAR signaling pathway // KEGG
DCHS2	dachsous 2 (Drosophila)	3_26	-0.140225	0.404226	-0.54445	1.45846	yes	yes	yes	chr4:155374976-155381427 (-) // 99.16 // q32.1	NP_060109.2 /// NP_955380.1	NM_017639 /// NM_199348	7156 // homophilic cell adhesion // inferred from electronic annotation	16020 // membrane // inferred from electronic annotation	5509 // calcium ion binding // inferred from electronic annotation	---
DAZAP2	DAZ associated protein 2	17_1	0.670224	1.2306	-0.560381	1.47466	yes	yes	yes	chr12:49918889-49923830 (+) // 100.0 // q13.13 /// chr2:202772436-202774923 (-) // 92.51 // q33.1	NP_055579.1	NM_014764	---	---	5515 // protein binding // inferred from physical interaction	Circadian_Exercise // GenMAPP
DDX42	DEAD (Asp-Glu-Ala-Asp) box polypeptide 42	313_58	-0.0192038	0.707672	-0.726876	1.65505	yes	yes	yes	chr17:59241354-59242360 (+) // 73.59 // q23.3	NP_031398.2 /// NP_987095.1	NM_007372 /// NM_203499	---	---	166 // nucleotide binding // inferred from electronic annotation /// 3676 // nucleic acid binding // inferred from electronic annotation /// 3723 // RNA binding // inferred from electronic annotation /// 4386 // helicase activity // inferred from electronic annotation /// 5524 // ATP binding // inferred from electronic annotation /// 8026 // ATP-dependent helicase activity // inferred from electr…	---
DDX58	DEAD (Asp-Glu-Ala-Asp) box polypeptide 58	310_90	0.422067	1.42768	-1.00562	2.0078	yes	yes	yes	chr9:32445702-32516341 (-) // 88.48 // p21.1	NP_055129.2	NM_014314	9615 // response to virus // inferred from electronic annotation /// 45087 // innate immune response // inferred from electronic annotation /// 6955 // immune response // inferred from electronic annotation	---	166 // nucleotide binding // inferred from electronic annotation /// 3723 // RNA binding // inferred from electronic annotation /// 5524 // ATP binding // inferred from electronic annotation /// 8026 // ATP-dependent helicase activity // inferred from electronic annotation /// 16787 // hydrolase activity // inferred from electronic annotation /// 17111 // nucleoside-triphosphatase activity // inf…	---
DDX11 /// DDX12 /// LOC642846 /// LOC652053	DEAD/H (Asp-Glu-Ala-Asp/His) box polypeptide 11 (CHL1-like helicase homolog, S. cerevisiae) /// DEAD/H (Asp-Glu-Ala-Asp/His) box polypeptide 12 (CHL1-like helicase homolog, S. cerevisiae) /// DEAD/H (Asp-Glu-Ala-Asp/His) box polypeptide 11-like /// simila	178_29	-1.09625	-0.321403	-0.774847	1.71101	yes	yes	yes	chr12:9356889-9357951 (+) // 97.34 // p13.31 /// chr12:31147929-31148992 (+) // 95.05 // p11.21 /// chr12:9461575-9462640 (-) // 96.7 // p13.31	NP_004390.3 /// NP_085911.2 /// XP_495908.2 /// XP_932325.1 /// XP_936919.1 /// XP_936926.1 /// XP_936929.1 /// XP_936932.1 /// XP_936938.1 /// XP_936947.1 /// XP_936952.1 /// XP_936955.1 /// XP_936960.1 /// XP_936965.1 /// XP_936969.1 /// XP_936976.1 ///	NM_004399 /// NM_030653 /// XM_495908 /// XM_927232 /// XM_931826 /// XM_931833 /// XM_931836 /// XM_931839 /// XM_931845 /// XM_931854 /// XM_931859 /// XM_931862 /// XM_931867 /// XM_931872 /// XM_931876 /// XM_931883 /// XM_931887 /// XM_931891 /// XM_	6139 // nucleobase, nucleoside, nucleotide and nucleic acid metabolism // inferred from electronic annotation /// 7049 // cell cycle // inferred from electronic annotation /// 15986 // ATP synthesis coupled proton transport // inferred from electronic annotation	5634 // nucleus // inferred from electronic annotation /// 16469 // proton-transporting two-sector ATPase complex // inferred from electronic annotation	166 // nucleotide binding // inferred from electronic annotation /// 3677 // DNA binding // inferred from electronic annotation /// 3723 // RNA binding // inferred from electronic annotation /// 4003 // ATP-dependent DNA helicase activity // inferred from electronic annotation /// 5524 // ATP binding // inferred from electronic annotation /// 16787 // hydrolase activity // inferred from electroni…	---
DAP	Death-associated protein	114_56	0.116419	0.691923	-0.575503	1.4902	yes	yes	yes	chr5:10811140-10811916 (-) // 87.57 // p15.2	NP_004385.1	NM_004394	6915 // apoptosis // inferred from electronic annotation /// 8624 // induction of apoptosis by extracellular signals // traceable author statement	---	---	---
DHRS3	dehydrogenase/reductase (SDR family) member 3	17_35	0.751754	1.31609	-0.564338	1.47871	yes	yes	yes	chr1:12550526-12599993 (-) // 98.07 // p36.22	NP_004744.2	NM_004753	7601 // visual perception // traceable author statement /// 8152 // metabolism // inferred from electronic annotation /// 42572 // retinol metabolism // traceable author statement	16020 // membrane // inferred from electronic annotation /// 16021 // integral to membrane // inferred from electronic annotation	166 // nucleotide binding // traceable author statement /// 9055 // electron carrier activity // traceable author statement /// 16491 // oxidoreductase activity // inferred from electronic annotation	---
DHRS4	dehydrogenase/reductase (SDR family) member 4	158_7	-0.146991	0.483737	-0.630729	1.54835	yes	yes	yes	chr14:23492812-23545450 (+) // 98.36 // q11.2 /// chr14:23527971-23590419 (+) // 95.94 // q11.2	NP_066284.2	NM_021004	6118 // electron transport // traceable author statement /// 8152 // metabolism // inferred from electronic annotation	5739 // mitochondrion // inferred from sequence or structural similarity /// 5777 // peroxisome // inferred from electronic annotation	4090 // carbonyl reductase (NADPH) activity // inferred from electronic annotation /// 16491 // oxidoreductase activity // inferred from electronic annotation	---
DIO3	deiodinase, iodothyronine, type III	178_87	-0.943838	-0.142752	-0.801086	1.74241	yes	yes	yes	chr14:101097440-101099540 (+) // 99.03 // q32.31	NP_001353.3	NM_001362	42446 // hormone biosynthesis // inferred from electronic annotation	16020 // membrane // inferred from electronic annotation /// 16021 // integral to membrane // inferred from electronic annotation	4800 // thyroxine 5'-deiodinase activity // non-traceable author statement /// 8430 // selenium binding // inferred from electronic annotation /// 4800 // thyroxine 5'-deiodinase activity // inferred from electronic annotation /// 16491 // oxidoreductase activity // inferred from electronic annotation	---
RP11-529I10.4	deleted in a mouse model of primary ciliary dyskinesia	33_97	0.513477	1.05291	-0.53943	1.4534	yes	yes	yes	chr10:103338055-103359400 (+) // 93.3 // q24.32	NP_056263.1	NM_015448	---	---	---	---
DTL	denticleless homolog (Drosophila)	218_59	-0.25115	0.319236	-0.570386	1.48492	yes	yes	yes	chr1:210275702-210344971 (+) // 96.34 // q32.3	NP_057532.1	NM_016448	---	---	---	---
DEPDC6	DEP domain containing 6	20_44	0.116477	-0.618829	0.735307	1.66475	yes	yes	yes	chr8:120955145-121131937 (+) // 95.75 // q24.12	NP_073620.1	NM_022783	7242 // intracellular signaling cascade // inferred from electronic annotation	---	5515 // protein binding // inferred from electronic annotation	---
DERL1	Der1-like domain family, member 1	198_64	1.09513	0.0632571	1.03187	2.04467	yes	yes	yes	chr8:124095373-124096405 (-) // 99.81 // q24.13	NP_077271.1	NM_024295	15031 // protein transport // inferred from electronic annotation /// 19060 // intracellular transport of viral proteins in host cell // traceable author statement /// 30433 // ER-associated protein catabolism // inferred from direct assay /// 30968 // unfolded protein response // inferred from direct assay /// 30970 // retrograde protein transport, ER to cytosol // inferred from direct assay ///…	5783 // endoplasmic reticulum // inferred from direct assay /// 5783 // endoplasmic reticulum // inferred from mutant phenotype /// 16020 // membrane // inferred from electronic annotation /// 16021 // integral to membrane // inferred from electronic anno	4872 // receptor activity // non-traceable author statement /// 5515 // protein binding // inferred from physical interaction /// 42288 // MHC class I protein binding // inferred from direct assay	---
DSP	Desmoplakin	363_57	0.961427	0.349718	0.61171	1.52807	yes	yes	yes	chr6:7485682-7486194 (-) // 99.42 // p24.3	NP_001008844.1 /// NP_004406.2	NM_001008844 /// NM_004415	8544 // epidermis development // traceable author statement /// 18149 // peptide cross-linking // inferred from direct assay /// 30216 // keratinocyte differentiation // inferred from direct assay	1533 // cornified envelope // inferred from direct assay /// 5882 // intermediate filament // not recorded /// 5913 // cell-cell adherens junction // not recorded /// 5856 // cytoskeleton // inferred from electronic annotation	5200 // structural constituent of cytoskeleton // traceable author statement /// 30674 // protein binding, bridging // inferred from direct assay /// 5198 // structural molecule activity // inferred from direct assay /// 5198 // structural molecule activity // inferred from electronic annotation	---
DDEF1	Development and differentiation enhancing factor 1	43_60	0.787487	0.12773	0.659757	1.57982	yes	yes	yes	chr8:131485151-131486958 (+) // 43.2 // q24.21	NP_060952.2	NM_018482	43087 // regulation of GTPase activity // inferred from electronic annotation	16020 // membrane // inferred from electronic annotation	5096 // GTPase activator activity // inferred from electronic annotation /// 5515 // protein binding // inferred from physical interaction /// 8270 // zinc ion binding // inferred from electronic annotation /// 46872 // metal ion binding // inferred from electronic annotation	---
DDEF2	development and differentiation enhancing factor 2	101_34	0.286605	-0.290197	0.576803	1.49154	yes	yes	yes	chr2:9264344-9463257 (+) // 96.97 // p25.1	NP_003878.1	NM_003887	43087 // regulation of GTPase activity // inferred from electronic annotation	---	5096 // GTPase activator activity // inferred from electronic annotation /// 5515 // protein binding // inferred from physical interaction /// 8270 // zinc ion binding // inferred from electronic annotation /// 46872 // metal ion binding // inferred from electronic annotation /// 8047 // enzyme activator activity // traceable author statement	---
DAGLBETA	diacylglycerol lipase beta	322_62	0.881918	0.294576	0.587342	1.50248	yes	yes	yes	chr7:6415284-6416060 (-) // 94.51 // p22.1	NP_631918.1	NM_139179	6629 // lipid metabolism // inferred from electronic annotation	---	4806 // triacylglycerol lipase activity // inferred from electronic annotation	---
DBI	diazepam binding inhibitor (GABA receptor modulator, acyl-Coenzyme A binding protein)	226_49	0.239609	1.13148	-0.89187	1.85558	yes	yes	yes	chr2:119841040-119846448 (+) // 99.51 // q14.2	NP_065438.1	NM_020548	6810 // transport // inferred from electronic annotation	---	62 // acyl-CoA binding // inferred from electronic annotation /// 8289 // lipid binding // inferred from electronic annotation /// 30156 // benzodiazepine receptor binding // traceable author statement	---
DKK1	dickkopf homolog 1 (Xenopus laevis)	261_66	3.16502	3.85143	-0.686407	1.60927	yes	yes	yes	chr10:53744083-53747149 (+) // 95.95 // q21.1	NP_036374.1	NM_012242	7275 // development // inferred from electronic annotation /// 16055 // Wnt receptor signaling pathway // inferred from electronic annotation /// 30178 // negative regulation of Wnt receptor signaling pathway // inferred from electronic annotation	5576 // extracellular region // inferred from electronic annotation	4871 // signal transducer activity // traceable author statement /// 8083 // growth factor activity // traceable author statement	---
DHFR /// LOC643509	dihydrofolate reductase /// similar to Dihydrofolate reductase	343_73	-0.308256	0.3793	-0.687556	1.61055	yes	yes	yes	chr18:22002472-22005303 (-) // 48.33 // q11.2 /// chr5:79958449-79986119 (-) // 48.09 // q14.1	NP_000782.1 /// XP_933249.1 /// XP_937759.1	NM_000791 /// XM_928156 /// XM_932666	6545 // glycine biosynthesis // non-traceable author statement /// 6730 // one-carbon compound metabolism // inferred from electronic annotation /// 9165 // nucleotide biosynthesis // non-traceable author statement /// 6545 // glycine biosynthesis // inferred from electronic annotation /// 9165 // nucleotide biosynthesis // inferred from electronic annotation	---	4146 // dihydrofolate reductase activity // non-traceable author statement /// 16491 // oxidoreductase activity // inferred from electronic annotation /// 50661 // NADP binding // inferred from electronic annotation /// 4146 // dihydrofolate reductase activity // inferred from electronic annotation	Nucleotide_Metabolism // GenMAPP /// One carbon pool by folate // KEGG /// Folate biosynthesis // KEGG
DDAH2	dimethylarginine dimethylaminohydrolase 2	314_29	0.200459	0.764687	-0.564228	1.4786	yes	yes	yes	chr6:31802795-31805540 (-) // 98.53 // p21.33 /// chr6_cox_hap1:3140940-3143685 (-) // 98.53 // /// chr6_qbl_hap2:2942393-2945138 (-) // 98.53 //	NP_039268.1	NM_013974	6527 // arginine catabolism // traceable author statement /// 6809 // nitric oxide biosynthesis // traceable author statement /// 6916 // anti-apoptosis // traceable author statement /// 7263 // nitric oxide mediated signal transduction // traceable author statement	---	16403 // dimethylargininase activity // inferred from electronic annotation /// 16787 // hydrolase activity // inferred from electronic annotation /// 3824 // catalytic activity // traceable author statement	---
DIRAS3	DIRAS family, GTP-binding RAS-like 3	103_89	0.383083	1.07739	-0.694309	1.61811	yes	yes	yes	chr1:68284411-68285972 (-) // 100.0 // p31.3	NP_004666.1	NM_004675	79 // regulation of cyclin-dependent protein kinase activity // traceable author statement /// 6349 // imprinting // traceable author statement /// 7264 // small GTPase mediated signal transduction // traceable author statement /// 7264 // small GTPase mediated signal transduction // inferred from electronic annotation	16020 // membrane // inferred from electronic annotation	166 // nucleotide binding // inferred from electronic annotation /// 3924 // GTPase activity // traceable author statement /// 5525 // GTP binding // inferred from electronic annotation	---
DCBLD2	discoidin, CUB and LCCL domain containing 2	328_32	3.14072	1.94187	1.19885	2.29556	yes	yes	yes	chr3:99997505-100000947 (-) // 96.53 // q12.1	NP_563615.3	NM_080927	7155 // cell adhesion // inferred from electronic annotation /// 30308 // negative regulation of cell growth // inferred from direct assay /// 30308 // negative regulation of cell growth // inferred from sequence or structural similarity /// 30522 // intracellular receptor-mediated signaling pathway // inferred from sequence or structural similarity /// 30522 // intracellular receptor-mediated si…	5887 // integral to plasma membrane // inferred from direct assay /// 5887 // integral to plasma membrane // inferred from sequence or structural similarity /// 9986 // cell surface // inferred from direct assay /// 9986 // cell surface // inferred from s	5515 // protein binding // inferred from sequence or structural similarity /// 5515 // protein binding // non-traceable author statement	---
DLG7	discs, large homolog 7 (Drosophila)	218_31	-0.171476	0.469013	-0.640488	1.55886	yes	yes	yes	chr14:54684600-54725528 (-) // 99.89 // q22.3	NP_055565.2	NM_014750	87 // M phase of mitotic cell cycle // inferred from direct assay /// 87 // M phase of mitotic cell cycle // inferred from sequence or structural similarity /// 7049 // cell cycle // inferred from electronic annotation /// 7079 // mitotic chromosome movement towards spindle pole // inferred from sequence or structural similarity /// 7079 // mitotic chromosome movement towards spindle pole // non-…	5634 // nucleus // inferred from direct assay /// 5634 // nucleus // inferred from sequence or structural similarity /// 31616 // spindle pole centrosome // inferred from direct assay /// 31616 // spindle pole centrosome // inferred from sequence or struc	4721 // phosphoprotein phosphatase activity // inferred from direct assay /// 4721 // phosphoprotein phosphatase activity // inferred from sequence or structural similarity /// 5515 // protein binding // inferred from physical interaction	---
DNAPTP6	DNA polymerase-transactivated protein 6	47_57	2.3594	1.02845	1.33094	2.51567	yes	yes	yes	chr2:200879309-201051497 (+) // 98.04 // q33.1	NP_056350.1	NM_015535	---	---	---	---
DDIT4L	DNA-damage-inducible transcript 4-like	178_62	0.340931	0.888867	-0.547936	1.46199	yes	yes	yes	chr4:101326049-101330629 (-) // 98.14 // q23	NP_660287.1	NM_145244	---	---	---	---
DNAJB9	DnaJ (Hsp40) homolog, subfamily B, member 9	272_60	0.286695	-0.369964	0.656659	1.57643	yes	yes	yes	chr7:107997607-108001380 (+) // 73.15 // q31.1	NP_036460.1	NM_012328	6457 // protein folding // inferred from electronic annotation	5634 // nucleus // inferred from electronic annotation /// 5730 // nucleolus // inferred from sequence or structural similarity /// 5737 // cytoplasm // inferred from sequence or structural similarity	30188 // chaperone regulator activity // inferred from sequence or structural similarity /// 31072 // heat shock protein binding // inferred from electronic annotation /// 51082 // unfolded protein binding // inferred from electronic annotation	---
DOM3Z	dom-3 homolog Z (C. elegans)	196_42	-0.242878	0.455358	-0.698236	1.62252	yes	yes	yes	chr6:32045632-32047719 (-) // 99.92 // p21.32 /// chr6_cox_hap1:3383916-3386003 (-) // 99.92 // /// chr6_qbl_hap2:3185389-3187476 (-) // 99.92 //	NP_005501.2	NM_005510	---	---	5515 // protein binding // inferred from physical interaction /// 42802 // identical protein binding // inferred from physical interaction	---
DCT	dopachrome tautomerase (dopachrome delta-isomerase, tyrosine-related protein 2)	193_29	-0.00863929	-0.64954	0.6409	1.5593	yes	yes	yes	chr13:93887119-93929924 (-) // 94.43 // q32.1	NP_001913.2	NM_001922	6582 // melanin metabolism // non-traceable author statement /// 6583 // melanin biosynthesis from tyrosine // inferred from sequence or structural similarity /// 8152 // metabolism // inferred from electronic annotation /// 8544 // epidermis development // traceable author statement /// 6583 // melanin biosynthesis from tyrosine // inferred from electronic annotation /// 6583 // melanin biosynth…	5792 // microsome // inferred from sequence or structural similarity /// 5829 // cytosol // inferred from sequence or structural similarity /// 16020 // membrane // inferred from electronic annotation /// 16021 // integral to membrane // traceable author	4167 // dopachrome isomerase activity // inferred from sequence or structural similarity /// 4167 // dopachrome isomerase activity // non-traceable author statement /// 5507 // copper ion binding // traceable author statement /// 8270 // zinc ion binding // inferred from electronic annotation /// 16491 // oxidoreductase activity // inferred from electronic annotation /// 16853 // isomerase activi…	Tyrosine metabolism // KEGG
DPY19L1	dpy-19-like 1 (C. elegans)	363_11	0.632388	1.52055	-0.888167	1.85082	yes	yes	yes	chr7:34927604-34944258 (-) // 83.11 // p14.3	XP_371891.2 /// XP_940819.1 /// XP_943836.1	XM_371891 /// XM_935726 /// XM_938743	---	---	---	---
DRAP1	DR1-associated protein 1 (negative cofactor 2 alpha)	242_83	-0.203974	0.387477	-0.591452	1.50676	yes	yes	yes	chr1_random:196343-198668 (+) // 42.31 // /// chr1_random:215819-216673 (+) // 36.58 // /// chr1:1343664-1347012 (-) // 77.54 // p36.33	NP_006433.2	NM_006442	122 // negative regulation of transcription from RNA polymerase II promoter // traceable author statement /// 6350 // transcription // inferred from electronic annotation /// 6355 // regulation of transcription, DNA-dependent // inferred from electronic annotation	5622 // intracellular // inferred from electronic annotation /// 5634 // nucleus // inferred from electronic annotation	3700 // transcription factor activity // traceable author statement /// 3714 // transcription corepressor activity // traceable author statement /// 43565 // sequence-specific DNA binding // inferred from electronic annotation	---
DUSP22	Dual specificity phosphatase 22	350_57	-0.792119	-0.197807	-0.594312	1.50975	yes	yes	yes	chr6:290856-296134 (+) // 93.63 // p25.3	NP_064570.1	NM_020185	188 // inactivation of MAPK activity // traceable author statement /// 6470 // protein amino acid dephosphorylation // traceable author statement /// 6915 // apoptosis // traceable author statement /// 7275 // development // traceable author statement /// 8283 // cell proliferation // traceable author statement /// 6470 // protein amino acid dephosphorylation // inferred from electronic annotation	5634 // nucleus // inferred from electronic annotation	4725 // protein tyrosine phosphatase activity // inferred from electronic annotation /// 8138 // protein tyrosine/serine/threonine phosphatase activity // inferred from electronic annotation /// 16787 // hydrolase activity // inferred from electronic annotation /// 4721 // phosphoprotein phosphatase activity // inferred from electronic annotation	---
DUSP5	dual specificity phosphatase 5	145_28	2.91893	1.85697	1.06196	2.08777	yes	yes	yes	chr10:112247824-112261111 (+) // 96.59 // q25.2	NP_004410.3	NM_004419	6470 // protein amino acid dephosphorylation // inferred from electronic annotation /// 6470 // protein amino acid dephosphorylation // traceable author statement	5634 // nucleus // inferred from electronic annotation	4725 // protein tyrosine phosphatase activity // traceable author statement /// 16787 // hydrolase activity // inferred from electronic annotation /// 17017 // MAP kinase phosphatase activity // inferred from electronic annotation /// 4721 // phosphoprotein phosphatase activity // inferred from electronic annotation /// 4725 // protein tyrosine phosphatase activity // inferred from electronic ann…	Cell adhesion molecules (CAMs) // KEGG /// Adherens junction // KEGG /// Jak-STAT signaling pathway // KEGG /// T cell receptor signaling pathway // KEGG /// B cell receptor signaling pathway // KEGG /// Leukocyte transendothelial migration // KEGG /// Insulin signaling pathway // KEGG /// Adipocytokine signaling pathway // KEGG /// Type I diabetes mellitus // KEGG /// Epithelial cell signaling i…
DUSP6	dual specificity phosphatase 6	356_88	2.21059	1.52011	0.690478	1.61382	yes	yes	yes	chr12:88265969-88270295 (-) // 99.0 // q21.33	NP_001937.2 /// NP_073143.2	NM_001946 /// NM_022652	74 // regulation of progression through cell cycle // non-traceable author statement /// 188 // inactivation of MAPK activity // inferred from direct assay /// 6470 // protein amino acid dephosphorylation // traceable author statement /// 6470 // protein amino acid dephosphorylation // inferred from electronic annotation	5625 // soluble fraction // traceable author statement /// 5737 // cytoplasm // inferred from direct assay	4722 // protein serine/threonine phosphatase activity // inferred from direct assay /// 4725 // protein tyrosine phosphatase activity // inferred from direct assay /// 16787 // hydrolase activity // inferred from electronic annotation /// 17017 // MAP kinase phosphatase activity // inferred from electronic annotation /// 4721 // phosphoprotein phosphatase activity // inferred from electronic anno…	Cell adhesion molecules (CAMs) // KEGG /// Adherens junction // KEGG /// Jak-STAT signaling pathway // KEGG /// T cell receptor signaling pathway // KEGG /// B cell receptor signaling pathway // KEGG /// Leukocyte transendothelial migration // KEGG /// Insulin signaling pathway // KEGG /// Adipocytokine signaling pathway // KEGG /// Type I diabetes mellitus // KEGG /// Epithelial cell signaling i…
DYNLT1	dynein, light chain, Tctex-type 1	249_97	0.880345	1.46078	-0.580431	1.4953	yes	yes	yes	chr6:158977493-158985728 (-) // 97.48 // q25.3	NP_006510.1	NM_006519	---	5868 // cytoplasmic dynein complex // inferred from sequence or structural similarity /// 5874 // microtubule // inferred from electronic annotation /// 5634 // nucleus // inferred from electronic annotation /// 5882 // intermediate filament // inferred f	3777 // microtubule motor activity // inferred from sequence or structural similarity /// 5515 // protein binding // inferred from physical interaction /// 5198 // structural molecule activity // inferred from electronic annotation /// 3774 // motor activity // inferred from electronic annotation	---
DBNDD2	Dysbindin (dystrobrevin binding protein 1) domain containing 2	290_19	0.376908	1.11441	-0.737506	1.66729	yes	yes	yes	chr20:43431855-43435100 (-) // 67.3 // q13.12	NP_060948.2 /// NP_291020.1	NM_018478 /// NM_033542	15031 // protein transport // inferred from electronic annotation /// 6810 // transport // inferred from electronic annotation	5737 // cytoplasm // inferred from electronic annotation /// 16020 // membrane // inferred from electronic annotation /// 16021 // integral to membrane // inferred from electronic annotation	5515 // protein binding // inferred from electronic annotation	---
ENC1	ectodermal-neural cortex (with BTB-like domain)	75_12	-0.724235	0.374394	-1.09863	2.14151	yes	yes	yes	chr5:73961504-73972293 (-) // 97.16 // q13.3	NP_003624.1	NM_003633	7275 // development // traceable author statement /// 7399 // nervous system development // traceable author statement /// 7275 // development // inferred from electronic annotation	5634 // nucleus // traceable author statement /// 5856 // cytoskeleton // inferred from electronic annotation	3779 // actin binding // inferred from electronic annotation /// 5515 // protein binding // inferred from electronic annotation	---
ENTPD5	ectonucleoside triphosphate diphosphohydrolase 5	111_23	0.231375	-0.555246	0.786621	1.72503	yes	yes	yes	chr14:73494371-73552375 (-) // 94.17 // q24.3	NP_001240.1	NM_001249	---	5783 // endoplasmic reticulum // inferred from electronic annotation /// 16020 // membrane // inferred from electronic annotation /// 16021 // integral to membrane // inferred from electronic annotation	287 // magnesium ion binding // inferred from electronic annotation /// 5509 // calcium ion binding // inferred from electronic annotation /// 16787 // hydrolase activity // inferred from electronic annotation /// 17110 // nucleoside-diphosphatase activity // inferred from electronic annotation	---
EFTUD2	elongation factor Tu GTP binding domain containing 2	338_46	-0.919912	-0.182338	-0.737574	1.66737	yes	yes	yes	chr17:40283804-40327421 (-) // 97.07 // q21.31	NP_004238.2	NM_004247	398 // nuclear mRNA splicing, via spliceosome // inferred from electronic annotation /// 6412 // protein biosynthesis // inferred from electronic annotation /// 8380 // RNA splicing // traceable author statement /// 6397 // mRNA processing // inferred from electronic annotation /// 6397 // mRNA processing // traceable author statement	5634 // nucleus // inferred from electronic annotation /// 5681 // spliceosome complex // traceable author statement /// 30529 // ribonucleoprotein complex // inferred from electronic annotation	166 // nucleotide binding // inferred from electronic annotation /// 3924 // GTPase activity // traceable author statement /// 5515 // protein binding // inferred from physical interaction /// 5525 // GTP binding // inferred from electronic annotation	---
EMID1	EMI domain containing 1	346_70	0.566414	0.00929241	0.557121	1.47133	yes	yes	yes	chr22:27957039-27985585 (+) // 97.74 // q12.2	NP_597712.2	NM_133455	6817 // phosphate transport // inferred from electronic annotation	5578 // extracellular matrix (sensu Metazoa) // inferred from electronic annotation /// 5737 // cytoplasm // inferred from electronic annotation	---	---
ERN2	endoplasmic reticulum to nucleus signalling 2	123_6	-0.0735769	0.522788	-0.596365	1.5119	yes	yes	yes	chr16:23609133-23609596 (-) // 38.3 // p12.1	NP_150296.2	NM_033266	6118 // electron transport // inferred from electronic annotation /// 6350 // transcription // inferred from electronic annotation /// 6355 // regulation of transcription, DNA-dependent // inferred from electronic annotation /// 6397 // mRNA processing // inferred from electronic annotation /// 6468 // protein amino acid phosphorylation // inferred from direct assay /// 6915 // apoptosis // infer…	5783 // endoplasmic reticulum // inferred from electronic annotation /// 16020 // membrane // inferred from electronic annotation /// 16021 // integral to membrane // inferred from electronic annotation	166 // nucleotide binding // inferred from electronic annotation /// 287 // magnesium ion binding // inferred from direct assay /// 4519 // endonuclease activity // inferred from direct assay /// 4674 // protein serine/threonine kinase activity // inferred from direct assay /// 5524 // ATP binding // inferred from direct assay /// 16740 // transferase activity // inferred from electronic annotati…	---
EMP1	epithelial membrane protein 1	56_100	-1.49104	-0.861338	-0.629705	1.54725	yes	yes	yes	chr12:13240986-13241975 (+) // 65.96 // p13.1	NP_001414.1	NM_001423	7275 // development // traceable author statement /// 8219 // cell death // not recorded /// 8283 // cell proliferation // traceable author statement /// 8544 // epidermis development // traceable author statement /// 16049 // cell growth // inferred from electronic annotation	5624 // membrane fraction // traceable author statement /// 16020 // membrane // inferred from electronic annotation /// 16021 // integral to membrane // traceable author statement /// 16021 // integral to membrane // inferred from electronic annotation	---	---
ERRFI1	ERBB receptor feedback inhibitor 1	175_8	0.658652	1.70214	-1.04349	2.06121	yes	yes	yes	chr1:7994371-8008940 (-) // 98.88 // p36.23	NP_061821.1	NM_018948	6950 // response to stress // traceable author statement	5737 // cytoplasm // traceable author statement	5100 // Rho GTPase activator activity // traceable author statement	---
EPB41 /// MRPS15 /// C10orf38	erythrocyte membrane protein band 4.1 (elliptocytosis 1, RH-linked) /// mitochondrial ribosomal protein S15 /// chromosome 10 open reading frame 38	230_16	0.130642	0.801544	-0.670902	1.59207	yes	yes	yes	chr1:36693961-36697317 (-) // 65.98 // p34.3	NP_001010924.1 /// NP_004428.1 /// NP_112570.2 /// NP_976217.1 /// NP_976218.1	NM_001010924 /// NM_004437 /// NM_031280 /// NM_203342 /// NM_203343	8015 // circulation // traceable author statement /// 30866 // cortical actin cytoskeleton organization and biogenesis // inferred from electronic annotation /// 6412 // protein biosynthesis // non-traceable author statement /// 6412 // protein biosynthesis // inferred from electronic annotation /// 30036 // actin cytoskeleton organization and biogenesis // non-traceable author statement	5634 // nucleus // inferred from electronic annotation /// 5737 // cytoplasm // inferred from electronic annotation /// 5856 // cytoskeleton // inferred from electronic annotation /// 5886 // plasma membrane // traceable author statement /// 8091 // spect	3779 // actin binding // inferred from electronic annotation /// 5200 // structural constituent of cytoskeleton // traceable author statement /// 3735 // structural constituent of ribosome // non-traceable author statement /// 5515 // protein binding // inferred from physical interaction /// 5198 // structural molecule activity // inferred from electronic annotation /// 5488 // binding // inferre…	---
ETNK2	Ethanolamine kinase 2	269_57	-3.61521	-2.99305	-0.622168	1.53919	yes	yes	yes	chr1:202377158-202378758 (+) // 80.17 // q32.1	NP_060678.1	NM_018208	---	---	166 // nucleotide binding // inferred from electronic annotation /// 4103 // choline kinase activity // non-traceable author statement /// 4305 // ethanolamine kinase activity // inferred from electronic annotation /// 16301 // kinase activity // inferred from electronic annotation /// 16740 // transferase activity // inferred from electronic annotation	---
EIF2AK2	eukaryotic translation initiation factor 2-alpha kinase 2	299_28	0.336852	0.944461	-0.607609	1.52373	yes	yes	yes	chr2:37187202-37229907 (-) // 88.28 // p22.2	NP_002750.1	NM_002759	6355 // regulation of transcription, DNA-dependent // not recorded /// 6468 // protein amino acid phosphorylation // inferred from electronic annotation /// 6468 // protein amino acid phosphorylation // traceable author statement /// 6915 // apoptosis // not recorded /// 6955 // immune response // inferred from electronic annotation /// 7049 // cell cycle // not recorded /// 8285 // negative regu…	5622 // intracellular // inferred from electronic annotation	166 // nucleotide binding // inferred from electronic annotation /// 3725 // double-stranded RNA binding // inferred from electronic annotation /// 3725 // double-stranded RNA binding // traceable author statement /// 4674 // protein serine/threonine kinase activity // inferred from electronic annotation /// 4694 // eukaryotic translation initiation factor 2alpha kinase activity // traceable auth…	Translation_Factors // GenMAPP /// Translation_Factors // GenMAPP /// Translation_Factors // GenMAPP
EIF2C2	Eukaryotic translation initiation factor 2C, 2	38_57	0.850885	0.130425	0.72046	1.64771	yes	yes	yes	chr8:141599436-141601303 (-) // 96.0 // q24.3	NP_036286.2	NM_012154	6412 // protein biosynthesis // non-traceable author statement /// 6412 // protein biosynthesis // inferred from electronic annotation	---	3743 // translation initiation factor activity // non-traceable author statement /// 5515 // protein binding // inferred from physical interaction /// 3743 // translation initiation factor activity // inferred from electronic annotation	---
EIF3S6	eukaryotic translation initiation factor 3, subunit 6 48kDa	324_89	1.33341	0.655648	0.677762	1.59966	yes	yes	yes	chr6:74058402-74059731 (+) // 91.09 // q13 /// chr8:109283277-109330113 (-) // 98.19 // q23.1	NP_001559.1	NM_001568	6412 // protein biosynthesis // inferred from electronic annotation	---	3743 // translation initiation factor activity // inferred from electronic annotation /// 5515 // protein binding // inferred from physical interaction	Translation_Factors // GenMAPP /// Translation_Factors // GenMAPP /// Translation_Factors // GenMAPP
EIF4E3	eukaryotic translation initiation factor 4E member 3	113_40	1.05059	0.452052	0.598543	1.51419	yes	yes	yes	chr3:71810961-71815769 (-) // 86.79 // p13	NP_775495.1	NM_173359	6413 // translational initiation // inferred from electronic annotation	5737 // cytoplasm // inferred from electronic annotation	3723 // RNA binding // inferred from electronic annotation /// 3743 // translation initiation factor activity // inferred from electronic annotation	---
EXOC3	exocyst complex component 3	170_7	-0.422083	0.482786	-0.90487	1.87238	yes	yes	yes	chr5:524575-525050 (+) // 90.12 // p15.33	NP_009208.2	NM_007277	6887 // exocytosis // inferred from electronic annotation /// 15031 // protein transport // inferred from electronic annotation /// 6810 // transport // inferred from electronic annotation	---	---	---
EXOSC4	exosome component 4	338_44	0.165927	0.767989	-0.602061	1.51788	yes	yes	yes	chr8:145205516-145207538 (+) // 98.77 // q24.3	NP_061910.1	NM_019037	6364 // rRNA processing // non-traceable author statement /// 6364 // rRNA processing // inferred from electronic annotation /// 6396 // RNA processing // inferred from electronic annotation	178 // exosome (RNase complex) // inferred from electronic annotation /// 5634 // nucleus // inferred from electronic annotation /// 5730 // nucleolus // non-traceable author statement /// 5737 // cytoplasm // non-traceable author statement	175 // 3'-5'-exoribonuclease activity // non-traceable author statement /// 3723 // RNA binding // inferred from electronic annotation /// 4527 // exonuclease activity // inferred from electronic annotation /// 5515 // protein binding // inferred from physical interaction /// 16787 // hydrolase activity // inferred from electronic annotation /// 175 // 3'-5'-exoribonuclease activity // inferred f…	---
XPO7	exportin 7	21_86	-0.0369169	-0.799769	0.762852	1.69684	yes	yes	yes	chr8:21880310-21918545 (+) // 99.18 // p21.3	NP_055839.2	NM_015024	59 // protein import into nucleus, docking // inferred from electronic annotation /// 6611 // protein export from nucleus // inferred from direct assay /// 15031 // protein transport // inferred from electronic annotation /// 6810 // transport // inferred from electronic annotation	5634 // nucleus // inferred from direct assay /// 5643 // nuclear pore // inferred from direct assay /// 5737 // cytoplasm // inferred from direct assay /// 5634 // nucleus // inferred from electronic annotation /// 5643 // nuclear pore // inferred from e	5049 // nuclear export signal receptor activity // inferred from direct assay /// 5488 // binding // inferred from electronic annotation /// 8565 // protein transporter activity // inferred from electronic annotation	---
FAM105A	family with sequence similarity 105, member A	140_4	0.279853	0.937354	-0.6575	1.57735	yes	yes	yes	chr5:14634931-14664205 (+) // 95.43 // p15.2	NP_061891.1	NM_019018	---	---	---	---
FAM125B	family with sequence similarity 125, member B	298_3	1.02291	0.434549	0.588359	1.50354	yes	yes	yes	chr9:128128968-128309140 (+) // 92.91 // q33.3	NP_001011703.1 /// NP_258257.1	NM_001011703 /// NM_033446	---	---	---	---
FAM22B	family with sequence similarity 22, member B	140_26	0.710259	0.0525833	0.657675	1.57754	yes	yes	yes	chr10:81136222-81142516 (+) // 95.53 // q22.3 /// chr10:81456421-81462704 (+) // 95.06 // q22.3 /// chr10:81594327-81600611 (+) // 95.01 // q22.3 /// chr10:88978418-88984714 (+) // 94.82 // q23.2 /// chr10:89110636-89116931 (+) // 94.82 // q23.2 /// chr10	XP_374817.3	XM_374817	---	---	---	---
FAM3C	family with sequence similarity 3, member C	154_60	1.53415	2.41373	-0.879573	1.83983	yes	yes	yes	chrX:23003628-23006416 (+) // 98.87 // p22.11 /// chr7:120776142-120823577 (-) // 97.54 // q31.31	NP_001035109.1 /// NP_055703.1	NM_001040020 /// NM_014888	---	5576 // extracellular region // non-traceable author statement	5125 // cytokine activity // non-traceable author statement	---
FAM62B	family with sequence similarity 62 (C2 domain containing) member B	259_22	-0.268351	0.466571	-0.734922	1.66431	yes	yes	yes	chr7:158216448-158283530 (-) // 93.21 // q36.3	NP_065779.1	NM_020728	---	---	---	---
FAM84B	family with sequence similarity 84, member B	79_100	1.32191	0.370102	0.951809	1.9343	yes	yes	yes	chr8:127633870-127635413 (-) // 93.62 // q24.21	NP_777571.1	NM_174911	---	5737 // cytoplasm // inferred from direct assay /// 5886 // plasma membrane // inferred from direct assay	5515 // protein binding // inferred from physical interaction	---
FAM91A1	family with sequence similarity 91, member A1	112_67	1.29506	0.629954	0.665105	1.58568	yes	yes	yes	chr1:147843113-147917731 (+) // 95.92 // q21.1 /// chr1:147497342-147532134 (+) // 91.98 // q21.1 /// chr8:124855504-124895907 (+) // 68.99 // q24.13	NP_659400.2	NM_144963	---	---	19825 // oxygen binding // inferred from electronic annotation	---
FAM92A1	Family with sequence similarity 92, member A1	332_46	1.02056	0.252707	0.76785	1.70273	yes	yes	yes	chr8:94808755-94809379 (-) // 55.09 // q22.1	XP_931430.1 /// XP_936274.1 /// XP_936278.1 /// XP_936287.1 /// XP_936293.1 /// XP_941920.1 /// XP_948089.1 /// XP_948095.1 /// XP_948106.1 /// XP_948112.1	XM_926337 /// XM_931181 /// XM_931185 /// XM_931194 /// XM_931200 /// XM_936827 /// XM_942996 /// XM_943002 /// XM_943013 /// XM_943019	---	---	---	---
FANCC	Fanconi anemia, complementation group C	323_74	0.244439	0.90933	-0.664891	1.58545	yes	yes	yes	chr9:96991311-96991772 (-) // 92.93 // q22.32	NP_000127.2	NM_000136	6281 // DNA repair // inferred from electronic annotation /// 6281 // DNA repair // traceable author statement /// 6461 // protein complex assembly // traceable author statement /// 6974 // response to DNA damage stimulus // inferred from electronic annotation	5634 // nucleus // traceable author statement /// 5737 // cytoplasm // traceable author statement /// 5829 // cytosol // inferred from direct assay /// 5634 // nucleus // inferred from electronic annotation	5515 // protein binding // inferred from physical interaction	---
FDFT1	farnesyl-diphosphate farnesyltransferase 1	161_61	-0.429995	0.472077	-0.902072	1.86875	yes	yes	yes	chr8:11697624-11734215 (+) // 98.38 // p23.1	NP_004453.3	NM_004462	6695 // cholesterol biosynthesis // inferred from electronic annotation /// 8299 // isoprenoid biosynthesis // inferred from electronic annotation /// 6694 // steroid biosynthesis // inferred from electronic annotation /// 8610 // lipid biosynthesis // inferred from electronic annotation /// 9058 // biosynthesis // inferred from electronic annotation /// 16126 // sterol biosynthesis // inferred f…	5783 // endoplasmic reticulum // inferred from electronic annotation /// 16020 // membrane // inferred from electronic annotation /// 16021 // integral to membrane // traceable author statement /// 16021 // integral to membrane // inferred from electronic	287 // magnesium ion binding // inferred from electronic annotation /// 4310 // farnesyl-diphosphate farnesyltransferase activity // inferred from electronic annotation /// 16491 // oxidoreductase activity // inferred from electronic annotation /// 16740 // transferase activity // inferred from electronic annotation /// 3824 // catalytic activity // inferred from electronic annotation	Cholesterol_Biosynthesis // GenMAPP /// Biosynthesis of steroids // KEGG /// Terpenoid biosynthesis // KEGG
FABP1	fatty acid binding protein 1, liver	264_7	-2.04359	-2.63747	0.593884	1.50931	yes	yes	yes	chr2:88203624-88208693 (-) // 100.0 // p11.2	NP_001434.1	NM_001443	6631 // fatty acid metabolism // not recorded /// 6810 // transport // inferred from electronic annotation /// 7267 // cell-cell signaling // not recorded /// 9887 // organ morphogenesis // traceable author statement	5737 // cytoplasm // not recorded	5319 // lipid transporter activity // not recorded /// 8289 // lipid binding // inferred from electronic annotation /// 5488 // binding // inferred from electronic annotation	---
FABP6	fatty acid binding protein 6, ileal (gastrotropin)	32_100	1.80141	1.01792	0.783492	1.72129	yes	yes	yes	chr5:159589093-159598267 (+) // 99.78 // q33.3	NP_001035532.1 /// NP_001436.1	NM_001040442 /// NM_001445	6629 // lipid metabolism // non-traceable author statement /// 6810 // transport // inferred from electronic annotation /// 8285 // negative regulation of cell proliferation // traceable author statement	5737 // cytoplasm // traceable author statement	5504 // fatty acid binding // not recorded /// 8289 // lipid binding // inferred from electronic annotation /// 5488 // binding // inferred from electronic annotation /// 8289 // lipid binding // traceable author statement	---
FER1L3	fer-1-like 3, myoferlin (C. elegans)	196_22	2.33827	1.55129	0.786985	1.72546	yes	yes	yes	chr10:95056176-95232029 (-) // 99.52 // q23.33	NP_038479.1 /// NP_579899.1	NM_013451 /// NM_133337	6936 // muscle contraction // traceable author statement /// 8015 // circulation // traceable author statement	5635 // nuclear envelope // traceable author statement /// 5886 // plasma membrane // traceable author statement /// 16021 // integral to membrane // inferred from electronic annotation /// 16020 // membrane // inferred from electronic annotation	---	---
FRS3	fibroblast growth factor receptor substrate 3	319_100	2.18284	1.57767	0.605172	1.52116	yes	yes	yes	chr6:41845891-41853862 (-) // 95.47 // p21.1	NP_006644.1	NM_006653	7165 // signal transduction // traceable author statement /// 8543 // fibroblast growth factor receptor signaling pathway // traceable author statement	16020 // membrane // inferred from electronic annotation	5158 // insulin receptor binding // inferred from electronic annotation	---
FNDC3B	fibronectin type III domain containing 3B	198_15	0.236083	-0.312326	0.54841	1.46247	yes	yes	yes	chr3:173598882-173601187 (+) // 92.71 // q26.31	NP_073600.2	NM_022763	---	16021 // integral to membrane // inferred from electronic annotation	4872 // receptor activity // inferred from electronic annotation	---
FKBP4	FK506 binding protein 4, 59kDa	183_46	0.00432796	0.560874	-0.556546	1.47074	yes	yes	yes	chr12:2774394-2783369 (+) // 89.96 // p13.33	NP_002005.1	NM_002014	6457 // protein folding // traceable author statement /// 6457 // protein folding // inferred from electronic annotation	5622 // intracellular // non-traceable author statement /// 5634 // nucleus // inferred from electronic annotation /// 5737 // cytoplasm // traceable author statement	3755 // peptidyl-prolyl cis-trans isomerase activity // inferred from electronic annotation /// 5528 // FK506 binding // traceable author statement /// 16853 // isomerase activity // inferred from electronic annotation /// 30674 // protein binding, bridging // traceable author statement /// 5515 // protein binding // inferred from physical interaction /// 5488 // binding // inferred from electron…	Calcium signaling pathway // KEGG
FLJ35348	FLJ35348	284_46	0.639401	1.24868	-0.609278	1.5255	yes	yes	yes	chr9:135882121-135883040 (+) // 28.01 // q34.2 /// chr3:50359926-50363188 (-) // 57.77 // p21.31	---	NR_002800	---	---	---	---
FLJ41649	FLJ41649 protein	378_92	0.0623494	0.61432	-0.551971	1.46609	yes	yes	yes	chr6:40454308-40455603 (+) // 97.01 // p21.2	NP_001001705.1	NM_001001705	---	---	---	---
FLJ42875	FLJ42875 protein	300_107	0.526472	-0.158504	0.684976	1.60768	yes	yes	yes	chr1:2970153-2970981 (-) // 96.75 // p36.32	XP_933439.1 /// XP_937887.1 /// XP_947755.1 /// XP_951288.1	XM_928346 /// XM_932794 /// XM_942662 /// XM_946195	---	---	---	---
FLJ42957	FLJ42957 protein	230_87	-0.19622	0.403109	-0.599329	1.51501	yes	yes	yes	chr12:115456864-115457527 (+) // 79.49 // q24.22	NP_997319.1	NM_207436	---	---	---	---
FLT3LG	fms-related tyrosine kinase 3 ligand	56_75	-0.0607817	0.778141	-0.838922	1.78871	yes	yes	yes	chr19:54669629-54681300 (+) // 84.44 // q13.33	NP_001450.2	NM_001459	7165 // signal transduction // traceable author statement /// 8284 // positive regulation of cell proliferation // traceable author statement	5615 // extracellular space // inferred from electronic annotation /// 5625 // soluble fraction // traceable author statement /// 16020 // membrane // inferred from electronic annotation /// 16021 // integral to membrane // inferred from electronic annota	5125 // cytokine activity // inferred from electronic annotation /// 5102 // receptor binding // traceable author statement	---
FOSL2	FOS-like antigen 2	373_85	1.33338	0.783939	0.549441	1.46352	yes	yes	yes	chr2:28489294-28491018 (+) // 94.67 // p23.2	NP_005244.1	NM_005253	6357 // regulation of transcription from RNA polymerase II promoter // traceable author statement /// 8219 // cell death // traceable author statement /// 6355 // regulation of transcription, DNA-dependent // inferred from electronic annotation	5634 // nucleus // traceable author statement /// 5634 // nucleus // inferred from electronic annotation	3700 // transcription factor activity // traceable author statement /// 43565 // sequence-specific DNA binding // inferred from electronic annotation /// 46983 // protein dimerization activity // inferred from electronic annotation /// 3677 // DNA binding // inferred from electronic annotation /// 3700 // transcription factor activity // inferred from electronic annotation	---
FHL2	four and a half LIM domains 2	187_14	1.12115	0.536688	0.584463	1.49948	yes	yes	yes	chr2:105343716-105421384 (-) // 99.93 // q12.2	NP_001034581.1 /// NP_001441.4 /// NP_963849.1 /// NP_963851.2	NM_001039492 /// NM_001450 /// NM_201555 /// NM_201557	30521 // androgen receptor signaling pathway // non-traceable author statement /// 45893 // positive regulation of transcription, DNA-dependent // non-traceable author statement	5634 // nucleus // traceable author statement /// 5634 // nucleus // inferred from electronic annotation	3713 // transcription coactivator activity // non-traceable author statement /// 8270 // zinc ion binding // inferred from electronic annotation /// 46872 // metal ion binding // inferred from electronic annotation /// 50681 // androgen receptor binding // non-traceable author statement	---
FZD6	frizzled homolog 6 (Drosophila)	349_2	1.15055	0.413211	0.737342	1.6671	yes	yes	yes	chr8:104380293-104413877 (+) // 99.46 // q22.3	NP_003497.2	NM_003506	7164 // establishment of tissue polarity // traceable author statement /// 7166 // cell surface receptor linked signal transduction // inferred from electronic annotation /// 7186 // G-protein coupled receptor protein signaling pathway // inferred from electronic annotation /// 7222 // frizzled signaling pathway // traceable author statement /// 7275 // development // traceable author statement /…	5887 // integral to plasma membrane // traceable author statement /// 16020 // membrane // inferred from electronic annotation /// 16021 // integral to membrane // inferred from electronic annotation	4872 // receptor activity // inferred from electronic annotation /// 4926 // non-G-protein coupled 7TM receptor activity // inferred from electronic annotation /// 4930 // G-protein coupled receptor activity // inferred from electronic annotation /// 42813 // Wnt receptor activity // traceable author statement /// 4871 // signal transducer activity // inferred from electronic annotation	Wnt_signaling // GenMAPP
FYN	FYN oncogene related to SRC, FGR, YES	135_33	0.027609	-1.04991	1.07752	2.1104	yes	yes	yes	chr6:112088229-112301055 (-) // 94.69 // q21	NP_002028.1 /// NP_694592.1 /// NP_694593.1	NM_002037 /// NM_153047 /// NM_153048	6468 // protein amino acid phosphorylation // inferred from electronic annotation /// 6468 // protein amino acid phosphorylation // non-traceable author statement /// 6468 // protein amino acid phosphorylation // traceable author statement /// 6816 // calcium ion transport // non-traceable author statement /// 7242 // intracellular signaling cascade // inferred from electronic annotation /// 7243…	---	166 // nucleotide binding // inferred from electronic annotation /// 4713 // protein-tyrosine kinase activity // inferred from electronic annotation /// 4713 // protein-tyrosine kinase activity // traceable author statement /// 4715 // non-membrane spanning protein tyrosine kinase activity // non-traceable author statement /// 5515 // protein binding // inferred from physical interaction /// 5524…	Integrin-mediated_cell_adhesion_KEGG // GenMAPP /// Integrin-mediated_cell_adhesion_KEGG // GenMAPP /// Integrin-mediated_cell_adhesion_KEGG // GenMAPP /// Calcium signaling pathway // KEGG /// Cytokine-cytokine receptor interaction // KEGG /// Apoptosis // KEGG /// Dorso-ventral axis formation // KEGG /// Axon guidance // KEGG /// VEGF signaling pathway // KEGG /// Focal adhesion // KEGG /// Adh…
GPR158	G protein-coupled receptor 158	133_39	1.14047	0.485921	0.654553	1.57413	yes	yes	yes	chr10:25925591-25931161 (+) // 99.33 // p12.1	NP_065803.2	NM_020752	7165 // signal transduction // inferred from electronic annotation /// 7186 // G-protein coupled receptor protein signaling pathway // inferred from electronic annotation	16020 // membrane // inferred from electronic annotation /// 16021 // integral to membrane // inferred from electronic annotation	4872 // receptor activity // inferred from electronic annotation /// 8067 // metabotropic glutamate, GABA-B-like receptor activity // inferred from electronic annotation /// 4871 // signal transducer activity // inferred from electronic annotation /// 4930 // G-protein coupled receptor activity // inferred from electronic annotation	---
GPR75	G protein-coupled receptor 75	259_12	1.69203	0.768374	0.923653	1.89691	yes	yes	yes	chr2:53933553-53940572 (-) // 100.0 // p16.2	NP_006785.1	NM_006794	7165 // signal transduction // inferred from electronic annotation /// 7186 // G-protein coupled receptor protein signaling pathway // traceable author statement /// 7186 // G-protein coupled receptor protein signaling pathway // inferred from electronic annotation	5887 // integral to plasma membrane // traceable author statement /// 16020 // membrane // inferred from electronic annotation /// 16021 // integral to membrane // inferred from electronic annotation	1584 // rhodopsin-like receptor activity // inferred from electronic annotation /// 4872 // receptor activity // inferred from electronic annotation /// 4871 // signal transducer activity // inferred from electronic annotation /// 4930 // G-protein coupled receptor activity // inferred from electronic annotation /// 4930 // G-protein coupled receptor activity // traceable author statement	GPCRDB_Class_A_Rhodopsin-like2 // GenMAPP
GJB2	gap junction protein, beta 2, 26kDa (connexin 26)	190_1	0.856909	1.40431	-0.547397	1.46145	yes	yes	yes	chr13:19659610-19661919 (-) // 99.05 // q12.11	NP_003995.2	NM_004004	6810 // transport // traceable author statement /// 7267 // cell-cell signaling // traceable author statement /// 7605 // sensory perception of sound // traceable author statement /// 7154 // cell communication // inferred from electronic annotation /// 7605 // sensory perception of sound // inferred from electronic annotation	5886 // plasma membrane // traceable author statement /// 5922 // connexon complex // traceable author statement /// 16021 // integral to membrane // inferred from electronic annotation /// 5921 // gap junction // inferred from electronic annotation /// 5	15285 // connexon channel activity // traceable author statement /// 15285 // connexon channel activity // inferred from electronic annotation	Calcium_regulation_in_cardiac_cells // GenMAPP
GMNN	geminin, DNA replication inhibitor	178_65	-0.558021	0.0250336	-0.583054	1.49802	yes	yes	yes	chr6:24885428-24894302 (+) // 98.96 // p22.2	NP_056979.1	NM_015895	7049 // cell cycle // inferred from electronic annotation /// 8156 // negative regulation of DNA replication // inferred from direct assay /// 45786 // negative regulation of progression through cell cycle // inferred from direct assay /// 74 // regulation of progression through cell cycle // inferred from electronic annotation /// 8156 // negative regulation of DNA replication // inferred from e…	---	5515 // protein binding // inferred from physical interaction	DNA_replication_Reactome // GenMAPP
GTF2H5	general transcription factor IIH, polypeptide 5	322_101	-0.497301	0.0492249	-0.546526	1.46056	yes	yes	yes	chr6:158509371-158533434 (+) // 89.01 // q25.3	NP_997001.1	NM_207118	6281 // DNA repair // inferred from electronic annotation /// 6350 // transcription // inferred from electronic annotation /// 6355 // regulation of transcription, DNA-dependent // inferred from electronic annotation /// 6974 // response to DNA damage stimulus // inferred from electronic annotation	5634 // nucleus // inferred from electronic annotation	---	---
GPHN	gephyrin	38_71	1.0535	0.406854	0.646643	1.56552	yes	yes	yes	chr14:66043877-66718268 (+) // 99.98 // q23.3	NP_001019389.1 /// NP_065857.1	NM_001024218 /// NM_020806	6777 // Mo-molybdopterin cofactor biosynthesis // inferred from electronic annotation	5856 // cytoskeleton // inferred from electronic annotation	3824 // catalytic activity // inferred from electronic annotation	---
GINS2	GINS complex subunit 2 (Psf2 homolog)	245_72	0.0519236	0.680611	-0.628688	1.54616	yes	yes	yes	chr16:84268781-84280089 (-) // 97.84 // q24.1	NP_057179.1	NM_016095	6260 // DNA replication // inferred from electronic annotation	5634 // nucleus // inferred from electronic annotation	---	---
GIPC1	GIPC PDZ domain containing family, member 1	333_93	0.77604	0.147151	0.628888	1.54637	yes	yes	yes	chr19:14449573-14454822 (-) // 95.18 // p13.12	NP_005707.1 /// NP_974196.1 /// NP_974197.1 /// NP_974198.1 /// NP_974199.1 /// NP_974223.1	NM_005716 /// NM_202467 /// NM_202468 /// NM_202469 /// NM_202470 /// NM_202494	7186 // G-protein coupled receptor protein signaling pathway // non-traceable author statement /// 398 // nuclear mRNA splicing, via spliceosome // inferred from electronic annotation /// 6397 // mRNA processing // inferred from electronic annotation /// 16071 // mRNA metabolism // inferred from electronic annotation /// 8380 // RNA splicing // traceable author statement /// 245 // spliceosome as…	5624 // membrane fraction // inferred from direct assay /// 5625 // soluble fraction // inferred from direct assay /// 5829 // cytosol // inferred from sequence or structural similarity /// 16020 // membrane // inferred from sequence or structural similar	5102 // receptor binding // inferred from physical interaction /// 5515 // protein binding // inferred from electronic annotation /// 5515 // protein binding // inferred from physical interaction /// 5515 // protein binding // inferred from sequence or structural similarity /// 5515 // protein binding // inferred from direct assay /// 3723 // RNA binding // inferred from electronic annotation	mRNA_processing_Reactome // GenMAPP /// mRNA_processing_binding_Reactome // GenMAPP
GLIPR1	GLI pathogenesis-related 1 (glioma)	104_40	-0.0392	0.524679	-0.563879	1.47824	yes	yes	yes	chr12:74160844-74179746 (+) // 90.73 // q21.2	NP_006842.2	NM_006851	---	5576 // extracellular region // inferred from electronic annotation /// 16020 // membrane // inferred from electronic annotation /// 16021 // integral to membrane // inferred from electronic annotation	---	---
ERICH1	glutamate-rich 1	285_32	0.317105	1.16765	-0.850544	1.80318	yes	yes	yes	chr8:604199-671216 (-) // 98.89 // p23.3	NP_997215.1	NM_207332	---	---	---	---
GOT1	glutamic-oxaloacetic transaminase 1, soluble (aspartate aminotransferase 1)	267_75	1.89113	1.34888	0.542249	1.45624	yes	yes	yes	chr10:101147031-101180340 (-) // 93.14 // q24.2	NP_002070.1	NM_002079	6520 // amino acid metabolism // inferred from electronic annotation /// 6533 // aspartate catabolism // traceable author statement /// 9058 // biosynthesis // inferred from electronic annotation	5829 // cytosol // not recorded	4069 // aspartate transaminase activity // inferred from electronic annotation /// 3824 // catalytic activity // inferred from electronic annotation /// 8483 // transaminase activity // inferred from electronic annotation /// 16740 // transferase activity // inferred from electronic annotation /// 16769 // transferase activity, transferring nitrogenous groups // inferred from electronic annotation	Glycolysis_and_Gluconeogenesis // GenMAPP /// Glutamate metabolism // KEGG /// Alanine and aspartate metabolism // KEGG /// Cysteine metabolism // KEGG /// Arginine and proline metabolism // KEGG /// Tyrosine metabolism // KEGG /// Phenylalanine metabolism // KEGG /// Phenylalanine, tyrosine and tryptophan biosynthesis // KEGG /// Novobiocin biosynthesis // KEGG /// Carbon fixation // KEGG /// Al…
QARS	glutaminyl-tRNA synthetase	200_61	-0.153519	0.413805	-0.567324	1.48177	yes	yes	yes	chr3:49108369-49117175 (-) // 99.67 // p21.31	NP_005042.1	NM_005051	6412 // protein biosynthesis // inferred from electronic annotation /// 6424 // glutamyl-tRNA aminoacylation // inferred from electronic annotation /// 6425 // glutaminyl-tRNA aminoacylation // not recorded /// 6418 // tRNA aminoacylation for protein translation // inferred from electronic annotation /// 6412 // protein biosynthesis // not recorded	5625 // soluble fraction // not recorded /// 5737 // cytoplasm // not recorded	166 // nucleotide binding // inferred from electronic annotation /// 4818 // glutamate-tRNA ligase activity // inferred from electronic annotation /// 4819 // glutamine-tRNA ligase activity // traceable author statement /// 5515 // protein binding // inferred from physical interaction /// 5524 // ATP binding // inferred from electronic annotation /// 16874 // ligase activity // inferred from elec…	Glutamate metabolism // KEGG /// Aminoacyl-tRNA biosynthesis // KEGG
GSR	Glutathione reductase	235_12	0.652425	1.53894	-0.886516	1.84871	yes	yes	yes	chr8:30674930-30675707 (-) // 81.24 // p12	NP_000628.2	NM_000637	6118 // electron transport // inferred from electronic annotation /// 6749 // glutathione metabolism // inferred from electronic annotation /// 9613 // response to pest, pathogen or parasite // traceable author statement	5737 // cytoplasm // inferred from electronic annotation /// 5739 // mitochondrion // inferred from electronic annotation	4362 // glutathione-disulfide reductase activity // traceable author statement /// 15036 // disulfide oxidoreductase activity // inferred from electronic annotation /// 50660 // FAD binding // inferred from electronic annotation /// 4362 // glutathione-disulfide reductase activity // inferred from electronic annotation /// 16491 // oxidoreductase activity // inferred from electronic annotation //…	---
GSTK1	glutathione S-transferase kappa 1	163_45	0.208519	1.06983	-0.861313	1.81669	yes	yes	yes	chr7:142670685-142676324 (+) // 97.84 // q34	NP_057001.1	NM_015917	---	5777 // peroxisome // inferred from electronic annotation /// 30288 // periplasmic space (sensu Proteobacteria) // inferred from electronic annotation	4364 // glutathione transferase activity // inferred from electronic annotation /// 15035 // protein disulfide oxidoreductase activity // inferred from electronic annotation /// 16740 // transferase activity // inferred from electronic annotation	---
GK2	glycerol kinase 2	67_7	-0.0178349	0.528476	-0.546311	1.46035	yes	yes	yes	chr4:80546531-80548395 (-) // 98.78 // q21.21	NP_149991.2	NM_033214	5975 // carbohydrate metabolism // inferred from electronic annotation /// 6072 // glycerol-3-phosphate metabolism // inferred from electronic annotation /// 6071 // glycerol metabolism // inferred from electronic annotation /// 6071 // glycerol metabolism // non-traceable author statement	5737 // cytoplasm // non-traceable author statement /// 5741 // mitochondrial outer membrane // non-traceable author statement	166 // nucleotide binding // inferred from electronic annotation /// 4370 // glycerol kinase activity // non-traceable author statement /// 5524 // ATP binding // inferred from electronic annotation /// 16740 // transferase activity // inferred from electronic annotation /// 4370 // glycerol kinase activity // inferred from electronic annotation /// 16301 // kinase activity // inferred from elect…	Fatty_Acid_Degradation // GenMAPP /// Fatty_Acid_Degradation // GenMAPP
GCAT	glycine C-acetyltransferase (2-amino-3-ketobutyrate coenzyme A ligase)	146_42	0.114036	1.48612	-1.37208	2.58844	yes	yes	yes	chr22:36533917-36542849 (+) // 98.49 // q13.1 /// chr14:63130323-63131748 (-) // 88.64 // q23.2	NP_055106.1	NM_014291	6520 // amino acid metabolism // non-traceable author statement /// 9058 // biosynthesis // inferred from electronic annotation /// 8152 // metabolism // inferred from electronic annotation	5739 // mitochondrion // non-traceable author statement /// 5739 // mitochondrion // inferred from electronic annotation	8415 // acyltransferase activity // inferred from electronic annotation /// 8890 // glycine C-acetyltransferase activity // inferred from electronic annotation /// 8890 // glycine C-acetyltransferase activity // non-traceable author statement /// 16769 // transferase activity, transferring nitrogenous groups // inferred from electronic annotation /// 16874 // ligase activity // inferred from elec…	Glycine, serine and threonine metabolism // KEGG
GYPB	glycophorin B (MNS blood group)	94_93	-0.11217	-1.21968	1.10751	2.15474	yes	yes	yes	chr4:145136707-145159914 (-) // 68.85 // q31.22	NP_002091.2	NM_002100	7165 // signal transduction // non-traceable author statement	5886 // plasma membrane // traceable author statement /// 5887 // integral to plasma membrane // traceable author statement /// 16020 // membrane // inferred from electronic annotation /// 16021 // integral to membrane // traceable author statement /// 16	4872 // receptor activity // non-traceable author statement	---
GRHL2	grainyhead-like 2 (Drosophila)	57_37	-2.39768	-3.07069	0.673005	1.59439	yes	yes	yes	chr8:102574161-102750995 (+) // 99.44 // q22.3	NP_079191.1	NM_024915	6350 // transcription // inferred from electronic annotation /// 6355 // regulation of transcription, DNA-dependent // inferred from electronic annotation	5634 // nucleus // inferred from electronic annotation	3677 // DNA binding // inferred from electronic annotation	---
GDF10	growth differentiation factor 10	150_29	-0.472492	0.28431	-0.756803	1.68974	yes	yes	yes	chr10:48045794-48059172 (-) // 96.75 // q11.22	NP_004953.1	NM_004962	1501 // skeletal development // traceable author statement /// 7179 // transforming growth factor beta receptor signaling pathway // traceable author statement	5576 // extracellular region // inferred from electronic annotation /// 5615 // extracellular space // inferred from electronic annotation	5125 // cytokine activity // inferred from electronic annotation /// 8083 // growth factor activity // inferred from electronic annotation /// 8083 // growth factor activity // traceable author statement	---
GDF3	growth differentiation factor 3	2_45	-1.52768	-0.920522	-0.607159	1.52326	yes	yes	yes	chr12:7733647-7739627 (-) // 100.0 // p13.31	NP_065685.1	NM_020634	---	5576 // extracellular region // inferred from electronic annotation /// 5615 // extracellular space // inferred from electronic annotation	5125 // cytokine activity // inferred from electronic annotation /// 8083 // growth factor activity // inferred from electronic annotation	---
GDA	guanine deaminase	340_7	-0.0153651	0.811028	-0.826393	1.77325	yes	yes	yes	chr9:73954210-74056959 (+) // 98.82 // q21.13	NP_004284.1	NM_004293	6139 // nucleobase, nucleoside, nucleotide and nucleic acid metabolism // traceable author statement /// 7399 // nervous system development // traceable author statement	5622 // intracellular // traceable author statement	8270 // zinc ion binding // traceable author statement /// 8892 // guanine deaminase activity // traceable author statement /// 16787 // hydrolase activity // inferred from electronic annotation /// 8892 // guanine deaminase activity // inferred from electronic annotation /// 8270 // zinc ion binding // inferred from electronic annotation	Purine metabolism // KEGG
HES2	hairy and enhancer of split 2 (Drosophila)	72_49	-0.0327051	0.517647	-0.550352	1.46444	yes	yes	yes	chr1:6397881-6401325 (-) // 74.69 // p36.31	NP_061962.2	NM_019089	6355 // regulation of transcription, DNA-dependent // inferred from electronic annotation /// 6350 // transcription // inferred from electronic annotation /// 45449 // regulation of transcription // inferred from electronic annotation	5634 // nucleus // inferred from electronic annotation	3677 // DNA binding // inferred from electronic annotation /// 30528 // transcription regulator activity // inferred from electronic annotation	---
HDHD1A	haloacid dehalogenase-like hydrolase domain containing 1A	51_56	1.21025	2.7085	-1.49825	2.825	yes	yes	yes	chrX:6976915-7076147 (-) // 82.8 // p22.31	NP_036212.2	NM_012080	8152 // metabolism // inferred from electronic annotation	---	3824 // catalytic activity // inferred from electronic annotation	---
HSPA1L	heat shock 70kDa protein 1-like	189_61	-0.0158338	0.726403	-0.742236	1.67277	yes	yes	yes	chr6:31885492-31890766 (-) // 99.83 // p21.33 /// chr6_cox_hap1:3223601-3228874 (-) // 99.87 // /// chr6_qbl_hap2:3025108-3030381 (-) // 99.87 //	NP_005518.2	NM_005527	6457 // protein folding // inferred from electronic annotation /// 6986 // response to unfolded protein // inferred from electronic annotation /// 6986 // response to unfolded protein // traceable author statement	---	166 // nucleotide binding // inferred from electronic annotation /// 5524 // ATP binding // inferred from electronic annotation	---
HSPA8	heat shock 70kDa protein 8	44_73	0.296	1.09603	-0.800032	1.74114	yes	yes	yes	chr7:10459207-10459645 (+) // 91.11 // p21.3 /// chr11:122433410-122434179 (-) // 94.79 // q24.1	NP_006588.1 /// NP_694881.1	NM_006597 /// NM_153201	6457 // protein folding // non-traceable author statement /// 6986 // response to unfolded protein // non-traceable author statement /// 6457 // protein folding // inferred from electronic annotation /// 6986 // response to unfolded protein // inferred from electronic annotation	5622 // intracellular // non-traceable author statement /// 5634 // nucleus // inferred from electronic annotation /// 9986 // cell surface // inferred from expression pattern	166 // nucleotide binding // inferred from electronic annotation /// 5524 // ATP binding // inferred from electronic annotation /// 42623 // ATPase activity, coupled // non-traceable author statement /// 51082 // unfolded protein binding // inferred from electronic annotation /// 5515 // protein binding // inferred from physical interaction	Circadian_Exercise // GenMAPP /// Circadian_Exercise // GenMAPP /// Circadian_Exercise // GenMAPP /// Circadian_Exercise // GenMAPP /// Circadian_Exercise // GenMAPP
HS3ST1	Heparan sulfate (glucosamine) 3-O-sulfotransferase 1	326_88	1.09112	1.91621	-0.825094	1.77165	yes	yes	yes	chr4:11009987-11010474 (+) // 100.0 // p15.33	NP_005105.1	NM_005114	---	5796 // Golgi lumen // traceable author statement /// 16021 // integral to membrane // traceable author statement	8467 // heparin-glucosamine 3-O-sulfotransferase activity // inferred from electronic annotation /// 16740 // transferase activity // inferred from electronic annotation /// 8146 // sulfotransferase activity // inferred from electronic annotation /// 8146 // sulfotransferase activity // traceable author statement	Heparan sulfate biosynthesis // KEGG /// Glycan structures - biosynthesis 1 // KEGG
HS3ST4	heparan sulfate (glucosamine) 3-O-sulfotransferase 4	274_98	-0.169115	0.748729	-0.917845	1.88929	yes	yes	yes	chr16:25611857-26056506 (+) // 96.9 // p12.1	NP_006031.2	NM_006040	30201 // heparan sulfate proteoglycan metabolism // non-traceable author statement	5576 // extracellular region // non-traceable author statement /// 16020 // membrane // inferred from electronic annotation /// 16021 // integral to membrane // inferred from electronic annotation	8467 // heparin-glucosamine 3-O-sulfotransferase activity // non-traceable author statement /// 16740 // transferase activity // inferred from electronic annotation /// 8146 // sulfotransferase activity // inferred from electronic annotation /// 8467 // heparin-glucosamine 3-O-sulfotransferase activity // inferred from electronic annotation	Heparan sulfate biosynthesis // KEGG /// Glycan structures - biosynthesis 1 // KEGG
HPSE	Heparanase	56_32	1.38291	0.636507	0.746406	1.67761	yes	yes	yes	chr4:84432638-84475329 (-) // 74.13 // q21.23	NP_006656.2	NM_006665	6029 // proteoglycan metabolism // traceable author statement /// 6954 // inflammatory response // not recorded	5764 // lysosome // inferred from electronic annotation /// 16020 // membrane // inferred from electronic annotation	287 // magnesium ion binding // inferred from electronic annotation /// 4566 // beta-glucuronidase activity // traceable author statement /// 5509 // calcium ion binding // inferred from electronic annotation /// 16787 // hydrolase activity // inferred from electronic annotation	---
HEPHL1	Hephaestin-like 1	217_26	-0.248036	0.6216	-0.869636	1.8272	yes	yes	yes	chr11:93439787-93502214 (-) // 77.42 // q21	XP_291947.6 /// XP_941817.1	XM_291947 /// XM_936724	---	---	5507 // copper ion binding // inferred from electronic annotation /// 16491 // oxidoreductase activity // inferred from electronic annotation	---
HNRPC	heterogeneous nuclear ribonucleoprotein C (C1/C2)	106_11	0.696882	0.121971	0.574911	1.48959	yes	yes	yes	chr2:190496145-190497857 (+) // 90.42 // q32.2 /// chr14:20748544-20807421 (-) // 92.99 // q11.2	NP_004491.1 /// NP_112604.1	NM_004500 /// NM_031314	398 // nuclear mRNA splicing, via spliceosome // Unknown /// 8380 // RNA splicing // traceable author statement /// 398 // nuclear mRNA splicing, via spliceosome // inferred from electronic annotation /// 6397 // mRNA processing // inferred from electronic annotation	5634 // nucleus // inferred from electronic annotation /// 5681 // spliceosome complex // inferred from direct assay /// 5681 // spliceosome complex // inferred from electronic annotation /// 30529 // ribonucleoprotein complex // inferred from electronic	166 // nucleotide binding // inferred from electronic annotation /// 3723 // RNA binding // non-traceable author statement /// 42802 // identical protein binding // inferred from physical interaction /// 3676 // nucleic acid binding // inferred from electronic annotation /// 3723 // RNA binding // inferred from electronic annotation	mRNA_processing_Reactome // GenMAPP
HNRPLL	Heterogeneous nuclear ribonucleoprotein L-like	226_79	-1.09601	-0.499052	-0.59696	1.51253	yes	yes	yes	chr2:38678660-38679131 (-) // 62.94 // p22.1	NP_612403.2	NM_138394	6397 // mRNA processing // inferred from electronic annotation	5634 // nucleus // inferred from electronic annotation /// 30529 // ribonucleoprotein complex // inferred from electronic annotation	166 // nucleotide binding // inferred from electronic annotation /// 3723 // RNA binding // inferred from electronic annotation /// 3676 // nucleic acid binding // inferred from electronic annotation	---
HEXIM1	hexamethylene bis-acetamide inducible 1	4_86	1.04534	0.462402	0.582935	1.49789	yes	yes	yes	chr17:40581624-40585294 (+) // 94.7 // q21.31	NP_006451.1	NM_006460	122 // negative regulation of transcription from RNA polymerase II promoter // inferred from direct assay /// 45736 // negative regulation of cyclin-dependent protein kinase activity // inferred from direct assay	5634 // nucleus // inferred from direct assay /// 5737 // cytoplasm // inferred from direct assay	4861 // cyclin-dependent protein kinase inhibitor activity // inferred from direct assay /// 5515 // protein binding // inferred from physical interaction /// 16564 // transcriptional repressor activity // inferred from direct assay /// 17069 // snRNA binding // inferred from direct assay	---
HKDC1	hexokinase domain containing 1	287_15	0.590454	1.19886	-0.608407	1.52457	yes	yes	yes	chr10:70688608-70697314 (+) // 99.04 // q21.3	NP_079406.2	NM_025130	6096 // glycolysis // inferred from electronic annotation	---	166 // nucleotide binding // inferred from electronic annotation /// 4396 // hexokinase activity // inferred from electronic annotation /// 5524 // ATP binding // inferred from electronic annotation /// 16301 // kinase activity // inferred from electronic annotation /// 16740 // transferase activity // inferred from electronic annotation	---
HMGA1	high mobility group AT-hook 1	277_2	1.92494	2.57319	-0.648245	1.56726	yes	yes	yes	chr6:34312645-34321985 (+) // 94.51 // p21.31	NP_002122.1 /// NP_665906.1 /// NP_665908.1 /// NP_665909.1 /// NP_665910.1 /// NP_665911.1 /// NP_665912.1	NM_002131 /// NM_145899 /// NM_145901 /// NM_145902 /// NM_145903 /// NM_145904 /// NM_145905	6268 // DNA unwinding during replication // non-traceable author statement /// 6337 // nucleosome disassembly // traceable author statement /// 6345 // loss of chromatin silencing // traceable author statement /// 6350 // transcription // inferred from electronic annotation /// 6355 // regulation of transcription, DNA-dependent // inferred from electronic annotation /// 6355 // regulation of tran…	785 // chromatin // inferred from electronic annotation /// 5634 // nucleus // inferred from electronic annotation /// 5667 // transcription factor complex // traceable author statement /// 5694 // chromosome // inferred from electronic annotation	3677 // DNA binding // inferred from electronic annotation /// 3680 // AT DNA binding // traceable author statement /// 3700 // transcription factor activity // inferred from mutant phenotype /// 30374 // ligand-dependent nuclear receptor transcription coactivator activity // inferred from mutant phenotype /// 42975 // peroxisome proliferator activated receptor binding // inferred from direct ass…	---
HIST1H2AC	histone 1, H2ac	236_56	1.49214	0.921636	0.5705	1.48504	yes	yes	yes	chr6:26232380-26247323 (+) // 73.01 // p22.1	NP_003503.1	NM_003512	6334 // nucleosome assembly // non-traceable author statement /// 7001 // chromosome organization and biogenesis (sensu Eukaryota) // non-traceable author statement /// 6334 // nucleosome assembly // inferred from electronic annotation /// 7001 // chromosome organization and biogenesis (sensu Eukaryota) // inferred from electronic annotation	786 // nucleosome // non-traceable author statement /// 5634 // nucleus // inferred from electronic annotation /// 5694 // chromosome // inferred from electronic annotation /// 786 // nucleosome // inferred from electronic annotation	3677 // DNA binding // non-traceable author statement /// 3677 // DNA binding // inferred from electronic annotation	---
HIST2H2BE	histone 2, H2be	150_1	-1.27229	-2.20293	0.930644	1.90613	yes	yes	yes	chr1:148122633-148124856 (-) // 86.82 // q21.2	NP_003519.1	NM_003528	6334 // nucleosome assembly // inferred from sequence or structural similarity /// 6334 // nucleosome assembly // non-traceable author statement /// 7001 // chromosome organization and biogenesis (sensu Eukaryota) // inferred from electronic annotation /// 9613 // response to pest, pathogen or parasite // inferred from electronic annotation /// 42742 // defense response to bacteria // inferred fr…	786 // nucleosome // inferred from sequence or structural similarity /// 786 // nucleosome // non-traceable author statement /// 5634 // nucleus // inferred from electronic annotation /// 5694 // chromosome // inferred from electronic annotation /// 786 /	3677 // DNA binding // inferred from sequence or structural similarity /// 3677 // DNA binding // non-traceable author statement /// 3677 // DNA binding // inferred from electronic annotation	---
HAT1	histone acetyltransferase 1	198_88	0.233228	0.827974	-0.594746	1.51021	yes	yes	yes	chr2:172487220-172556784 (+) // 100.0 // q31.1	NP_001028257.1 /// NP_003633.1	NM_001033085 /// NM_003642	6323 // DNA packaging // traceable author statement /// 6475 // internal protein amino acid acetylation // traceable author statement	5634 // nucleus // traceable author statement /// 5634 // nucleus // inferred from electronic annotation	4402 // histone acetyltransferase activity // traceable author statement /// 5515 // protein binding // traceable author statement /// 8415 // acyltransferase activity // inferred from electronic annotation /// 16740 // transferase activity // inferred from electronic annotation /// 4402 // histone acetyltransferase activity // inferred from electronic annotation	Neurodegenerative Disorders // KEGG /// Wnt signaling pathway // KEGG /// Notch signaling pathway // KEGG /// TGF-beta signaling pathway // KEGG /// Adherens junction // KEGG /// Jak-STAT signaling pathway // KEGG /// Long-term potentiation // KEGG /// Huntington's disease // KEGG
HTATIP2	HIV-1 Tat interactive protein 2, 30kDa	64_29	-0.142541	0.845426	-0.987966	1.98339	yes	yes	yes	chr11:20341922-20361904 (+) // 89.22 // p15.1	NP_006401.2	NM_006410	7049 // cell cycle // inferred from electronic annotation /// 30154 // cell differentiation // inferred from electronic annotation /// 42981 // regulation of apoptosis // inferred from direct assay /// 45765 // regulation of angiogenesis // inferred from direct assay /// 45786 // negative regulation of progression through cell cycle // inferred from electronic annotation /// 51170 // nuclear impo…	5634 // nucleus // inferred from electronic annotation /// 5635 // nuclear envelope // inferred from direct assay /// 5737 // cytoplasm // inferred from direct assay	5515 // protein binding // inferred from physical interaction /// 16491 // oxidoreductase activity // inferred from electronic annotation	---
HCG18	HLA complex group 18	197_14	0.385223	-0.193278	0.578501	1.4933	yes	yes	yes	chr6:30369235-30402912 (-) // 71.99 // p21.33 /// chr6_cox_hap1:1709786-1743446 (-) // 71.99 // /// chr6_qbl_hap2:1508115-1541774 (-) // 71.37 //	XP_938746.1 /// XP_941257.1 /// XP_949948.1	XM_933653 /// XM_936164 /// XM_944855	---	---	---	---
HERPUD1	homocysteine-inducible, endoplasmic reticulum stress-inducible, ubiquitin-like domain member 1	264_103	0.646219	0.0930058	0.553213	1.46735	yes	yes	yes	chr16:55527363-55535290 (+) // 94.59 // q13	NP_001010989.1 /// NP_001010990.1 /// NP_055500.1	NM_001010989 /// NM_001010990 /// NM_014685	6464 // protein modification // inferred from electronic annotation /// 6986 // response to unfolded protein // inferred from expression pattern /// 6986 // response to unfolded protein // inferred from electronic annotation /// 7163 // establishment and/or maintenance of cell polarity // traceable author statement /// 7165 // signal transduction // traceable author statement /// 7190 // adenylat…	5783 // endoplasmic reticulum // inferred from electronic annotation /// 5789 // endoplasmic reticulum membrane // inferred from direct assay /// 16020 // membrane // inferred from electronic annotation /// 16021 // integral to membrane // inferred from e	3779 // actin binding // inferred from electronic annotation	Circadian_Exercise // GenMAPP /// Circadian_Exercise // GenMAPP
HD	huntingtin (Huntington disease)	365_83	0.932508	0.337599	0.594909	1.51038	yes	yes	yes	chr4:3046034-3212182 (+) // 97.41 // p16.3	NP_002102.4	NM_002111	6915 // apoptosis // traceable author statement /// 6917 // induction of apoptosis // traceable author statement /// 7610 // behavior // traceable author statement /// 9405 // pathogenesis // traceable author statement /// 9887 // organ morphogenesis // traceable author statement /// 6915 // apoptosis // inferred from electronic annotation	5625 // soluble fraction // traceable author statement /// 5634 // nucleus // traceable author statement /// 5737 // cytoplasm // traceable author statement /// 5634 // nucleus // inferred from electronic annotation /// 5737 // cytoplasm // inferred from	3714 // transcription corepressor activity // traceable author statement /// 5215 // transporter activity // traceable author statement /// 5515 // protein binding // inferred from physical interaction /// 8017 // microtubule binding // traceable author statement /// 5488 // binding // inferred from electronic annotation	---
FLJ36644	hypothetical gene supported by AK093963	344_59	-0.797278	-0.223656	-0.573621	1.48825	yes	yes	yes	chr17:65674696-65677138 (-) // 97.42 // q24.3	---	---	---	---	---	---
LOC375295	hypothetical gene supported by BC013438	219_107	0.552489	-0.0465134	0.599003	1.51467	yes	yes	yes	chr2:177202563-177210548 (-) // 79.92 // q31.1	XP_374020.3 /// XP_949459.1	XM_374020 /// XM_944366	---	---	---	---
LOC401351 /// LOC401354	hypothetical gene supported by BC040831 /// hypothetical gene supported by BC040831	178_22	0.367751	0.928242	-0.560491	1.47477	yes	yes	yes	chr7:62447512-62447963 (+) // 89.25 // q11.21 /// chr7:62495776-62496227 (-) // 89.25 // q11.21	XP_379843.1 /// XP_931689.1 /// XP_940572.1 /// XP_940885.1 /// XP_943531.1 /// XP_948765.1	XM_379843 /// XM_926596 /// XM_935479 /// XM_935792 /// XM_938438 /// XM_943672 /// XR_001063 /// XR_001064 /// XR_001102 /// XR_001103	---	---	---	---
LOC284184	hypothetical LOC284184	244_33	-0.707858	0.152583	-0.860441	1.81559	yes	yes	yes	chr17:76827633-76829676 (+) // 94.6 // q25.3	XP_211367.1 /// XP_939713.1 /// XP_939714.1 /// XP_951335.1 /// XP_951336.1	XM_211367 /// XM_934620 /// XM_934621 /// XM_946242 /// XM_946243	---	---	---	---
LOC388610	hypothetical LOC388610	62_94	0.756372	2.35799	-1.60161	3.03483	yes	yes	yes	chr1:27199094-27199963 (+) // 98.19 // p36.11	NP_001013664.1	NM_001013642	---	---	---	---
LOC401397	hypothetical LOC401397	361_58	-0.183882	0.706995	-0.890877	1.8543	yes	yes	yes	chr7:112544013-112545863 (-) // 84.23 // q31.1	---	---	---	---	---	---
LOC93349	hypothetical protein BC004921	380_72	1.50076	0.621538	0.879222	1.83938	yes	yes	yes	chr2:230943864-230976690 (+) // 77.13 // q37.1	NP_612411.3	NM_138402	---	5634 // nucleus // inferred from electronic annotation	3677 // DNA binding // inferred from electronic annotation /// 8270 // zinc ion binding // inferred from electronic annotation	---
FLJ14213	hypothetical protein FLJ14213	312_90	-1.22957	-0.58719	-0.642376	1.5609	yes	yes	yes	chr11:36433414-36441799 (+) // 96.81 // p12	NP_079117.2	NM_024841	---	---	---	---
FLJ32745	hypothetical protein FLJ32745	355_19	1.7197	0.721533	0.998168	1.99746	yes	yes	yes	chr2:108798826-108859609 (+) // 99.79 // q13	NP_659415.1	NM_144978	---	---	5488 // binding // inferred from electronic annotation	---
FLJ90013	hypothetical protein FLJ90013	348_95	-0.0889596	0.619019	-0.707978	1.63351	yes	yes	yes	chr4:15772011-15773159 (-) // 98.88 // p15.32	NP_699196.1	NM_153365	---	16021 // integral to membrane // traceable author statement	4872 // receptor activity // inferred from electronic annotation /// 16520 // growth hormone-releasing hormone receptor activity // traceable author statement	---
LOC124512	hypothetical protein LOC124512	160_11	-0.0816688	-0.729316	0.647647	1.56661	yes	yes	yes	chr17:72234525-72241556 (+) // 97.31 // q25.2	XP_497558.2 /// XP_946055.1	XM_497558 /// XM_940962	---	---	---	---
LOC134145	hypothetical protein LOC134145	88_92	-0.343858	0.673887	-1.01774	2.02475	yes	yes	yes	chr5:10278898-10303014 (-) // 61.01 // p15.2	NP_954584.1	NM_199133	---	---	8270 // zinc ion binding // inferred from electronic annotation /// 46872 // metal ion binding // inferred from electronic annotation /// 8168 // methyltransferase activity // inferred from electronic annotation /// 16740 // transferase activity // inferred from electronic annotation	Integrin-mediated_cell_adhesion_KEGG // GenMAPP /// Integrin-mediated_cell_adhesion_KEGG // GenMAPP
LOC144233	Hypothetical protein LOC144233	300_3	2.72076	1.02441	1.69636	3.24081	yes	yes	yes	chr12:48508772-48518692 (+) // 83.76 // q13.13	NP_859059.1	NM_181708	---	---	---	---
LOC254808	hypothetical protein LOC254808	339_45	-0.765215	-0.221912	-0.543303	1.45731	yes	yes	yes	chr3:195500117-195513286 (-) // 59.62 // q29	---	---	---	---	---	---
LOC256273	hypothetical protein LOC256273	85_14	0.131826	0.680175	-0.548348	1.46241	yes	yes	yes	chr11:8590162-8591659 (-) // 72.14 // p15.4	---	---	---	---	---	---
LOC283824	hypothetical protein LOC283824	113_89	-0.616094	-1.41653	0.80044	1.74163	yes	yes	yes	chr16:17103257-17107622 (-) // 88.73 // p12.3	---	---	---	---	---	---
LOC285148	hypothetical protein LOC285148	362_13	0.068154	-0.486597	0.554751	1.46891	yes	yes	yes	chr2:9532437-9546720 (+) // 95.57 // p25.1	NP_001034702.1	NM_001039613	6629 // lipid metabolism // inferred from electronic annotation	---	16787 // hydrolase activity // inferred from electronic annotation /// 16788 // hydrolase activity, acting on ester bonds // inferred from electronic annotation	---
LOC286109	hypothetical protein LOC286109	239_107	0.880955	0.17491	0.706045	1.63133	yes	yes	yes	chr8:141605948-141606493 (-) // 100.0 // q24.3	---	---	---	---	---	---
LOC440345	hypothetical protein LOC440345	277_100	0.125158	0.743156	-0.617998	1.53474	yes	yes	yes	chr16:22430851-22433328 (+) // 61.34 // p12.1 /// chr16:28555390-28671999 (+) // 57.58 // p11.2 /// chr16:14708531-14711006 (+) // 56.06 // p13.11 /// chr16:14747653-14750128 (+) // 56.06 // p13.11 /// chr16:28556658-28557888 (+) // 24.67 // p11.2 /// chr	XP_496125.2 /// XP_934619.1 /// XP_938800.1 /// XP_938802.1 /// XP_938809.1 /// XP_938810.1 /// XP_938812.1 /// XP_938815.1 /// XP_938817.1 /// XP_938820.1 /// XP_938824.1 /// XP_938835.1	XM_496125 /// XM_929526 /// XM_933707 /// XM_933709 /// XM_933716 /// XM_933717 /// XM_933719 /// XM_933722 /// XM_933724 /// XM_933727 /// XM_933731 /// XM_933742	---	---	---	---
LOC641700	Hypothetical protein LOC641700	149_92	-0.13141	0.463189	-0.594599	1.51005	yes	yes	yes	chr5:138812147-138822498 (-) // 36.36 // q31.2	XP_935701.1 /// XP_949170.1	XM_930608 /// XM_944077	---	---	---	---
LOC641845 /// LOC647087	hypothetical protein LOC641845 /// hypothetical protein LOC647087	13_91	-0.0371509	0.539415	-0.576566	1.4913	yes	yes	yes	chr7:134997780-135011700 (+) // 70.48 // q33	XP_935194.1 /// XP_940679.1 /// XP_943943.1	XM_930101 /// XM_935586 /// XM_938850	---	---	---	---
LOC641941 /// LOC645176	hypothetical protein LOC641941 /// hypothetical protein LOC645176	236_103	0.660983	-0.124776	0.785759	1.724	yes	yes	yes	chr7:155957555-155958057 (-) // 80.31 // q36.3	XP_933303.1 /// XP_940794.1 /// XP_943691.1	XM_928210 /// XM_935701 /// XM_938598	---	---	---	---
LOC643194	hypothetical protein LOC643194	159_60	0.470853	1.15329	-0.682436	1.60485	yes	yes	yes	chr2:161788015-161815882 (-) // 97.89 // q24.2	XP_936489.1 /// XP_948923.1	XM_931396 /// XM_943830	---	---	---	---
LOC648987	hypothetical protein LOC648987	111_24	0.344196	-0.252267	0.596464	1.51201	yes	yes	yes	chr5:43051907-43053960 (-) // 98.7 // p12	XP_943160.1	XM_938067	---	---	---	---
MGC5370	hypothetical protein MGC5370	132_51	1.30784	0.545783	0.76206	1.69591	yes	yes	yes	chr12:67522502-67524310 (+) // 94.67 // q15	---	---	---	---	---	---
MGC61571	hypothetical protein MGC61571	69_19	1.27924	0.597279	0.681958	1.60432	yes	yes	yes	chr3:28258158-28336268 (+) // 91.54 // p24.1	NP_872329.1	NM_182523	---	---	---	---
IGSF10	immunoglobulin superfamily, member 10	213_107	-0.662139	-1.25586	0.593718	1.50913	yes	yes	yes	chr3:152636470-152637327 (-) // 98.62 // q25.1	NP_849144.2	NM_178822	6468 // protein amino acid phosphorylation // inferred from electronic annotation	---	5021 // vascular endothelial growth factor receptor activity // inferred from electronic annotation /// 5524 // ATP binding // inferred from electronic annotation	---
IGSF4B	immunoglobulin superfamily, member 4B /// immunoglobulin superfamily, member 4B	297_61	-0.270469	0.477665	-0.748134	1.67962	yes	yes	yes	chr1:157408043-157438425 (+) // 99.21 // q23.2	NP_067012.1	NM_021189	7155 // cell adhesion // inferred from electronic annotation /// 7156 // homophilic cell adhesion // inferred from sequence or structural similarity /// 7157 // heterophilic cell adhesion // inferred from sequence or structural similarity	5911 // intercellular junction // inferred from sequence or structural similarity /// 16020 // membrane // inferred from electronic annotation /// 16021 // integral to membrane // inferred from electronic annotation	5509 // calcium ion binding // inferred from electronic annotation /// 5515 // protein binding // inferred from sequence or structural similarity /// 42803 // protein homodimerization activity // inferred from sequence or structural similarity /// 5515 // protein binding // inferred from electronic annotation	---
ID2	inhibitor of DNA binding 2, dominant negative helix-loop-helix protein	342_102	-0.462103	0.858242	-1.32034	2.49726	yes	yes	yes	chr2:8739636-8741385 (+) // 99.38 // p25.1 /// chr3:62084796-62085432 (-) // 93.91 // p14.2	NP_002157.2	NM_002166	7275 // development // traceable author statement /// 16481 // negative regulation of transcription // inferred from direct assay /// 43433 // negative regulation of transcription factor activity // inferred from direct assay /// 7275 // development // inferred from electronic annotation /// 45449 // regulation of transcription // inferred from electronic annotation	5634 // nucleus // Unknown /// 5634 // nucleus // inferred from electronic annotation	5515 // protein binding // inferred from physical interaction /// 16564 // transcriptional repressor activity // inferred from direct assay /// 30528 // transcription regulator activity // inferred from electronic annotation	---
ID3	inhibitor of DNA binding 3, dominant negative helix-loop-helix protein	55_60	-0.197395	0.63747	-0.834865	1.78369	yes	yes	yes	chr1:23757018-23758556 (-) // 92.46 // p36.12	NP_002158.2	NM_002167	7275 // development // traceable author statement /// 16481 // negative regulation of transcription // inferred from direct assay /// 43433 // negative regulation of transcription factor activity // inferred from direct assay /// 45449 // regulation of transcription // inferred from electronic annotation	5634 // nucleus // Unknown /// 5634 // nucleus // inferred from electronic annotation	3714 // transcription corepressor activity // traceable author statement /// 16564 // transcriptional repressor activity // inferred from direct assay /// 30528 // transcription regulator activity // inferred from electronic annotation	---
ING1	Inhibitor of growth family, member 1	13_37	-0.0507903	0.499243	-0.550033	1.46412	yes	yes	yes	chr13:110160835-110163857 (-) // 85.62 // q34	NP_005528.3 /// NP_937860.1 /// NP_937861.1 /// NP_937862.1	NM_005537 /// NM_198217 /// NM_198218 /// NM_198219	6355 // regulation of transcription, DNA-dependent // inferred from electronic annotation /// 7049 // cell cycle // inferred from electronic annotation /// 8285 // negative regulation of cell proliferation // traceable author statement /// 30308 // negative regulation of cell growth // non-traceable author statement /// 45786 // negative regulation of progression through cell cycle // inferred fr…	5634 // nucleus // non-traceable author statement	5515 // protein binding // inferred from electronic annotation /// 8270 // zinc ion binding // inferred from electronic annotation /// 46872 // metal ion binding // inferred from electronic annotation /// 4817 // cysteine-tRNA ligase activity // inferred from electronic annotation /// 5524 // ATP binding // inferred from electronic annotation /// 4812 // aminoacyl-tRNA ligase activity // inferred…	---
ITPKA	inositol 1,4,5-trisphosphate 3-kinase A	90_21	-0.371965	0.254947	-0.626912	1.54426	yes	yes	yes	chr15:39573413-39583037 (+) // 92.87 // q15.1	NP_002211.1	NM_002220	7165 // signal transduction // traceable author statement	---	166 // nucleotide binding // inferred from electronic annotation /// 5516 // calmodulin binding // inferred from electronic annotation /// 5524 // ATP binding // inferred from electronic annotation /// 8440 // inositol trisphosphate 3-kinase activity // traceable author statement /// 16301 // kinase activity // inferred from electronic annotation /// 16740 // transferase activity // inferred from…	Inositol phosphate metabolism // KEGG /// Calcium signaling pathway // KEGG /// Phosphatidylinositol signaling system // KEGG
IMPAD1	inositol monophosphatase domain containing 1	370_70	0.22754	-0.48899	0.716531	1.64323	yes	yes	yes	chr8:58038618-58068981 (-) // 95.08 // q12.1	NP_060283.2	NM_017813	---	---	4437 // inositol or phosphatidylinositol phosphatase activity // inferred from electronic annotation	---
INPP5B	inositol polyphosphate-5-phosphatase, 75kDa	146_43	0.855732	1.75638	-0.900649	1.86691	yes	yes	yes	chr1:38100057-38170008 (-) // 89.91 // p34.3	NP_005531.1	NM_005540	7165 // signal transduction // inferred from electronic annotation	5622 // intracellular // inferred from electronic annotation /// 16021 // integral to membrane // non-traceable author statement	4439 // phosphoinositide 5-phosphatase activity // inferred from electronic annotation /// 4445 // inositol-polyphosphate 5-phosphatase activity // non-traceable author statement /// 16787 // hydrolase activity // inferred from electronic annotation /// 4437 // inositol or phosphatidylinositol phosphatase activity // inferred from electronic annotation	Inositol phosphate metabolism // KEGG /// Phosphatidylinositol signaling system // KEGG
IRS1	insulin receptor substrate 1	91_76	1.32902	0.7348	0.594217	1.50965	yes	yes	yes	chr2:227308181-227372719 (-) // 97.31 // q36.3	NP_005535.1	NM_005544	7165 // signal transduction // traceable author statement /// 8286 // insulin receptor signaling pathway // inferred from physical interaction /// 48009 // insulin-like growth factor receptor signaling pathway // inferred from physical interaction /// 7165 // signal transduction // inferred from electronic annotation	5634 // nucleus // inferred from sequence or structural similarity /// 5737 // cytoplasm // inferred from sequence or structural similarity /// 5792 // microsome // inferred from sequence or structural similarity /// 5737 // cytoplasm // traceable author	4871 // signal transducer activity // traceable author statement /// 5069 // transmembrane receptor protein tyrosine kinase docking protein activity // traceable author statement /// 5158 // insulin receptor binding // inferred from physical interaction /// 5159 // insulin-like growth factor receptor binding // inferred from physical interaction /// 5515 // protein binding // inferred from physic…	---
IGF1R	Insulin-like growth factor 1 receptor	109_1	0.299071	1.70723	-1.40815	2.65397	yes	yes	yes	chr15:97010284-97320622 (+) // 97.53 // q26.3	NP_000866.1	NM_000875	74 // regulation of progression through cell cycle // traceable author statement /// 6916 // anti-apoptosis // traceable author statement /// 7165 // signal transduction // traceable author statement /// 8284 // positive regulation of cell proliferation // traceable author statement /// 8286 // insulin receptor signaling pathway // traceable author statement /// 46777 // protein amino acid autoph…	5887 // integral to plasma membrane // Unknown /// 16020 // membrane // inferred from electronic annotation /// 16021 // integral to membrane // inferred from electronic annotation	166 // nucleotide binding // inferred from electronic annotation /// 4872 // receptor activity // inferred from electronic annotation /// 5006 // epidermal growth factor receptor activity // inferred from electronic annotation /// 5010 // insulin-like growth factor receptor activity // inferred from direct assay /// 5520 // insulin-like growth factor binding // inferred from direct assay /// 5524…	Calcium signaling pathway // KEGG /// Cytokine-cytokine receptor interaction // KEGG /// Apoptosis // KEGG /// Dorso-ventral axis formation // KEGG /// Axon guidance // KEGG /// VEGF signaling pathway // KEGG /// Focal adhesion // KEGG /// Adherens junction // KEGG /// Gap junction // KEGG /// Hematopoietic cell lineage // KEGG /// Long-term depression // KEGG /// Regulation of actin cytoskeleton…
IGF2	Insulin-like growth factor 2 (somatomedin A)	345_78	-3.2292	-2.11281	-1.11639	2.16804	yes	yes	yes	chr16:79218952-79219777 (-) // 78.48 // q23.2	NP_000603.1 /// NP_001007140.2	NM_000612 /// NM_001007139	74 // regulation of progression through cell cycle // inferred from electronic annotation /// 1501 // skeletal development // traceable author statement /// 6349 // imprinting // traceable author statement /// 7275 // development // traceable author statement /// 7582 // physiological process // inferred from electronic annotation /// 8283 // cell proliferation // inferred from electronic annotat…	5576 // extracellular region // inferred from electronic annotation /// 785 // chromatin // inferred from electronic annotation /// 5634 // nucleus // inferred from electronic annotation	5159 // insulin-like growth factor receptor binding // traceable author statement /// 5179 // hormone activity // inferred from electronic annotation /// 5520 // insulin-like growth factor binding // non-traceable author statement /// 8083 // growth factor activity // inferred from electronic annotation /// 18445 // prothoracicotrophic hormone activity // inferred from electronic annotation /// 3…	---
IGF2BP3	insulin-like growth factor 2 mRNA binding protein 3	213_87	0.354714	0.92427	-0.569555	1.48407	yes	yes	yes	chr7:23419387-23476504 (-) // 69.77 // p15.3	NP_006538.2	NM_006547	6396 // RNA processing // traceable author statement /// 6412 // protein biosynthesis // traceable author statement /// 9653 // morphogenesis // traceable author statement	5737 // cytoplasm // traceable author statement	166 // nucleotide binding // inferred from electronic annotation /// 3723 // RNA binding // traceable author statement /// 3676 // nucleic acid binding // inferred from electronic annotation /// 3723 // RNA binding // inferred from electronic annotation	---
IGFBP6	insulin-like growth factor binding protein 6	41_83	-0.467364	1.01203	-1.47939	2.78831	yes	yes	yes	chr12:51777715-51782391 (+) // 94.96 // q13.13	NP_002169.1	NM_002178	1558 // regulation of cell growth // inferred from electronic annotation /// 7165 // signal transduction // non-traceable author statement /// 8285 // negative regulation of cell proliferation // traceable author statement /// 6629 // lipid metabolism // inferred from electronic annotation /// 8202 // steroid metabolism // inferred from electronic annotation /// 8203 // cholesterol metabolism // …	5576 // extracellular region // inferred from electronic annotation /// 5615 // extracellular space // not recorded /// 5783 // endoplasmic reticulum // inferred from electronic annotation /// 16020 // membrane // inferred from electronic annotation /// 1	5520 // insulin-like growth factor binding // inferred from electronic annotation /// 4772 // sterol O-acyltransferase activity // inferred from electronic annotation /// 8415 // acyltransferase activity // inferred from electronic annotation /// 16740 // transferase activity // inferred from electronic annotation /// 19838 // growth factor binding // inferred from electronic annotation /// 8415 …	Smooth_muscle_contraction // GenMAPP
ITGB4	integrin, beta 4	361_1	1.62219	3.19616	-1.57397	2.97722	yes	yes	yes	chr17:71229171-71265494 (+) // 95.79 // q25.1	NP_000204.3 /// NP_001005619.1 /// NP_001005731.1	NM_000213 /// NM_001005619 /// NM_001005731	7154 // cell communication // inferred from electronic annotation /// 7155 // cell adhesion // non-traceable author statement /// 7160 // cell-matrix adhesion // inferred from electronic annotation /// 7229 // integrin-mediated signaling pathway // inferred from electronic annotation /// 7275 // development // inferred from electronic annotation /// 7155 // cell adhesion // inferred from electron…	8305 // integrin complex // traceable author statement /// 16020 // membrane // inferred from electronic annotation /// 16021 // integral to membrane // inferred from electronic annotation /// 8305 // integrin complex // inferred from electronic annotatio	4872 // receptor activity // inferred from electronic annotation /// 5515 // protein binding // inferred from physical interaction /// 5515 // protein binding // inferred from electronic annotation	Integrin-mediated_cell_adhesion_KEGG // GenMAPP
ITIH2	inter-alpha (globulin) inhibitor H2	302_55	-2.96848	-1.56316	-1.40532	2.64876	yes	yes	yes	chr10:7785340-7831488 (+) // 99.9 // p14	NP_002207.2	NM_002216	30212 // hyaluronan metabolism // inferred from electronic annotation	5576 // extracellular region // non-traceable author statement	4867 // serine-type endopeptidase inhibitor activity // inferred from electronic annotation /// 4866 // endopeptidase inhibitor activity // inferred from electronic annotation /// 4866 // endopeptidase inhibitor activity // traceable author statement	---
IFITM1	interferon induced transmembrane protein 1 (9-27)	311_60	-1.11	0.108322	-1.21832	2.32676	yes	yes	yes	chr11:304061-305272 (+) // 98.92 // p15.5	NP_003632.2	NM_003641	74 // regulation of progression through cell cycle // traceable author statement /// 6955 // immune response // inferred from electronic annotation /// 7166 // cell surface receptor linked signal transduction // traceable author statement /// 8285 // negative regulation of cell proliferation // traceable author statement /// 9607 // response to biotic stimulus // inferred from electronic annotati…	5886 // plasma membrane // traceable author statement /// 16021 // integral to membrane // inferred from electronic annotation /// 16020 // membrane // inferred from electronic annotation	5057 // receptor signaling protein activity // traceable author statement /// 5515 // protein binding // inferred from physical interaction	---
IFITM2	interferon induced transmembrane protein 2 (1-8D)	356_12	1.6953	2.49573	-0.800425	1.74161	yes	yes	yes	chr11:297914-299392 (+) // 98.45 // p15.5	NP_006426.1	NM_006435	6955 // immune response // traceable author statement /// 9607 // response to biotic stimulus // inferred from electronic annotation /// 6955 // immune response // inferred from electronic annotation	16020 // membrane // inferred from electronic annotation /// 16021 // integral to membrane // inferred from electronic annotation	5515 // protein binding // inferred from physical interaction	---
IFITM3	interferon induced transmembrane protein 3 (1-8U)	46_19	1.53083	2.41816	-0.887333	1.84975	yes	yes	yes	chr11:309676-310900 (-) // 94.89 // p15.5	NP_066362.1	NM_021034	6955 // immune response // traceable author statement /// 9607 // response to biotic stimulus // inferred from electronic annotation /// 6955 // immune response // inferred from electronic annotation	16020 // membrane // inferred from electronic annotation /// 16021 // integral to membrane // inferred from electronic annotation	---	---
IRF2	Interferon regulatory factor 2	189_85	-0.65026	-0.113198	-0.537062	1.45101	yes	yes	yes	chr4:185614234-185614756 (-) // 73.23 // q35.1	NP_002190.1	NM_002199	122 // negative regulation of transcription from RNA polymerase II promoter // traceable author statement /// 6350 // transcription // inferred from electronic annotation /// 6355 // regulation of transcription, DNA-dependent // inferred from electronic annotation /// 6955 // immune response // inferred from electronic annotation /// 8283 // cell proliferation // traceable author statement	5634 // nucleus // inferred from electronic annotation	3700 // transcription factor activity // inferred from electronic annotation /// 3702 // RNA polymerase II transcription factor activity // traceable author statement /// 3677 // DNA binding // inferred from electronic annotation	Apoptosis // GenMAPP
IRF2BP2	interferon regulatory factor 2 binding protein 2	176_61	-0.365	-0.950165	0.585165	1.50021	yes	yes	yes	chr1:232806637-232811424 (-) // 97.01 // q42.3	NP_892017.1	NM_182972	---	---	5515 // protein binding // inferred from electronic annotation /// 8270 // zinc ion binding // inferred from electronic annotation	---
IFI35	interferon-induced protein 35	206_66	-0.0573387	0.507582	-0.564921	1.47931	yes	yes	yes	chr17:38412350-38419998 (+) // 97.65 // q21.31	NP_005524.1	NM_005533	6955 // immune response // non-traceable author statement /// 9615 // response to virus // non-traceable author statement /// 6955 // immune response // inferred from electronic annotation	5634 // nucleus // inferred from direct assay /// 5634 // nucleus // inferred from electronic annotation	5515 // protein binding // inferred from physical interaction	---
IFIT2	interferon-induced protein with tetratricopeptide repeats 2	375_60	-0.534501	0.260188	-0.794688	1.7347	yes	yes	yes	chr10:91057189-91059012 (+) // 99.18 // q23.31	NP_001538.3	NM_001547	6955 // immune response // inferred from electronic annotation	---	5488 // binding // inferred from electronic annotation	---
IFRD1	interferon-related developmental regulator 1	361_88	0.856917	0.146178	0.710739	1.63664	yes	yes	yes	chr7:111877750-111903483 (+) // 95.85 // q31.1	NP_001007246.1 /// NP_001541.2	NM_001007245 /// NM_001550	7518 // myoblast cell fate determination // traceable author statement /// 30154 // cell differentiation // inferred from electronic annotation /// 7275 // development // inferred from electronic annotation	---	5488 // binding // inferred from electronic annotation	Hypertrophy_model // GenMAPP
ISGF3G	interferon-stimulated transcription factor 3, gamma 48kDa	143_28	-0.867112	-0.123524	-0.743588	1.67433	yes	yes	yes	chr14:23701189-23705612 (+) // 96.53 // q12	NP_006075.3	NM_006084	6350 // transcription // inferred from electronic annotation /// 6355 // regulation of transcription, DNA-dependent // inferred from electronic annotation /// 6366 // transcription from RNA polymerase II promoter // traceable author statement /// 6955 // immune response // inferred from electronic annotation /// 7166 // cell surface receptor linked signal transduction // traceable author statemen…	5622 // intracellular // inferred from electronic annotation /// 5634 // nucleus // traceable author statement /// 5737 // cytoplasm // traceable author statement /// 5634 // nucleus // inferred from electronic annotation	3700 // transcription factor activity // traceable author statement /// 5515 // protein binding // inferred from electronic annotation /// 8270 // zinc ion binding // inferred from electronic annotation /// 46872 // metal ion binding // inferred from electronic annotation /// 3677 // DNA binding // inferred from electronic annotation /// 3700 // transcription factor activity // inferred from elec…	---
IL1RN	interleukin 1 receptor antagonist	80_29	0.00641976	1.21717	-1.21075	2.31457	yes	yes	yes	chr2:113601640-113608064 (+) // 89.78 // q13	NP_000568.1 /// NP_776213.1 /// NP_776214.1 /// NP_776215.1	NM_000577 /// NM_173841 /// NM_173842 /// NM_173843	6954 // inflammatory response // not recorded /// 6955 // immune response // inferred from electronic annotation /// 6955 // immune response // non-traceable author statement	5576 // extracellular region // inferred from electronic annotation /// 5615 // extracellular space // traceable author statement /// 5622 // intracellular // non-traceable author statement /// 5622 // intracellular // not recorded	5152 // interleukin-1 receptor antagonist activity // traceable author statement /// 5149 // interleukin-1 receptor binding // inferred from electronic annotation /// 5152 // interleukin-1 receptor antagonist activity // inferred from electronic annotation	---
IL1R2	interleukin 1 receptor, type II	298_55	0.330942	0.897295	-0.566354	1.48078	yes	yes	yes	chr2:101991408-102007650 (+) // 99.9 // q11.2	NP_004624.1 /// NP_775465.1	NM_004633 /// NM_173343	6955 // immune response // traceable author statement	16020 // membrane // inferred from electronic annotation /// 16021 // integral to membrane // inferred from electronic annotation	4872 // receptor activity // inferred from electronic annotation /// 4910 // interleukin-1, Type II, blocking receptor activity // inferred from electronic annotation /// 4908 // interleukin-1 receptor activity // inferred from electronic annotation /// 4908 // interleukin-1 receptor activity // traceable author statement	---
ISG15	ISG15 ubiquitin-like modifier	51_6	1.46702	3.50619	-2.03918	4.11011	yes	yes	yes	chr1:938741-939782 (+) // 99.37 // p36.33	NP_005092.1	NM_005101	6512 // ubiquitin cycle // inferred from direct assay /// 6955 // immune response // inferred from electronic annotation /// 7267 // cell-cell signaling // non-traceable author statement /// 9615 // response to virus // inferred from electronic annotation /// 32020 // ISG15-protein conjugation // inferred from direct assay /// 6464 // protein modification // inferred from electronic annotation //…	5615 // extracellular space // non-traceable author statement /// 5737 // cytoplasm // non-traceable author statement	5515 // protein binding // non-traceable author statement	---
IARS	isoleucine-tRNA synthetase	140_12	1.98471	1.42747	0.557239	1.47145	yes	yes	yes	chr9:94012445-94095788 (-) // 99.87 // q22.31	NP_002152.2 /// NP_038203.2	NM_002161 /// NM_013417	6412 // protein biosynthesis // inferred from electronic annotation /// 6428 // isoleucyl-tRNA aminoacylation // inferred from electronic annotation /// 6418 // tRNA aminoacylation for protein translation // inferred from electronic annotation /// 6412 // protein biosynthesis // not recorded	5625 // soluble fraction // traceable author statement /// 5737 // cytoplasm // traceable author statement	166 // nucleotide binding // inferred from electronic annotation /// 4812 // aminoacyl-tRNA ligase activity // inferred from electronic annotation /// 4822 // isoleucine-tRNA ligase activity // inferred from electronic annotation /// 5524 // ATP binding // inferred from electronic annotation /// 16874 // ligase activity // inferred from electronic annotation	Valine, leucine and isoleucine biosynthesis // KEGG /// Aminoacyl-tRNA biosynthesis // KEGG
IVD	isovaleryl Coenzyme A dehydrogenase	361_55	1.47493	2.78578	-1.31085	2.48087	yes	yes	yes	chr15:38484977-38499210 (-) // 69.72 // q15.1	NP_002216.1	NM_002225	6118 // electron transport // inferred from electronic annotation /// 8152 // metabolism // inferred from electronic annotation	5739 // mitochondrion // inferred from electronic annotation /// 5759 // mitochondrial matrix // non-traceable author statement /// 5739 // mitochondrion // not recorded	8470 // isovaleryl-CoA dehydrogenase activity // traceable author statement /// 50660 // FAD binding // inferred from electronic annotation /// 3995 // acyl-CoA dehydrogenase activity // inferred from electronic annotation /// 8470 // isovaleryl-CoA dehydrogenase activity // inferred from electronic annotation /// 16491 // oxidoreductase activity // inferred from electronic annotation /// 16627 /…	Valine, leucine and isoleucine degradation // KEGG
JUND	jun D proto-oncogene	178_31	-0.429462	0.166346	-0.595807	1.51132	yes	yes	yes	chr19:18251570-18253468 (-) // 81.63 // p13.11	NP_005345.3	NM_005354	6350 // transcription // inferred from electronic annotation /// 6357 // regulation of transcription from RNA polymerase II promoter // traceable author statement /// 6355 // regulation of transcription, DNA-dependent // inferred from electronic annotation	785 // chromatin // traceable author statement /// 5634 // nucleus // inferred from electronic annotation	3700 // transcription factor activity // inferred from electronic annotation /// 3702 // RNA polymerase II transcription factor activity // traceable author statement /// 43565 // sequence-specific DNA binding // inferred from electronic annotation /// 46983 // protein dimerization activity // inferred from electronic annotation /// 3677 // DNA binding // inferred from electronic annotation	Hypertrophy_model // GenMAPP
KLK7	kallikrein 7 (chymotryptic, stratum corneum)	246_19	0.369326	1.02243	-0.653105	1.57255	yes	yes	yes	chr19:56172408-56177474 (-) // 95.36 // q13.33	NP_005037.1 /// NP_644806.1	NM_005046 /// NM_139277	6508 // proteolysis // inferred from electronic annotation /// 8544 // epidermis development // traceable author statement	---	4252 // serine-type endopeptidase activity // inferred from electronic annotation /// 8233 // peptidase activity // inferred from electronic annotation /// 16787 // hydrolase activity // inferred from electronic annotation /// 8236 // serine-type peptidase activity // traceable author statement	---
KRT14	keratin 14 (epidermolysis bullosa simplex, Dowling-Meara, Koebner)	267_12	0.642434	1.31824	-0.675807	1.59749	yes	yes	yes	chr17:36992058-36996658 (-) // 90.95 // q21.2 /// chr17:16662023-16666577 (-) // 87.13 // p11.2	NP_000517.2	NM_000526	8544 // epidermis development // traceable author statement	5882 // intermediate filament // inferred from electronic annotation /// 5882 // intermediate filament // not recorded	5200 // structural constituent of cytoskeleton // traceable author statement /// 5515 // protein binding // inferred from physical interaction /// 30280 // structural constituent of epidermis // non-traceable author statement /// 5198 // structural molecule activity // inferred from electronic annotation	---
KRT19	keratin 19	80_83	1.52124	2.50518	-0.983941	1.97786	yes	yes	yes	chr6:72351115-72352457 (+) // 90.22 // q13 /// chr17:36933395-36938054 (-) // 99.41 // q21.2	NP_002267.2	NM_002276	45214 // sarcomere organization // inferred from direct assay	5882 // intermediate filament // inferred from electronic annotation /// 5882 // intermediate filament // traceable author statement /// 43034 // costamere // inferred from direct assay	5198 // structural molecule activity // inferred from electronic annotation /// 5200 // structural constituent of cytoskeleton // traceable author statement /// 5515 // protein binding // inferred from physical interaction /// 8307 // structural constituent of muscle // inferred from direct assay	---
KRT23	keratin 23 (histone deacetylase inducible)	311_14	1.76711	0.241093	1.52602	2.8799	yes	yes	yes	chr17:36332477-36346441 (-) // 99.63 // q21.2	NP_056330.3	NM_015515	---	5882 // intermediate filament // inferred from electronic annotation	5198 // structural molecule activity // inferred from electronic annotation	---
KRT80	keratin 80	243_105	-0.74172	-1.32151	0.579788	1.49463	yes	yes	yes	chr12:50849049-50851767 (-) // 82.06 // q13.13	NP_872313.1	NM_182507	---	5882 // intermediate filament // inferred from electronic annotation	5198 // structural molecule activity // inferred from electronic annotation	---
KIAA0040	KIAA0040	46_2	1.26573	0.540352	0.725379	1.65333	yes	yes	yes	chr1:173392745-173428552 (-) // 93.58 // q25.1	NP_055471.1	NM_014656	---	---	---	---
KIAA0101	KIAA0101	365_2	-0.228051	0.359364	-0.587415	1.50255	yes	yes	yes	chr15:62444842-62460684 (-) // 100.0 // q22.31	NP_001025160.1 /// NP_055551.1	NM_001029989 /// NM_014736	6468 // protein amino acid phosphorylation // inferred from electronic annotation /// 16055 // Wnt receptor signaling pathway // inferred from electronic annotation	5634 // nucleus // inferred from electronic annotation /// 5739 // mitochondrion // inferred from electronic annotation	166 // nucleotide binding // inferred from electronic annotation /// 4672 // protein kinase activity // inferred from electronic annotation /// 4674 // protein serine/threonine kinase activity // inferred from electronic annotation /// 5524 // ATP binding // inferred from electronic annotation /// 16301 // kinase activity // inferred from electronic annotation /// 16740 // transferase activity //…	---
KIAA0143	KIAA0143 protein	122_87	1.36133	0.767969	0.593361	1.50876	yes	yes	yes	chr8:132985542-133095066 (+) // 98.6 // q24.22	NP_055952.1	NM_015137	---	16020 // membrane // inferred from electronic annotation /// 16021 // integral to membrane // inferred from electronic annotation	5488 // binding // inferred from electronic annotation	---
KIAA0232	KIAA0232 gene product	130_26	0.124127	-0.446585	0.570713	1.48526	yes	yes	yes	chr4:6894733-6936396 (+) // 98.4 // p16.1	NP_055558.1	NM_014743	---	---	166 // nucleotide binding // inferred from electronic annotation /// 5524 // ATP binding // inferred from electronic annotation	---
RP11-125A7.3	KIAA0564 protein	306_61	0.978366	1.87443	-0.896066	1.86098	yes	yes	yes	chr13:41038963-41340607 (-) // 98.81 // q14.11	NP_001009814.1 /// NP_055873.1	NM_001009814 /// NM_015058	---	---	166 // nucleotide binding // inferred from electronic annotation /// 5524 // ATP binding // inferred from electronic annotation /// 16887 // ATPase activity // inferred from electronic annotation /// 17111 // nucleoside-triphosphatase activity // inferred from electronic annotation	---
KIAA0888	KIAA0888 protein	95_102	-1.04842	-1.6502	0.601786	1.51759	yes	yes	yes	chr5:74111214-74198371 (-) // 99.77 // q13.3	XP_032571.4 /// XP_948617.1 /// XP_948624.1	XM_032571 /// XM_943524 /// XM_943531	---	---	---	---
KIAA0947	KIAA0947 protein	119_35	0.249369	0.860014	-0.610644	1.52694	yes	yes	yes	chr5:5517680-5543323 (+) // 97.86 // p15.32	XP_029101.9 /// XP_945562.1	XM_029101 /// XM_940469	---	---	16787 // hydrolase activity // inferred from electronic annotation	---
KIAA1219	KIAA1219 /// KIAA1219	211_41	0.442007	-0.29654	0.738547	1.66849	yes	yes	yes	chr20:36550489-36641066 (+) // 97.99 // q11.23	NP_065069.1	NM_020336	---	---	5096 // GTPase activator activity // inferred from electronic annotation	---
KIAA1407	KIAA1407	367_57	0.92043	0.261897	0.658533	1.57848	yes	yes	yes	chr3:115165675-115236687 (-) // 97.36 // q13.31	NP_065868.1	NM_020817	---	---	---	---
KIAA1524	KIAA1524	2_53	-0.387393	0.169158	-0.556551	1.47075	yes	yes	yes	chr3:109752094-109790989 (-) // 98.91 // q13.13	NP_065941.1	NM_020890	---	---	5488 // binding // inferred from electronic annotation	---
KIAA1539	KIAA1539	155_78	-0.229693	0.3234	-0.553093	1.46723	yes	yes	yes	chr9:35094157-35101371 (-) // 96.13 // p13.3	NP_079458.2	NM_025182	---	---	---	---
KIAA1772	KIAA1772	221_13	0.567426	1.1046	-0.537174	1.45113	yes	yes	yes	chr18:17285057-17342674 (+) // 99.79 // q11.1	NP_079211.2	NM_024935	---	---	---	---
KIAA1913	KIAA1913	164_63	-0.147333	0.615327	-0.76266	1.69662	yes	yes	yes	chr6:130803974-130806259 (+) // 99.48 // q23.1	NP_443145.1	NM_052913	---	---	---	---
KIAA1961	KIAA1961 gene	22_72	0.364097	-0.180775	0.544872	1.45889	yes	yes	yes	chr5:131159036-131160604 (-) // 97.27 // q31.1	NP_001008738.1 /// NP_588613.1	NM_001008738 /// NM_133372	---	---	---	---
KLRC1 /// KLRC2	killer cell lectin-like receptor subfamily C, member 1 /// killer cell lectin-like receptor subfamily C, member 2	65_101	0.953727	0.295455	0.658272	1.57819	yes	yes	yes	chr12:10474474-10479897 (-) // 76.29 // p13.2	NP_002250.1 /// NP_002251.2 /// NP_015567.1 /// NP_998822.1 /// NP_998823.1	NM_002259 /// NM_002260 /// NM_007328 /// NM_213657 /// NM_213658	7166 // cell surface receptor linked signal transduction // traceable author statement /// 19735 // antimicrobial humoral response (sensu Vertebrata) // traceable author statement /// 6968 // cellular defense response // traceable author statement /// 7165 // signal transduction // traceable author statement	5887 // integral to plasma membrane // traceable author statement /// 16020 // membrane // inferred from electronic annotation /// 16021 // integral to membrane // inferred from electronic annotation	4888 // transmembrane receptor activity // traceable author statement /// 5529 // sugar binding // inferred from electronic annotation /// 4872 // receptor activity // inferred from electronic annotation	---
KLF12	Kruppel-like factor 12	217_34	0.317675	-0.325965	0.64364	1.56227	yes	yes	yes	chr13:73166425-73166968 (-) // 98.37 // q22.1	NP_009180.3 /// NP_057369.1	NM_007249 /// NM_016285	6350 // transcription // inferred from electronic annotation /// 6357 // regulation of transcription from RNA polymerase II promoter // traceable author statement /// 6355 // regulation of transcription, DNA-dependent // inferred from electronic annotation	5622 // intracellular // inferred from electronic annotation /// 5634 // nucleus // inferred from electronic annotation	3700 // transcription factor activity // traceable author statement /// 3714 // transcription corepressor activity // traceable author statement /// 8270 // zinc ion binding // inferred from electronic annotation /// 46872 // metal ion binding // inferred from electronic annotation /// 3676 // nucleic acid binding // inferred from electronic annotation /// 3677 // DNA binding // inferred from ele…	---
KLF4	Kruppel-like factor 4 (gut)	43_55	0.847696	0.0642547	0.783441	1.72123	yes	yes	yes	chr9:109287815-109291750 (-) // 99.59 // q31.2	NP_004226.2	NM_004235	6350 // transcription // inferred from electronic annotation /// 7500 // mesodermal cell fate determination // traceable author statement /// 8285 // negative regulation of cell proliferation // traceable author statement /// 45892 // negative regulation of transcription, DNA-dependent // inferred from expression pattern /// 45892 // negative regulation of transcription, DNA-dependent // inferred…	5622 // intracellular // inferred from electronic annotation /// 5634 // nucleus // inferred from electronic annotation /// 5634 // nucleus // inferred from sequence or structural similarity	3676 // nucleic acid binding // inferred from electronic annotation /// 3700 // transcription factor activity // inferred from sequence or structural similarity /// 3700 // transcription factor activity // non-traceable author statement /// 8270 // zinc ion binding // inferred from electronic annotation /// 8270 // zinc ion binding // inferred from sequence or structural similarity /// 8270 // zi…	---
LDHA	lactate dehydrogenase A	12_83	-1.10363	-0.25739	-0.846242	1.79781	yes	yes	yes	chr1:233967818-233969531 (+) // 90.49 // q42.3 /// chr11:18372686-18385969 (+) // 99.82 // p15.1 /// chr9:14910763-14912428 (-) // 94.4 // p22.3	NP_005557.1	NM_005566	6100 // tricarboxylic acid cycle intermediate metabolism // inferred from electronic annotation /// 19642 // anaerobic glycolysis // inferred from electronic annotation /// 6096 // glycolysis // inferred from electronic annotation	5737 // cytoplasm // inferred from electronic annotation /// 5829 // cytosol // traceable author statement	4459 // L-lactate dehydrogenase activity // traceable author statement /// 5515 // protein binding // inferred from physical interaction /// 16491 // oxidoreductase activity // inferred from electronic annotation /// 4459 // L-lactate dehydrogenase activity // inferred from electronic annotation	Glycolysis_and_Gluconeogenesis // GenMAPP /// Glycolysis_and_Gluconeogenesis // GenMAPP /// Glycolysis_and_Gluconeogenesis // GenMAPP /// Glycolysis / Gluconeogenesis // KEGG /// Cysteine metabolism // KEGG /// Pyruvate metabolism // KEGG /// Propanoate metabolism // KEGG
LDHC	lactate dehydrogenase C	207_82	-3.16188	-2.4325	-0.729375	1.65792	yes	yes	yes	chr11:18390428-18429366 (+) // 99.69 // p15.1	NP_002292.1 /// NP_059144.1	NM_002301 /// NM_017448	6100 // tricarboxylic acid cycle intermediate metabolism // inferred from electronic annotation /// 19642 // anaerobic glycolysis // inferred from electronic annotation /// 6096 // glycolysis // inferred from electronic annotation	5737 // cytoplasm // inferred from electronic annotation	4459 // L-lactate dehydrogenase activity // traceable author statement /// 16491 // oxidoreductase activity // inferred from electronic annotation /// 4459 // L-lactate dehydrogenase activity // inferred from electronic annotation	Glycolysis_and_Gluconeogenesis // GenMAPP /// Glycolysis_and_Gluconeogenesis // GenMAPP /// Glycolysis / Gluconeogenesis // KEGG /// Cysteine metabolism // KEGG /// Pyruvate metabolism // KEGG /// Propanoate metabolism // KEGG
LAMA5	laminin, alpha 5	218_1	0.242512	0.803699	-0.561187	1.47548	yes	yes	yes	chr20:60317512-60323330 (-) // 99.5 // q13.33	NP_005551.3	NM_005560	7155 // cell adhesion // inferred from electronic annotation /// 30155 // regulation of cell adhesion // inferred from electronic annotation /// 30334 // regulation of cell migration // inferred from electronic annotation /// 45995 // regulation of embryonic development // inferred from electronic annotation /// 7229 // integrin-mediated signaling pathway // inferred from mutant phenotype /// 164…	5578 // extracellular matrix (sensu Metazoa) // inferred from electronic annotation /// 5605 // basal lamina // not recorded /// 5606 // laminin-1 // inferred from electronic annotation /// 16020 // membrane // inferred from electronic annotation /// 1602	4872 // receptor activity // inferred from electronic annotation /// 5102 // receptor binding // inferred from electronic annotation /// 5198 // structural molecule activity // non-traceable author statement /// 5515 // protein binding // inferred from electronic annotation /// 5178 // integrin binding // inferred from direct assay	Inflammatory_Response_Pathway // GenMAPP /// Inflammatory_Response_Pathway // GenMAPP /// Inflammatory_Response_Pathway // GenMAPP /// Inflammatory_Response_Pathway // GenMAPP
LPHN3	latrophilin 3	82_69	0.393215	-0.165346	0.558561	1.4728	yes	yes	yes	chr4:61749969-62620762 (+) // 95.22 // q13.1	NP_056051.1	NM_015236	7165 // signal transduction // inferred from electronic annotation /// 7218 // neuropeptide signaling pathway // inferred from electronic annotation /// 7186 // G-protein coupled receptor protein signaling pathway // inferred from electronic annotation /// 7186 // G-protein coupled receptor protein signaling pathway // traceable author statement /// 7186 // G-protein coupled receptor protein sign…	16020 // membrane // inferred from electronic annotation /// 16021 // integral to membrane // non-traceable author statement /// 16021 // integral to membrane // traceable author statement /// 16021 // integral to membrane // inferred from electronic anno	4872 // receptor activity // inferred from electronic annotation /// 4930 // G-protein coupled receptor activity // non-traceable author statement /// 4930 // G-protein coupled receptor activity // traceable author statement /// 5529 // sugar binding // inferred from electronic annotation /// 16524 // latrotoxin receptor activity // inferred from electronic annotation /// 4871 // signal transduce…	GPCRDB_Class_B_Secretin-like // GenMAPP /// GPCRDB_Other // GenMAPP
LMAN1	Lectin, mannose-binding, 1	5_33	-0.429645	0.107678	-0.537323	1.45128	yes	yes	yes	chr18:55146034-55148406 (-) // 87.92 // q21.32	NP_005561.1	NM_005570	6457 // protein folding // traceable author statement /// 6888 // ER to Golgi vesicle-mediated transport // traceable author statement /// 7596 // blood coagulation // traceable author statement /// 15031 // protein transport // inferred from electronic annotation /// 6810 // transport // inferred from electronic annotation /// 6888 // ER to Golgi vesicle-mediated transport // inferred from elect…	139 // Golgi membrane // traceable author statement /// 5783 // endoplasmic reticulum // inferred from electronic annotation /// 5789 // endoplasmic reticulum membrane // traceable author statement /// 5793 // ER-Golgi intermediate compartment // inferred	5529 // sugar binding // inferred from electronic annotation /// 5537 // mannose binding // traceable author statement /// 51082 // unfolded protein binding // traceable author statement /// 5515 // protein binding // inferred from physical interaction	---
LRRC16	Leucine rich repeat containing 16	150_33	-0.369078	0.308109	-0.677186	1.59902	yes	yes	yes	---	NP_060110.3	NM_017640	---	---	---	---
LRRC40	Leucine rich repeat containing 40	187_72	-0.252311	0.353342	-0.605653	1.52167	yes	yes	yes	chr1:70384289-70389052 (+) // 52.27 // p31.1	NP_060238.3	NM_017768	---	---	---	---
LTK	leukocyte tyrosine kinase	219_73	0.324753	1.05149	-0.726732	1.65489	yes	yes	yes	chr15:39583127-39593369 (-) // 99.86 // q15.1	NP_002335.2 /// NP_996844.1	NM_002344 /// NM_206961	6468 // protein amino acid phosphorylation // inferred from electronic annotation /// 6468 // protein amino acid phosphorylation // traceable author statement /// 7165 // signal transduction // traceable author statement /// 7169 // transmembrane receptor protein tyrosine kinase signaling pathway // inferred from electronic annotation	5625 // soluble fraction // traceable author statement /// 5886 // plasma membrane // traceable author statement /// 5887 // integral to plasma membrane // traceable author statement /// 16020 // membrane // inferred from electronic annotation /// 16021 /	166 // nucleotide binding // inferred from electronic annotation /// 4713 // protein-tyrosine kinase activity // inferred from electronic annotation /// 4714 // transmembrane receptor protein tyrosine kinase activity // traceable author statement /// 4872 // receptor activity // inferred from electronic annotation /// 5524 // ATP binding // inferred from electronic annotation /// 16740 // transfe…	Calcium signaling pathway // KEGG /// Cytokine-cytokine receptor interaction // KEGG /// Apoptosis // KEGG /// Dorso-ventral axis formation // KEGG /// Axon guidance // KEGG /// VEGF signaling pathway // KEGG /// Focal adhesion // KEGG /// Adherens junction // KEGG /// Gap junction // KEGG /// Hematopoietic cell lineage // KEGG /// Long-term depression // KEGG /// Regulation of actin cytoskeleton…
LMO7	LIM domain 7	119_6	-1.16964	-1.78872	0.619082	1.5359	yes	yes	yes	chr13:75279773-75291583 (+) // 96.21 // q22.2	NP_005349.3	NM_005358	16567 // protein ubiquitination // non-traceable author statement /// 31032 // actomyosin structure organization and biogenesis // inferred from electronic annotation	151 // ubiquitin ligase complex // non-traceable author statement /// 5634 // nucleus // traceable author statement /// 5737 // cytoplasm // traceable author statement	3779 // actin binding // inferred from electronic annotation /// 4842 // ubiquitin-protein ligase activity // non-traceable author statement /// 5515 // protein binding // inferred from electronic annotation /// 8270 // zinc ion binding // inferred from electronic annotation /// 46872 // metal ion binding // inferred from electronic annotation	---
LIX1L	Lix1 homolog (mouse) like	132_78	-0.835743	-0.253825	-0.581918	1.49684	yes	yes	yes	chr1:144212051-144213026 (+) // 83.87 // q21.1	NP_714924.1	NM_153713	---	---	---	---
LONRF1	LON peptidase N-terminal domain and ring finger 1	210_4	-0.18373	0.465248	-0.648978	1.56806	yes	yes	yes	chr8:12653200-12655052 (-) // 81.02 // p23.1	NP_689484.3	NM_152271	6510 // ATP-dependent proteolysis // inferred from electronic annotation /// 45449 // regulation of transcription // inferred from electronic annotation	---	3677 // DNA binding // inferred from electronic annotation /// 4176 // ATP-dependent peptidase activity // inferred from electronic annotation /// 5515 // protein binding // inferred from electronic annotation /// 8270 // zinc ion binding // inferred from electronic annotation /// 46872 // metal ion binding // inferred from electronic annotation	---
LONRF2	LON peptidase N-terminal domain and ring finger 2	207_64	-0.382684	0.200015	-0.582699	1.49765	yes	yes	yes	chr2:100264791-100265292 (-) // 98.24 // q11.2	NP_940863.2	NM_198461	6510 // ATP-dependent proteolysis // inferred from electronic annotation	5576 // extracellular region // inferred from electronic annotation	4176 // ATP-dependent peptidase activity // inferred from electronic annotation /// 5185 // neurohypophyseal hormone activity // inferred from electronic annotation /// 5488 // binding // inferred from electronic annotation /// 5515 // protein binding // inferred from electronic annotation /// 8233 // peptidase activity // inferred from electronic annotation /// 8270 // zinc ion binding // inferr…	---
LRP8	Low density lipoprotein receptor-related protein 8, apolipoprotein e receptor	28_87	0.205826	0.754137	-0.548311	1.46237	yes	yes	yes	chr1:53541116-53542179 (+) // 76.41 // p32.3	NP_001018064.1 /// NP_004622.2 /// NP_059992.3 /// NP_150643.2	NM_001018054 /// NM_004631 /// NM_017522 /// NM_033300	6508 // proteolysis // non-traceable author statement /// 6629 // lipid metabolism // inferred from sequence or structural similarity /// 6629 // lipid metabolism // non-traceable author statement /// 6897 // endocytosis // inferred from direct assay /// 6897 // endocytosis // inferred from sequence or structural similarity /// 7165 // signal transduction // inferred from sequence or structural s…	5886 // plasma membrane // inferred from sequence or structural similarity /// 5886 // plasma membrane // non-traceable author statement /// 16020 // membrane // inferred from electronic annotation /// 16021 // integral to membrane // Unknown /// 16021 //	4872 // receptor activity // inferred from electronic annotation /// 4888 // transmembrane receptor activity // inferred from sequence or structural similarity /// 4888 // transmembrane receptor activity // traceable author statement /// 5509 // calcium ion binding // inferred from electronic annotation /// 8034 // lipoprotein binding // Unknown /// 30227 // apolipoprotein E receptor activity // …	---
LSM10	LSM10, U7 small nuclear RNA associated	216_98	0.0785677	0.675124	-0.596556	1.5121	yes	yes	yes	chr1:36631619-36636306 (-) // 85.5 // p34.3	NP_116270.1	NM_032881	398 // nuclear mRNA splicing, via spliceosome // inferred from electronic annotation /// 16071 // mRNA metabolism // inferred from electronic annotation /// 6397 // mRNA processing // inferred from electronic annotation	5634 // nucleus // inferred from electronic annotation /// 30529 // ribonucleoprotein complex // inferred from electronic annotation	3723 // RNA binding // inferred from electronic annotation /// 5515 // protein binding // inferred from physical interaction	---
LSM6 /// CHD9	LSM6 homolog, U6 small nuclear RNA associated (S. cerevisiae) /// chromodomain helicase DNA binding protein 9	94_59	0.0369115	0.874196	-0.837285	1.78668	yes	yes	yes	chr4:147316342-147330512 (+) // 96.98 // q31.22	NP_009011.1 /// NP_079410.4	NM_007080 /// NM_025134	398 // nuclear mRNA splicing, via spliceosome // inferred from electronic annotation /// 8380 // RNA splicing // traceable author statement /// 6333 // chromatin assembly or disassembly // inferred from electronic annotation /// 6350 // transcription // inferred from electronic annotation /// 6355 // regulation of transcription, DNA-dependent // inferred from electronic annotation /// 16568 // ch…	5634 // nucleus // inferred from electronic annotation /// 30532 // small nuclear ribonucleoprotein complex // traceable author statement /// 785 // chromatin // inferred from electronic annotation /// 16020 // membrane // inferred from electronic annotat	3723 // RNA binding // inferred from electronic annotation /// 5515 // protein binding // inferred from physical interaction /// 166 // nucleotide binding // inferred from electronic annotation /// 3677 // DNA binding // inferred from electronic annotation /// 3682 // chromatin binding // inferred from electronic annotation /// 5524 // ATP binding // inferred from electronic annotation /// 8026 /…	---
LAPTM4B	lysosomal associated protein transmembrane 4 beta	295_62	1.62987	0.675579	0.954293	1.93763	yes	yes	yes	chr8:98933586-98933999 (+) // 84.5 // q22.1	NP_060877.3	NM_018407	---	16021 // integral to membrane // inferred from electronic annotation	---	---
MAL2	mal, T-cell differentiation protein 2	131_11	1.94178	1.06143	0.880348	1.84082	yes	yes	yes	chr8:120289810-120327092 (+) // 87.93 // q24.12	NP_443118.1	NM_052886	---	16020 // membrane // inferred from electronic annotation /// 16021 // integral to membrane // inferred from electronic annotation	5515 // protein binding // inferred from physical interaction	---
ME1	Malic enzyme 1, NADP(+)-dependent, cytosolic	89_39	0.269621	1.21548	-0.945857	1.92633	yes	yes	yes	chr6:83976830-84197506 (-) // 96.8 // q14.2	NP_002386.1	NM_002395	5975 // carbohydrate metabolism // non-traceable author statement /// 6108 // malate metabolism // inferred from direct assay /// 6741 // NADP biosynthesis // traceable author statement /// 9725 // response to hormone stimulus // inferred from sequence or structural similarity /// 9743 // response to carbohydrate stimulus // traceable author statement /// 6108 // malate metabolism // inferred fro…	5829 // cytosol // inferred from sequence or structural similarity	4473 // malate dehydrogenase (oxaloacetate-decarboxylating) (NADP+) activity // inferred from direct assay /// 4473 // malate dehydrogenase (oxaloacetate-decarboxylating) (NADP+) activity // inferred from sequence or structural similarity /// 9055 // electron carrier activity // traceable author statement /// 30145 // manganese ion binding // inferred from direct assay /// 43531 // ADP binding //…	Pyruvate metabolism // KEGG /// Carbon fixation // KEGG
MRGPRF	MAS-related GPR, member F	30_94	0.20183	0.987799	-0.785969	1.72425	yes	yes	yes	chr11:68528433-68529578 (-) // 97.02 // q13.2	NP_659452.2	NM_145015	7165 // signal transduction // inferred from electronic annotation /// 7186 // G-protein coupled receptor protein signaling pathway // inferred from electronic annotation	16020 // membrane // inferred from electronic annotation /// 16021 // integral to membrane // inferred from electronic annotation	1584 // rhodopsin-like receptor activity // inferred from electronic annotation /// 4872 // receptor activity // inferred from electronic annotation /// 4871 // signal transducer activity // inferred from electronic annotation /// 4930 // G-protein coupled receptor activity // inferred from electronic annotation	---
MAWBP	MAWD binding protein	382_51	0.470541	-0.114387	0.584928	1.49996	yes	yes	yes	chr10:69713824-69762669 (-) // 98.73 // q21.3	NP_001028255.1 /// NP_071412.2	NM_001033083 /// NM_022129	9058 // biosynthesis // inferred from electronic annotation	---	3824 // catalytic activity // inferred from electronic annotation /// 16853 // isomerase activity // inferred from electronic annotation	---
MCM5	MCM5 minichromosome maintenance deficient 5, cell division cycle 46 (S. cerevisiae)	344_93	0.11618	0.834602	-0.718423	1.64538	yes	yes	yes	chr22:34149474-34150494 (+) // 97.45 // q12.3	NP_006730.2	NM_006739	74 // regulation of progression through cell cycle // traceable author statement /// 6260 // DNA replication // traceable author statement /// 6270 // DNA replication initiation // inferred from electronic annotation /// 6350 // transcription // inferred from electronic annotation /// 6355 // regulation of transcription, DNA-dependent // inferred from electronic annotation /// 6260 // DNA replica…	5634 // nucleus // inferred from electronic annotation /// 5634 // nucleus // traceable author statement	166 // nucleotide binding // inferred from electronic annotation /// 3677 // DNA binding // inferred from electronic annotation /// 5515 // protein binding // inferred from physical interaction /// 5524 // ATP binding // inferred from electronic annotation /// 8094 // DNA-dependent ATPase activity // inferred from electronic annotation /// 3676 // nucleic acid binding // inferred from electronic …	Cell_cycle_KEGG // GenMAPP /// DNA_replication_Reactome // GenMAPP /// G1_to_S_cell_cycle_Reactome // GenMAPP
MCM6	MCM6 minichromosome maintenance deficient 6 (MIS5 homolog, S. pombe) (S. cerevisiae)	152_19	-0.126817	0.487763	-0.614579	1.53111	yes	yes	yes	chr2:136314484-136350466 (-) // 100.0 // q21.3	NP_005906.2	NM_005915	6260 // DNA replication // non-traceable author statement /// 6270 // DNA replication initiation // inferred from electronic annotation /// 6350 // transcription // inferred from electronic annotation /// 6355 // regulation of transcription, DNA-dependent // inferred from electronic annotation /// 7049 // cell cycle // inferred from electronic annotation /// 6260 // DNA replication // inferred fr…	5634 // nucleus // non-traceable author statement /// 5634 // nucleus // inferred from electronic annotation	166 // nucleotide binding // inferred from electronic annotation /// 3677 // DNA binding // inferred from electronic annotation /// 5524 // ATP binding // non-traceable author statement /// 8094 // DNA-dependent ATPase activity // inferred from electronic annotation /// 42802 // identical protein binding // inferred from physical interaction /// 5515 // protein binding // inferred from physical i…	Cell_cycle_KEGG // GenMAPP /// DNA_replication_Reactome // GenMAPP /// G1_to_S_cell_cycle_Reactome // GenMAPP
MDM2	Mdm2, transformed 3T3 cell double minute 2, p53 binding protein (mouse)	344_60	0.907427	0.0897855	0.817642	1.76252	yes	yes	yes	chr12:67489273-67519896 (+) // 100.0 // q15	NP_002383.2 /// NP_006869.3 /// NP_006870.3 /// NP_006872.3 /// NP_006873.3	NM_002392 /// NM_006878 /// NM_006879 /// NM_006881 /// NM_006882	74 // regulation of progression through cell cycle // traceable author statement /// 122 // negative regulation of transcription from RNA polymerase II promoter // inferred from direct assay /// 122 // negative regulation of transcription from RNA polymerase II promoter // inferred from sequence or structural similarity /// 6461 // protein complex assembly // inferred from direct assay /// 6512 /…	5622 // intracellular // inferred from electronic annotation /// 5626 // insoluble fraction // inferred from direct assay /// 5634 // nucleus // inferred from electronic annotation /// 5654 // nucleoplasm // inferred from direct assay /// 5654 // nucleopl	4842 // ubiquitin-protein ligase activity // inferred from direct assay /// 5515 // protein binding // inferred from electronic annotation /// 5515 // protein binding // inferred from physical interaction /// 5515 // protein binding // inferred from sequence or structural similarity /// 8270 // zinc ion binding // inferred from direct assay /// 8270 // zinc ion binding // inferred from electronic…	Apoptosis // GenMAPP /// Apoptosis_GenMAPP // GenMAPP /// Cell_cycle_KEGG // GenMAPP /// G1_to_S_cell_cycle_Reactome // GenMAPP
MTBP	Mdm2, transformed 3T3 cell double minute 2, p53 binding protein (mouse) binding protein, 104kDa	190_96	0.0985057	-0.441817	0.540323	1.4543	yes	yes	yes	chr8:121617176-121619304 (-) // 90.42 // q24.12	NP_071328.2	NM_022045	---	---	---	---
MED10	mediator of RNA polymerase II transcription, subunit 10 homolog (NUT2, S. cerevisiae)	65_32	0.177852	0.865079	-0.687227	1.61019	yes	yes	yes	chr5:6425275-6431639 (-) // 98.14 // p15.31	NP_115662.2	NM_032286	---	---	---	---
MEIS2	Meis1, myeloid ecotropic viral integration site 1 homolog 2 (mouse)	286_58	0.52924	-0.0143933	0.543633	1.45764	yes	yes	yes	chr15:34984144-34986760 (-) // 94.76 // q14	NP_002390.1 /// NP_064534.1 /// NP_733774.1 /// NP_733775.1 /// NP_733776.1 /// NP_733777.1 /// NP_758526.1 /// NP_758527.1	NM_002399 /// NM_020149 /// NM_170674 /// NM_170675 /// NM_170676 /// NM_170677 /// NM_172315 /// NM_172316	122 // negative regulation of transcription from RNA polymerase II promoter // traceable author statement /// 6355 // regulation of transcription, DNA-dependent // inferred from electronic annotation /// 45449 // regulation of transcription // inferred from electronic annotation /// 6350 // transcription // inferred from electronic annotation	5634 // nucleus // inferred from electronic annotation	3700 // transcription factor activity // inferred from electronic annotation /// 3700 // transcription factor activity // non-traceable author statement /// 3704 // specific RNA polymerase II transcription factor activity // traceable author statement /// 3714 // transcription corepressor activity // traceable author statement /// 43565 // sequence-specific DNA binding // inferred from electronic…	---
MPP1	membrane protein, palmitoylated 1, 55kDa	207_55	0.281237	-0.508217	0.789454	1.72842	yes	yes	yes	chrX:153660161-153686957 (-) // 99.95 // q28	NP_002427.1	NM_002436	7165 // signal transduction // traceable author statement	5624 // membrane fraction // traceable author statement /// 5887 // integral to plasma membrane // traceable author statement /// 16020 // membrane // inferred from electronic annotation	4385 // guanylate kinase activity // traceable author statement /// 5515 // protein binding // inferred from electronic annotation	---
MT1E	metallothionein 1E (functional)	137_93	1.23947	2.5437	-1.30423	2.46952	yes	yes	yes	chr16:55216896-55218525 (+) // 89.43 // q13	NP_783316.2	NM_175617	---	5737 // cytoplasm // non-traceable author statement	5507 // copper ion binding // non-traceable author statement /// 8270 // zinc ion binding // non-traceable author statement /// 46870 // cadmium ion binding // non-traceable author statement /// 46872 // metal ion binding // inferred from electronic annotation /// 5507 // copper ion binding // inferred from electronic annotation /// 8270 // zinc ion binding // inferred from electronic annotation …	---
MT1F	metallothionein 1F (functional)	233_88	0.444739	1.77803	-1.33329	2.51976	yes	yes	yes	chr16:55230151-55250577 (+) // 99.46 // q13 /// chr16:55200068-55200767 (+) // 91.4 // q13	NP_005940.1	NM_005949	---	5737 // cytoplasm // non-traceable author statement	5507 // copper ion binding // non-traceable author statement /// 8270 // zinc ion binding // non-traceable author statement /// 46870 // cadmium ion binding // non-traceable author statement /// 46872 // metal ion binding // inferred from electronic annotation /// 5507 // copper ion binding // inferred from electronic annotation /// 8270 // zinc ion binding // inferred from electronic annotation …	---
MT1H	metallothionein 1H	25_56	0.664745	1.8991	-1.23435	2.35276	yes	yes	yes	chr16:55261274-55262541 (+) // 94.01 // q13 /// chr1:235233970-235234358 (-) // 90.19 // q43	NP_005942.1	NM_005951	---	---	5507 // copper ion binding // inferred from electronic annotation /// 5515 // protein binding // inferred from physical interaction /// 8270 // zinc ion binding // inferred from electronic annotation /// 46870 // cadmium ion binding // inferred from electronic annotation /// 46872 // metal ion binding // inferred from electronic annotation /// 46872 // metal ion binding // not recorded	---
MT1M	metallothionein 1M	322_20	0.896578	2.11249	-1.21591	2.32288	yes	yes	yes	chr16:55223645-55225394 (+) // 84.27 // q13	NP_789846.1	NM_176870	---	5737 // cytoplasm // non-traceable author statement	5507 // copper ion binding // inferred from electronic annotation /// 8270 // zinc ion binding // inferred from electronic annotation /// 46870 // cadmium ion binding // inferred from electronic annotation /// 46872 // metal ion binding // inferred from electronic annotation /// 5507 // copper ion binding // non-traceable author statement /// 8270 // zinc ion binding // non-traceable author state…	---
MT1X	metallothionein 1X	219_100	0.649848	2.02185	-1.37201	2.5883	yes	yes	yes	chr16:55273901-55275608 (+) // 87.71 // q13	NP_005943.1	NM_005952	10038 // response to metal ion // traceable author statement /// 6118 // electron transport // inferred from electronic annotation	---	5507 // copper ion binding // inferred from electronic annotation /// 8270 // zinc ion binding // inferred from electronic annotation /// 46870 // cadmium ion binding // inferred from electronic annotation /// 46872 // metal ion binding // inferred from electronic annotation /// 46872 // metal ion binding // traceable author statement /// 5506 // iron ion binding // inferred from electronic annot…	---
MTX1	metaxin 1	264_61	-0.0165865	0.621213	-0.637799	1.55595	yes	yes	yes	chr1:153445211-153450237 (+) // 89.75 // q22 /// chr1:153467390-153470864 (+) // 52.8 // q22	NP_002446.2 /// NP_942584.1	NM_002455 /// NM_198883	15031 // protein transport // inferred from electronic annotation	5739 // mitochondrion // inferred from electronic annotation /// 16020 // membrane // inferred from electronic annotation /// 16021 // integral to membrane // traceable author statement /// 19867 // outer membrane // inferred from electronic annotation	---	---
MTHFD2	methylenetetrahydrofolate dehydrogenase (NADP+ dependent) 2, methenyltetrahydrofolate cyclohydrolase	14_83	2.33832	1.75678	0.581539	1.49644	yes	yes	yes	chr2:74279219-74295920 (+) // 99.86 // p13.1	NP_001035499.1 /// NP_006627.2	NM_001040409 /// NM_006636	6730 // one-carbon compound metabolism // inferred from electronic annotation /// 9396 // folic acid and derivative biosynthesis // inferred from electronic annotation /// 46653 // tetrahydrofolate metabolism // inferred from direct assay	5739 // mitochondrion // inferred from sequence or structural similarity /// 5739 // mitochondrion // inferred from electronic annotation	287 // magnesium ion binding // inferred from direct assay /// 4477 // methenyltetrahydrofolate cyclohydrolase activity // inferred from sequence or structural similarity /// 4487 // methylenetetrahydrofolate dehydrogenase (NAD+) activity // inferred from direct assay /// 4488 // methylenetetrahydrofolate dehydrogenase (NADP+) activity // inferred from direct assay /// 16491 // oxidoreductase act…	Nucleotide_Metabolism // GenMAPP /// Nucleotide_Metabolism // GenMAPP /// One carbon pool by folate // KEGG
MMACHC	methylmalonic aciduria (cobalamin deficiency) cblC type, with homocystinuria /// methylmalonic aciduria (cobalamin deficiency) cblC type, with homocystinuria	150_39	0.975059	1.7417	-0.766639	1.7013	yes	yes	yes	chr1:45738599-45749324 (+) // 98.69 // p34.1	NP_056321.1	NM_015506	---	---	31419 // cobalamin binding // inferred from electronic annotation /// 50897 // cobalt ion binding // inferred from electronic annotation	---
MCPH1	microcephaly, primary autosomal recessive 1	311_96	0.399299	1.54023	-1.14093	2.20523	yes	yes	yes	chr8:6251485-6291556 (+) // 99.63 // p23.1	NP_078872.1	NM_024596	---	5622 // intracellular // inferred from electronic annotation	---	---
MAP1LC3B	microtubule-associated protein 1 light chain 3 beta	15_38	1.41608	0.756713	0.659367	1.57939	yes	yes	yes	chr12:115498041-115498781 (+) // 37.53 // q24.22 /// chr16:85983442-85995666 (+) // 94.32 // q24.2	NP_073729.1	NM_022818	6512 // ubiquitin cycle // inferred from electronic annotation /// 6914 // autophagy // inferred from electronic annotation	5776 // autophagic vacuole // inferred from sequence or structural similarity /// 5874 // microtubule // inferred from electronic annotation /// 31090 // organelle membrane // inferred from sequence or structural similarity /// 5773 // vacuole // inferred	5515 // protein binding // inferred from physical interaction	---
MAP1B	microtubule-associated protein 1B	297_16	-0.93792	-1.57494	0.637018	1.55511	yes	yes	yes	chr5:71537181-71539549 (+) // 96.38 // q13.2	NP_005900.1 /// NP_114399.1	NM_005909 /// NM_032010	---	5874 // microtubule // inferred from electronic annotation /// 5875 // microtubule associated complex // traceable author statement	5198 // structural molecule activity // non-traceable author statement /// 5515 // protein binding // inferred from physical interaction	---
MID1	midline 1 (Opitz/BBB syndrome)	30_11	2.39271	1.54424	0.848468	1.80059	yes	yes	yes	chrX:10373595-10761687 (-) // 92.15 // p22.2	NP_000372.1 /// NP_150632.1 /// NP_150633.1	NM_000381 /// NM_033290 /// NM_033291	226 // microtubule cytoskeleton organization and biogenesis // traceable author statement /// 6512 // ubiquitin cycle // inferred from electronic annotation /// 7389 // pattern specification // traceable author statement /// 9653 // morphogenesis // not recorded	5622 // intracellular // inferred from electronic annotation /// 5874 // microtubule // inferred from electronic annotation /// 5875 // microtubule associated complex // traceable author statement	5515 // protein binding // traceable author statement /// 8270 // zinc ion binding // inferred from electronic annotation /// 16874 // ligase activity // inferred from electronic annotation /// 46872 // metal ion binding // inferred from electronic annotation /// 5515 // protein binding // inferred from electronic annotation	---
MTFR1	mitochondrial fission regulator 1	47_56	1.09685	0.0484112	1.04844	2.06829	yes	yes	yes	chr8:66719441-66785350 (+) // 98.4 // q13.1	NP_055452.2	NM_014637	---	5739 // mitochondrion // inferred from electronic annotation /// 5886 // plasma membrane // inferred from direct assay	---	---
MRPL11	mitochondrial ribosomal protein L11	205_41	0.240548	0.806639	-0.566091	1.48051	yes	yes	yes	chr11:65959881-65962880 (-) // 98.69 // q13.1	NP_057134.1 /// NP_733934.1 /// NP_733935.1	NM_016050 /// NM_170738 /// NM_170739	6412 // protein biosynthesis // inferred from electronic annotation /// 6412 // protein biosynthesis // non-traceable author statement	5622 // intracellular // inferred from electronic annotation /// 5739 // mitochondrion // inferred from electronic annotation /// 5761 // mitochondrial ribosome // non-traceable author statement /// 5840 // ribosome // inferred from electronic annotation	3735 // structural constituent of ribosome // inferred from electronic annotation /// 3735 // structural constituent of ribosome // non-traceable author statement /// 45182 // translation regulator activity // non-traceable author statement	---
MRPL36	mitochondrial ribosomal protein L36 /// mitochondrial ribosomal protein L36	355_11	0.14189	1.19135	-1.04946	2.06976	yes	yes	yes	chr2:70183157-70183722 (+) // 95.49 // p14 /// chr5:1851502-1852062 (-) // 97.22 // p15.33	NP_115868.1	NM_032479	6412 // protein biosynthesis // non-traceable author statement /// 6412 // protein biosynthesis // inferred from electronic annotation	5622 // intracellular // inferred from electronic annotation /// 5739 // mitochondrion // inferred from electronic annotation /// 5762 // mitochondrial large ribosomal subunit // non-traceable author statement /// 5840 // ribosome // inferred from electro	3735 // structural constituent of ribosome // inferred from electronic annotation	---
MRPS33	mitochondrial ribosomal protein S33	263_16	0.2966	0.99852	-0.70192	1.62667	yes	yes	yes	chr7:140352436-140360926 (-) // 99.44 // q34	NP_057155.1 /// NP_444263.1	NM_016071 /// NM_053035	6412 // protein biosynthesis // non-traceable author statement	5739 // mitochondrion // inferred from electronic annotation /// 5763 // mitochondrial small ribosomal subunit // non-traceable author statement /// 30529 // ribonucleoprotein complex // inferred from electronic annotation	3735 // structural constituent of ribosome // non-traceable author statement	---
MRRF	Mitochondrial ribosome recycling factor	213_57	1.10393	0.501211	0.602717	1.51857	yes	yes	yes	chr9:124126926-124127414 (+) // 97.21 // q33.2	NP_620132.1 /// NP_954646.1	NM_138777 /// NM_199177	6412 // protein biosynthesis // inferred from electronic annotation	5739 // mitochondrion // inferred from electronic annotation	---	---
MTUS1	mitochondrial tumor suppressor 1	314_8	0.698273	1.56908	-0.870807	1.82869	yes	yes	yes	chr8:17545587-17657279 (-) // 99.42 // p22	NP_001001924.1 /// NP_001001925.1 /// NP_001001927.1 /// NP_001001931.1 /// NP_065800.1	NM_001001924 /// NM_001001925 /// NM_001001927 /// NM_001001931 /// NM_020749	---	---	4872 // receptor activity // inferred from electronic annotation	---
MAPK1	Mitogen-activated protein kinase 1	353_56	-0.159857	0.486298	-0.646155	1.56499	yes	yes	yes	chr22:20502215-20502576 (-) // 59.83 // q11.22	NP_002736.3 /// NP_620407.1	NM_002745 /// NM_138957	6468 // protein amino acid phosphorylation // inferred from electronic annotation /// 6917 // induction of apoptosis // traceable author statement /// 6935 // chemotaxis // traceable author statement /// 6950 // response to stress // traceable author statement /// 7049 // cell cycle // inferred from electronic annotation /// 7165 // signal transduction // traceable author statement /// 7268 // sy…	---	166 // nucleotide binding // inferred from electronic annotation /// 4674 // protein serine/threonine kinase activity // inferred from electronic annotation /// 4707 // MAP kinase activity // traceable author statement /// 5524 // ATP binding // inferred from electronic annotation /// 16740 // transferase activity // inferred from electronic annotation /// 4672 // protein kinase activity // infer…	MAPK_Cascade // GenMAPP /// S1P_Signaling // GenMAPP
MAPK8IP3	Mitogen-activated protein kinase 8 interacting protein 3	85_96	0.150587	0.707747	-0.55716	1.47137	yes	yes	yes	chr16:1755961-1758826 (-) // 99.88 // p13.3	NP_001035529.1 /// NP_055948.2	NM_001040439 /// NM_015133	16192 // vesicle-mediated transport // inferred from sequence or structural similarity /// 46328 // regulation of JNK cascade // inferred from sequence or structural similarity /// 6508 // proteolysis // inferred from electronic annotation	5737 // cytoplasm // inferred from sequence or structural similarity /// 16020 // membrane // inferred from electronic annotation	5078 // MAP-kinase scaffold activity // inferred from sequence or structural similarity /// 19894 // kinesin binding // inferred from sequence or structural similarity /// 19901 // protein kinase binding // inferred from sequence or structural similarity /// 8236 // serine-type peptidase activity // inferred from electronic annotation	---
MAPBPIP	mitogen-activated protein-binding protein-interacting protein	380_98	-0.323013	0.276795	-0.599808	1.51552	yes	yes	yes	chr1:154291228-154294923 (+) // 97.51 // q22	NP_054736.1	NM_014017	---	5764 // lysosome // inferred from electronic annotation /// 16020 // membrane // inferred from electronic annotation /// 16021 // integral to membrane // inferred from electronic annotation	4653 // polypeptide N-acetylgalactosaminyltransferase activity // inferred from electronic annotation /// 5509 // calcium ion binding // inferred from electronic annotation /// 5529 // sugar binding // inferred from electronic annotation /// 16740 // transferase activity // inferred from electronic annotation /// 16757 // transferase activity, transferring glycosyl groups // inferred from electro…	---
MKX	mohawk homeobox	196_93	2.08815	1.48652	0.601626	1.51743	yes	yes	yes	chr10:28003059-28003453 (-) // 95.84 // p12.1	NP_775847.1	NM_173576	7517 // muscle development // inferred from sequence or structural similarity /// 6350 // transcription // inferred from electronic annotation /// 6355 // regulation of transcription, DNA-dependent // inferred from electronic annotation /// 45449 // regulation of transcription // inferred from electronic annotation	5634 // nucleus // inferred from electronic annotation	3677 // DNA binding // inferred from electronic annotation /// 3700 // transcription factor activity // inferred from electronic annotation /// 43565 // sequence-specific DNA binding // inferred from electronic annotation	---
MULK	Multiple substrate lipid kinase	208_85	-0.522375	0.135892	-0.658267	1.57819	yes	yes	yes	chr7:141009191-141009820 (-) // 98.28 // q34	NP_060708.1	NM_018238	7205 // protein kinase C activation // inferred from electronic annotation	---	4143 // diacylglycerol kinase activity // inferred from electronic annotation /// 16301 // kinase activity // inferred from electronic annotation	---
MYD88	myeloid differentiation primary response gene (88)	278_28	0.0417497	0.751481	-0.709731	1.6355	yes	yes	yes	chr3:38155194-38159514 (+) // 93.81 // p22.2	NP_002459.1	NM_002468	6954 // inflammatory response // inferred from electronic annotation /// 7166 // cell surface receptor linked signal transduction // traceable author statement /// 43123 // positive regulation of I-kappaB kinase/NF-kappaB cascade // inferred from expression pattern /// 7165 // signal transduction // inferred from electronic annotation /// 6955 // immune response // inferred from electronic annota…	16020 // membrane // inferred from electronic annotation	4871 // signal transducer activity // inferred from expression pattern /// 4888 // transmembrane receptor activity // inferred from electronic annotation /// 5123 // death receptor binding // traceable author statement /// 5515 // protein binding // inferred from physical interaction /// 5515 // protein binding // inferred from electronic annotation	---
MRLC2	myosin regulatory light chain MRLC2	329_56	1.59506	0.811933	0.783127	1.72086	yes	yes	yes	chr18:3252134-3268179 (+) // 99.54 // p11.31	NP_291024.1	NM_033546	---	---	5509 // calcium ion binding // inferred from electronic annotation	---
MYO6	myosin VI	80_26	0.660294	0.0600858	0.600208	1.51593	yes	yes	yes	chr6:76515646-76683138 (+) // 99.28 // q14.1	NP_004990.3	NM_004999	6941 // striated muscle contraction // non-traceable author statement /// 7605 // sensory perception of sound // traceable author statement /// 30048 // actin filament-based movement // non-traceable author statement /// 7605 // sensory perception of sound // inferred from electronic annotation	16461 // unconventional myosin // non-traceable author statement /// 16461 // unconventional myosin // traceable author statement /// 16459 // myosin // inferred from electronic annotation	146 // microfilament motor activity // non-traceable author statement /// 166 // nucleotide binding // inferred from electronic annotation /// 3774 // motor activity // inferred from electronic annotation /// 3779 // actin binding // traceable author statement /// 5516 // calmodulin binding // inferred from electronic annotation /// 5524 // ATP binding // inferred from electronic annotation /// 5…	---
MTMR12	myotubularin related protein 12	172_95	0.2314	0.827883	-0.596483	1.51203	yes	yes	yes	chr5:32262871-32348804 (-) // 92.4 // p13.3	NP_001035536.1	NM_001040446	46839 // phospholipid dephosphorylation // inferred from electronic annotation	---	4437 // inositol or phosphatidylinositol phosphatase activity // inferred from electronic annotation	---
NAGLU	N-acetylglucosaminidase, alpha- (Sanfilippo disease IIIB)	78_1	1.27795	3.25355	-1.9756	3.93293	yes	yes	yes	chr17:37941483-37949993 (+) // 91.86 // q21.31	NP_000254.2	NM_000263	5975 // carbohydrate metabolism // inferred from electronic annotation /// 7399 // nervous system development // traceable author statement /// 30203 // glycosaminoglycan metabolism // inferred from electronic annotation	5764 // lysosome // traceable author statement	4561 // alpha-N-acetylglucosaminidase activity // traceable author statement /// 16798 // hydrolase activity, acting on glycosyl bonds // inferred from electronic annotation /// 4561 // alpha-N-acetylglucosaminidase activity // inferred from electronic annotation /// 16787 // hydrolase activity // inferred from electronic annotation	Glycosaminoglycan degradation // KEGG /// Glycan structures - degradation // KEGG
NALP2	NACHT, leucine rich repeat and PYD containing 2	326_3	1.03542	1.59226	-0.556838	1.47104	yes	yes	yes	chr19:60169605-60204315 (+) // 99.42 // q13.42	NP_060322.1	NM_017852	6915 // apoptosis // inferred from electronic annotation /// 42829 // defense response to pathogen // inferred from electronic annotation /// 43280 // positive regulation of caspase activity // inferred from direct assay /// 50718 // positive regulation of interleukin-1 beta secretion // inferred from direct assay /// 6952 // defense response // inferred from electronic annotation	5737 // cytoplasm // inferred from direct assay	166 // nucleotide binding // inferred from electronic annotation /// 5515 // protein binding // inferred from physical interaction /// 5524 // ATP binding // inferred from electronic annotation /// 32090 // Pyrin domain binding // inferred from physical interaction	---
ASAH1	N-acylsphingosine amidohydrolase (acid ceramidase) 1	153_33	0.376164	-0.710216	1.08638	2.12341	yes	yes	yes	chr8:17958986-17986774 (-) // 93.51 // p22	NP_004306.2 /// NP_808592.1	NM_004315 /// NM_177924	6631 // fatty acid metabolism // not recorded /// 6672 // ceramide metabolism // traceable author statement /// 19752 // carboxylic acid metabolism // inferred from electronic annotation	5764 // lysosome // inferred from electronic annotation	16787 // hydrolase activity // inferred from electronic annotation /// 17040 // ceramidase activity // inferred from electronic annotation /// 46912 // transferase activity, transferring acyl groups, acyl groups converted into alkyl on transfer // inferred from electronic annotation /// 3824 // catalytic activity // traceable author statement	S1P_Signaling // GenMAPP /// S1P_Signaling // GenMAPP /// Sphingolipid metabolism // KEGG
NDUFA7	NADH dehydrogenase (ubiquinone) 1 alpha subcomplex, 7, 14.5kDa	8_3	0.503574	1.0909	-0.58733	1.50246	yes	yes	yes	chr19:8279872-8281808 (-) // 36.15 // p13.2	NP_004992.2	NM_005001	42773 // ATP synthesis coupled electron transport // inferred from electronic annotation	5624 // membrane fraction // not recorded /// 5739 // mitochondrion // inferred from electronic annotation /// 5743 // mitochondrial inner membrane // inferred from electronic annotation	3954 // NADH dehydrogenase activity // inferred from electronic annotation /// 8137 // NADH dehydrogenase (ubiquinone) activity // traceable author statement /// 16491 // oxidoreductase activity // inferred from electronic annotation /// 8137 // NADH dehydrogenase (ubiquinone) activity // inferred from electronic annotation	Electron_Transport_Chain // GenMAPP
NDUFB3	NADH dehydrogenase (ubiquinone) 1 beta subcomplex, 3, 12kDa	68_49	-0.183991	0.489105	-0.673096	1.59449	yes	yes	yes	chr2:201644778-201658709 (+) // 97.26 // q33.1	NP_002482.1	NM_002491	6118 // electron transport // inferred from electronic annotation /// 6120 // mitochondrial electron transport, NADH to ubiquinone // traceable author statement	5739 // mitochondrion // inferred from electronic annotation /// 5739 // mitochondrion // not recorded	3954 // NADH dehydrogenase activity // inferred from electronic annotation /// 8137 // NADH dehydrogenase (ubiquinone) activity // traceable author statement /// 16491 // oxidoreductase activity // inferred from electronic annotation /// 8137 // NADH dehydrogenase (ubiquinone) activity // inferred from electronic annotation	Electron_Transport_Chain // GenMAPP
NDUFS1	NADH dehydrogenase (ubiquinone) Fe-S protein 1, 75kDa (NADH-coenzyme Q reductase)	266_1	-1.25452	-1.92398	0.669457	1.59047	yes	yes	yes	chr2:206725691-206726554 (-) // 34.93 // q33.3	NP_004997.4	NM_005006	6118 // electron transport // inferred from electronic annotation /// 6120 // mitochondrial electron transport, NADH to ubiquinone // traceable author statement /// 6120 // mitochondrial electron transport, NADH to ubiquinone // inferred from electronic annotation	5624 // membrane fraction // not recorded /// 5739 // mitochondrion // inferred from electronic annotation	3954 // NADH dehydrogenase activity // inferred from electronic annotation /// 5506 // iron ion binding // inferred from electronic annotation /// 8137 // NADH dehydrogenase (ubiquinone) activity // traceable author statement /// 46872 // metal ion binding // inferred from electronic annotation /// 51537 // 2 iron, 2 sulfur cluster binding // inferred from electronic annotation /// 51539 // 4 iro…	Electron_Transport_Chain // GenMAPP /// Electron_Transport_Chain // GenMAPP /// Oxidative phosphorylation // KEGG /// Ubiquinone biosynthesis // KEGG /// Oxidative phosphorylation // KEGG
NHLH1	nescient helix loop helix 1	244_1	0.971852	0.411228	0.560624	1.47491	yes	yes	yes	chr1:158603480-158608790 (+) // 77.39 // q23.2	NP_005589.1	NM_005598	6355 // regulation of transcription, DNA-dependent // inferred from electronic annotation /// 7417 // central nervous system development // traceable author statement /// 30154 // cell differentiation // inferred from electronic annotation /// 6350 // transcription // inferred from electronic annotation /// 7275 // development // inferred from electronic annotation /// 45449 // regulation of tran…	5634 // nucleus // inferred from electronic annotation	3677 // DNA binding // inferred from electronic annotation /// 30528 // transcription regulator activity // inferred from electronic annotation	---
NIN	ninein (GSK3B interacting protein)	375_58	1.07282	0.137449	0.935371	1.91238	yes	yes	yes	chr14:50263703-50367597 (-) // 90.36 // q22.1	NP_057434.3 /// NP_065972.2 /// NP_891989.1 /// NP_891990.1 /// NP_891991.1	NM_016350 /// NM_020921 /// NM_182944 /// NM_182945 /// NM_182946	51642 // centrosome localization // traceable author statement /// 6468 // protein amino acid phosphorylation // inferred from electronic annotation /// 7169 // transmembrane receptor protein tyrosine kinase signaling pathway // inferred from electronic annotation /// 6457 // protein folding // inferred from electronic annotation	5813 // centrosome // inferred from direct assay /// 5874 // microtubule // inferred from electronic annotation /// 16020 // membrane // inferred from electronic annotation	166 // nucleotide binding // inferred from electronic annotation /// 5509 // calcium ion binding // inferred from electronic annotation /// 5515 // protein binding // inferred from physical interaction /// 5525 // GTP binding // inferred from electronic annotation /// 4672 // protein kinase activity // inferred from electronic annotation /// 4713 // protein-tyrosine kinase activity // inferred fr…	---
NMD3	NMD3 homolog (S. cerevisiae)	374_74	0.22728	0.836452	-0.609172	1.52538	yes	yes	yes	chr3:162421815-162452789 (+) // 97.52 // q26.1	NP_057022.2	NM_015938	---	---	---	---
NARG1	NMDA receptor regulated 1	382_56	0.3498	0.939137	-0.589337	1.50456	yes	yes	yes	chr4:140442104-140529792 (+) // 91.79 // q31.1	NP_476516.1	NM_057175	1525 // angiogenesis // inferred from electronic annotation /// 6350 // transcription // inferred from electronic annotation /// 6474 // N-terminal protein amino acid acetylation // inferred from direct assay /// 30154 // cell differentiation // inferred from electronic annotation /// 45893 // positive regulation of transcription, DNA-dependent // inferred from direct assay /// 6355 // regulation…	5634 // nucleus // inferred from direct assay /// 5667 // transcription factor complex // inferred from direct assay /// 5737 // cytoplasm // inferred from direct assay /// 5634 // nucleus // inferred from electronic annotation	5515 // protein binding // inferred from physical interaction /// 16407 // acetyltransferase activity // inferred from direct assay /// 43022 // ribosome binding // inferred from direct assay /// 4872 // receptor activity // inferred from electronic annotation /// 5488 // binding // inferred from electronic annotation	Electron_Transport_Chain // GenMAPP
NOMO2	NODAL modulator 2	87_102	0.148396	-0.395796	0.544192	1.4582	yes	yes	yes	chr16:14881415-14897515 (+) // 90.17 // p13.11 /// chr16:16280062-16576251 (+) // 89.57 // p13.11 /// chr16:18418682-18434790 (-) // 89.83 // p12.3	NP_001004060.1 /// NP_775885.1	NM_001004060 /// NM_173614	6725 // aromatic compound metabolism // inferred from electronic annotation	5783 // endoplasmic reticulum // inferred from electronic annotation /// 16020 // membrane // inferred from electronic annotation /// 16021 // integral to membrane // inferred from electronic annotation	3824 // catalytic activity // inferred from electronic annotation /// 8199 // ferric iron binding // inferred from electronic annotation /// 5515 // protein binding // inferred from physical interaction /// 30246 // carbohydrate binding // inferred from electronic annotation	---
NSUN2	NOL1/NOP2/Sun domain family, member 2	273_94	0.464667	1.38521	-0.92054	1.89282	yes	yes	yes	chr5:6652352-6685081 (-) // 98.18 // p15.31	NP_060225.4	NM_017755	---	---	---	---
NME4	non-metastatic cells 4, protein expressed in	296_88	-1.14132	-0.3228	-0.818518	1.76359	yes	yes	yes	chr16:387206-390755 (+) // 73.76 // p13.3	NP_005000.1	NM_005009	6183 // GTP biosynthesis // inferred from electronic annotation /// 6228 // UTP biosynthesis // inferred from electronic annotation /// 6241 // CTP biosynthesis // inferred from electronic annotation /// 9116 // nucleoside metabolism // traceable author statement /// 9117 // nucleotide metabolism // inferred from electronic annotation	5739 // mitochondrion // traceable author statement /// 5739 // mitochondrion // inferred from electronic annotation	166 // nucleotide binding // inferred from electronic annotation /// 287 // magnesium ion binding // inferred from electronic annotation /// 4550 // nucleoside diphosphate kinase activity // inferred from electronic annotation /// 4550 // nucleoside diphosphate kinase activity // traceable author statement /// 5524 // ATP binding // inferred from electronic annotation /// 16301 // kinase activity…	---
NSMCE1	non-SMC element 1 homolog (S. cerevisiae)	40_68	0.275136	0.854336	-0.5792	1.49402	yes	yes	yes	chr16:27143821-27176404 (-) // 82.95 // p12.1	NP_659547.2	NM_145080	6512 // ubiquitin cycle // inferred from electronic annotation /// 7242 // intracellular signaling cascade // inferred from electronic annotation	---	5515 // protein binding // inferred from electronic annotation /// 8270 // zinc ion binding // inferred from electronic annotation /// 46872 // metal ion binding // inferred from electronic annotation	---
NDP	Norrie disease (pseudoglioma)	215_6	0.164085	0.838001	-0.673916	1.5954	yes	yes	yes	chrX:43692969-43717694 (-) // 96.7 // p11.3	NP_000257.1	NM_000266	7033 // vacuole organization and biogenesis // traceable author statement /// 7165 // signal transduction // traceable author statement /// 7267 // cell-cell signaling // traceable author statement /// 7399 // nervous system development // traceable author statement /// 7601 // visual perception // traceable author statement /// 7605 // sensory perception of sound // non-traceable author statemen…	5615 // extracellular space // traceable author statement	8083 // growth factor activity // traceable author statement	---
NOTCH2	Notch homolog 2 (Drosophila)	213_20	0.321934	0.874009	-0.552075	1.46619	yes	yes	yes	chr1:143971636-143975126 (+) // 85.69 // q21.1 /// chr1:120359156-120362647 (-) // 83.46 // p12	NP_077719.2	NM_024408	1709 // cell fate determination // traceable author statement /// 6350 // transcription // inferred from electronic annotation /// 6355 // regulation of transcription, DNA-dependent // inferred from electronic annotation /// 6355 // regulation of transcription, DNA-dependent // traceable author statement /// 6916 // anti-apoptosis // traceable author statement /// 6917 // induction of apoptosis /…	5634 // nucleus // inferred from direct assay /// 5887 // integral to plasma membrane // inferred from direct assay /// 9986 // cell surface // inferred from direct assay /// 16020 // membrane // inferred from electronic annotation /// 16021 // integral t	3706 // ligand-regulated transcription factor activity // traceable author statement /// 4872 // receptor activity // inferred from electronic annotation /// 4872 // receptor activity // non-traceable author statement /// 5509 // calcium ion binding // inferred from electronic annotation /// 5515 // protein binding // non-traceable author statement /// 46982 // protein heterodimerization activity…	---
NFE2L1	nuclear factor (erythroid-derived 2)-like 1	75_82	0.994806	0.222066	0.77274	1.70851	yes	yes	yes	chr17:43493115-43493848 (+) // 88.99 // q21.32	NP_003195.1	NM_003204	6350 // transcription // inferred from electronic annotation /// 6355 // regulation of transcription, DNA-dependent // inferred from electronic annotation /// 6366 // transcription from RNA polymerase II promoter // traceable author statement /// 6783 // heme biosynthesis // traceable author statement /// 6954 // inflammatory response // traceable author statement /// 9653 // morphogenesis // tra…	5634 // nucleus // inferred from electronic annotation /// 5634 // nucleus // not recorded	3700 // transcription factor activity // inferred from electronic annotation /// 3700 // transcription factor activity // traceable author statement /// 3712 // transcription cofactor activity // traceable author statement /// 43565 // sequence-specific DNA binding // inferred from electronic annotation /// 46983 // protein dimerization activity // inferred from electronic annotation /// 3677 // …	---
NFIB	Nuclear factor I/B	293_16	1.30659	0.753173	0.553415	1.46756	yes	yes	yes	chr9:14073024-14073478 (+) // 89.98 // p23	NP_005587.2	NM_005596	6260 // DNA replication // inferred from electronic annotation /// 6350 // transcription // inferred from electronic annotation /// 6355 // regulation of transcription, DNA-dependent // inferred from electronic annotation	5622 // intracellular // inferred from electronic annotation /// 5634 // nucleus // inferred from electronic annotation /// 5634 // nucleus // traceable author statement	3700 // transcription factor activity // inferred from electronic annotation /// 3700 // transcription factor activity // traceable author statement /// 3677 // DNA binding // inferred from electronic annotation	---
NFIL3	nuclear factor, interleukin 3 regulated	131_61	1.17148	0.238638	0.932841	1.90903	yes	yes	yes	chr9:93211149-93225783 (-) // 98.7 // q22.31	NP_005375.2	NM_005384	6355 // regulation of transcription, DNA-dependent // inferred from electronic annotation /// 6366 // transcription from RNA polymerase II promoter // traceable author statement /// 6955 // immune response // traceable author statement	5634 // nucleus // traceable author statement /// 5634 // nucleus // inferred from electronic annotation	3700 // transcription factor activity // traceable author statement /// 3714 // transcription corepressor activity // traceable author statement /// 43565 // sequence-specific DNA binding // inferred from electronic annotation /// 46983 // protein dimerization activity // inferred from electronic annotation /// 3677 // DNA binding // inferred from electronic annotation /// 3700 // transcription f…	---
NPIP /// LOC23117 /// LOC339047 /// LOC440341 /// LOC642778 /// LOC642799	nuclear pore complex interacting protein /// KIAA0220-like protein /// hypothetical protein LOC339047 /// similar to nuclear pore complex interacting protein /// similar to nuclear pore complex interacting protein /// similar to nuclear pore complex inter	249_74	0.247131	1.25736	-1.01023	2.01423	yes	yes	yes	chr16:16333235-16395221 (+) // 87.07 // p13.11 /// chr16:18319505-18378196 (-) // 87.37 // p12.3	NP_008916.1 /// XP_290670.6 /// XP_352160.5 /// XP_931910.1 /// XP_931996.1 /// XP_932996.1 /// XP_936630.1 /// XP_936634.1 /// XP_936637.1 /// XP_936641.1 /// XP_936645.1 /// XP_936649.1 /// XP_936655.1 /// XP_936661.1 /// XP_936664.1 /// XP_936669.1 ///	NM_006985 /// XM_290670 /// XM_352159 /// XM_926817 /// XM_926903 /// XM_927903 /// XM_931537 /// XM_931541 /// XM_931544 /// XM_931548 /// XM_931552 /// XM_931556 /// XM_931562 /// XM_931568 /// XM_931571 /// XM_931576 /// XM_931581 /// XM_931591 /// XM_	7218 // neuropeptide signaling pathway // inferred from electronic annotation	5634 // nucleus // inferred from electronic annotation /// 16020 // membrane // inferred from electronic annotation /// 16021 // integral to membrane // inferred from electronic annotation	16301 // kinase activity // inferred from electronic annotation	---
NR2F2	nuclear receptor subfamily 2, group F, member 2	87_38	-1.12239	0.373289	-1.49568	2.81997	yes	yes	yes	chr15:94680401-94682670 (+) // 95.37 // q26.2	NP_066285.1	NM_021005	6350 // transcription // inferred from electronic annotation /// 6357 // regulation of transcription from RNA polymerase II promoter // traceable author statement /// 6629 // lipid metabolism // traceable author statement /// 7165 // signal transduction // traceable author statement /// 6355 // regulation of transcription, DNA-dependent // inferred from electronic annotation	5634 // nucleus // traceable author statement /// 5634 // nucleus // inferred from electronic annotation	3700 // transcription factor activity // inferred from electronic annotation /// 3706 // ligand-regulated transcription factor activity // traceable author statement /// 3707 // steroid hormone receptor activity // inferred from electronic annotation /// 3714 // transcription corepressor activity // traceable author statement /// 8270 // zinc ion binding // inferred from electronic annotation ///…	Nuclear_Receptors // GenMAPP
NR5A2	nuclear receptor subfamily 5, group A, member 2	174_100	0.279544	1.68945	-1.40991	2.65721	yes	yes	yes	chr1:198263410-198280285 (+) // 89.66 // q32.1	NP_003813.1 /// NP_995582.1	NM_003822 /// NM_205860	6350 // transcription // inferred from electronic annotation /// 6355 // regulation of transcription, DNA-dependent // inferred from electronic annotation /// 6366 // transcription from RNA polymerase II promoter // traceable author statement /// 9653 // morphogenesis // traceable author statement /// 9790 // embryonic development // traceable author statement /// 42592 // homeostasis // non-trac…	5634 // nucleus // inferred from electronic annotation /// 5634 // nucleus // traceable author statement	3700 // transcription factor activity // inferred from electronic annotation /// 3705 // RNA polymerase II transcription factor activity, enhancer binding // traceable author statement /// 3707 // steroid hormone receptor activity // inferred from electronic annotation /// 4872 // receptor activity // inferred from electronic annotation /// 4879 // ligand-dependent nuclear receptor activity // in…	Nuclear_Receptors // GenMAPP /// Nuclear_Receptors // GenMAPP /// Nuclear_Receptors // GenMAPP
NFYA	nuclear transcription factor Y, alpha	260_19	0.133996	1.2437	-1.1097	2.15801	yes	yes	yes	chr6:41148699-41175686 (+) // 96.76 // p21.1	NP_002496.1 /// NP_068351.1	NM_002505 /// NM_021705	6350 // transcription // inferred from electronic annotation /// 6355 // regulation of transcription, DNA-dependent // inferred from direct assay /// 6366 // transcription from RNA polymerase II promoter // traceable author statement /// 6355 // regulation of transcription, DNA-dependent // inferred from electronic annotation	5634 // nucleus // inferred from direct assay /// 16602 // CCAAT-binding factor complex // inferred from direct assay /// 5634 // nucleus // inferred from electronic annotation /// 5634 // nucleus // traceable author statement	3700 // transcription factor activity // traceable author statement /// 5515 // protein binding // inferred from physical interaction /// 5515 // protein binding // inferred from direct assay /// 3677 // DNA binding // inferred from expression pattern /// 3677 // DNA binding // inferred from electronic annotation /// 3700 // transcription factor activity // inferred from electronic annotation	---
NUCB2	nucleobindin 2	306_93	-0.0173625	-0.578929	0.561566	1.47587	yes	yes	yes	chr11:17254887-17309646 (+) // 92.12 // p15.1	NP_005004.1	NM_005013	---	5615 // extracellular space // traceable author statement /// 5793 // ER-Golgi intermediate compartment // inferred from direct assay /// 5829 // cytosol // traceable author statement /// 5886 // plasma membrane // traceable author statement /// 16020 //	3677 // DNA binding // traceable author statement /// 5509 // calcium ion binding // traceable author statement /// 3677 // DNA binding // inferred from electronic annotation /// 5509 // calcium ion binding // inferred from electronic annotation	---
NCL	nucleolin	158_6	0.567206	1.22576	-0.658558	1.5785	yes	yes	yes	chr2:232027862-232037419 (-) // 91.38 // q37.1	NP_005372.2	NM_005381	1503 // ossification // inferred from electronic annotation /// 7155 // cell adhesion // inferred from electronic annotation	5634 // nucleus // inferred from electronic annotation /// 5730 // nucleolus // traceable author statement	166 // nucleotide binding // inferred from electronic annotation /// 3677 // DNA binding // inferred from electronic annotation /// 3723 // RNA binding // inferred from electronic annotation /// 3723 // RNA binding // traceable author statement /// 3676 // nucleic acid binding // inferred from electronic annotation	---
NUP210	nucleoporin 210kDa	206_95	0.701792	0.0967808	0.605011	1.52099	yes	yes	yes	chr3:13332734-13359804 (-) // 98.4 // p25.1	NP_079199.2	NM_024923	6397 // mRNA processing // inferred from electronic annotation /// 6406 // mRNA export from nucleus // inferred from electronic annotation /// 6605 // protein targeting // inferred from electronic annotation /// 15031 // protein transport // inferred from electronic annotation /// 6810 // transport // inferred from electronic annotation	5634 // nucleus // inferred from electronic annotation /// 5643 // nuclear pore // inferred from electronic annotation /// 16020 // membrane // inferred from electronic annotation /// 16021 // integral to membrane // inferred from electronic annotation	5515 // protein binding // inferred from physical interaction	---
OCLN /// LOC647859 /// LOC653400	occludin /// similar to Occludin /// similar to Occludin	350_87	1.04719	0.496706	0.55048	1.46457	yes	yes	yes	chr5:68823874-68885558 (+) // 98.27 // q13.2 /// chr5_h2_hap1:282584-344314 (+) // 98.14 // /// chr5:70405505-70424776 (-) // 42.3 // q13.2 /// chr5_h2_hap1:1011562-1030855 (-) // 42.52 //	NP_002529.1 /// XP_932363.1 /// XP_941143.1 /// XP_942014.1	NM_002538 /// XM_927270 /// XM_936050 /// XM_936921	6461 // protein complex assembly // traceable author statement	5886 // plasma membrane // traceable author statement /// 5923 // tight junction // inferred from electronic annotation /// 16020 // membrane // inferred from electronic annotation /// 16021 // integral to membrane // inferred from electronic annotation /	5198 // structural molecule activity // inferred from electronic annotation	---
OTUD6B	OTU domain containing 6B	311_70	0.875904	0.214314	0.661589	1.58182	yes	yes	yes	chr8:92151740-92168495 (+) // 97.47 // q21.3	NP_057107.2	NM_016023	---	---	---	---
OXR1	oxidation resistance 1	233_47	0.314666	-0.224965	0.539631	1.4536	yes	yes	yes	chr15:46804832-46805830 (+) // 55.06 // q21.1 /// chr8:107792102-107833265 (+) // 99.94 // q23.1	NP_851999.1	NM_181354	16998 // cell wall catabolism // inferred from electronic annotation	5739 // mitochondrion // inferred from electronic annotation	---	---
PPY	pancreatic polypeptide	138_93	0.513454	1.18609	-0.672635	1.59398	yes	yes	yes	chr17:39373796-39374549 (-) // 97.51 // q21.31	NP_002713.1	NM_002722	7586 // digestion // traceable author statement /// 9306 // protein secretion // traceable author statement	5576 // extracellular region // inferred from electronic annotation /// 5625 // soluble fraction // not recorded	5179 // hormone activity // traceable author statement /// 5179 // hormone activity // inferred from electronic annotation /// 5102 // receptor binding // traceable author statement	---
PNPLA4	patatin-like phospholipase domain containing 4	369_29	-0.155626	0.426518	-0.582144	1.49707	yes	yes	yes	chrX:7826803-7855451 (-) // 83.79 // p22.31	NP_004641.1	NM_004650	6629 // lipid metabolism // inferred from electronic annotation	---	---	---
PDAP1	PDGFA associated protein 1	280_83	-0.0345949	0.552789	-0.587384	1.50252	yes	yes	yes	chr12:118117037-118117854 (+) // 94.03 // q24.23 /// chr5:84880983-84881803 (+) // 92.11 // q14.3 /// chr6:111351467-111352281 (+) // 90.68 // q21 /// chr7:98831967-98840514 (-) // 96.18 // q22.1	NP_055706.1	NM_014891	7165 // signal transduction // traceable author statement /// 8283 // cell proliferation // traceable author statement	---	---	---
PDLIM5	PDZ and LIM domain 5	114_63	0.368188	0.91875	-0.550562	1.46466	yes	yes	yes	chr4:95595418-95728392 (+) // 94.4 // q22.3	NP_001011513.1 /// NP_001011515.1 /// NP_001011516.1 /// NP_006448.2	NM_001011513 /// NM_001011515 /// NM_001011516 /// NM_006457	7507 // heart development // inferred from sequence or structural similarity	5624 // membrane fraction // inferred from sequence or structural similarity /// 5829 // cytosol // inferred from sequence or structural similarity	3779 // actin binding // inferred from sequence or structural similarity /// 5080 // protein kinase C binding // inferred from sequence or structural similarity /// 5515 // protein binding // inferred from electronic annotation /// 8270 // zinc ion binding // inferred from electronic annotation /// 30159 // receptor signaling complex scaffold activity // inferred from sequence or structural simil…	---
PDZD8	PDZ domain containing 8	56_76	2.17456	1.63844	0.536127	1.45007	yes	yes	yes	chr10:119031371-119034331 (-) // 98.35 // q25.3	NP_776152.1	NM_173791	7242 // intracellular signaling cascade // inferred from electronic annotation	---	5515 // protein binding // inferred from electronic annotation /// 8270 // zinc ion binding // inferred from electronic annotation /// 19992 // diacylglycerol binding // inferred from electronic annotation /// 46872 // metal ion binding // inferred from electronic annotation	---
PELI2	pellino homolog 2 (Drosophila)	72_90	0.198603	-0.467779	0.666381	1.58709	yes	yes	yes	chr14:55654955-55837773 (+) // 98.87 // q22.3	NP_067078.1	NM_021255	---	---	5515 // protein binding // inferred from physical interaction	---
PGA5 /// LOC643834 /// LOC643847	pepsinogen 5, group I (pepsinogen A) /// similar to Pepsin A precursor /// similar to Pepsin A precursor	343_60	0.551248	-0.049525	0.600773	1.51653	yes	yes	yes	chr11:60746415-60755742 (+) // 84.81 // q12.2 /// chr11:60727579-60736913 (+) // 84.74 // q12.2 /// chr11:60765241-60775492 (+) // 84.25 // q12.2	NP_055039.1 /// XP_932698.1 /// XP_932724.1 /// XP_937285.1 /// XP_937293.1 /// XP_937299.1 /// XP_937303.1 /// XP_937306.1 /// XP_937312.1	NM_014224 /// XM_927605 /// XM_927631 /// XM_932192 /// XM_932200 /// XM_932206 /// XM_932210 /// XM_932213 /// XM_932219	6508 // proteolysis // inferred from electronic annotation /// 7586 // digestion // inferred from electronic annotation /// 6508 // proteolysis // non-traceable author statement /// 7586 // digestion // non-traceable author statement	---	4194 // pepsin A activity // inferred from electronic annotation /// 4190 // aspartic-type endopeptidase activity // inferred from electronic annotation /// 8233 // peptidase activity // inferred from electronic annotation /// 16787 // hydrolase activity // inferred from electronic annotation /// 4194 // pepsin A activity // traceable author statement	---
PPIB	peptidylprolyl isomerase B (cyclophilin B)	150_6	-0.212196	0.440381	-0.652577	1.57197	yes	yes	yes	chr15:62235066-62242256 (-) // 96.08 // q22.31	NP_000933.1	NM_000942	6457 // protein folding // inferred from electronic annotation	5783 // endoplasmic reticulum // traceable author statement /// 5788 // endoplasmic reticulum lumen // non-traceable author statement /// 5783 // endoplasmic reticulum // inferred from electronic annotation	3755 // peptidyl-prolyl cis-trans isomerase activity // non-traceable author statement /// 16853 // isomerase activity // inferred from electronic annotation /// 42277 // peptide binding // inferred from electronic annotation /// 51082 // unfolded protein binding // traceable author statement /// 3755 // peptidyl-prolyl cis-trans isomerase activity // inferred from electronic annotation	Calcium signaling pathway // KEGG
PPIH	peptidylprolyl isomerase H (cyclophilin H)	292_92	-0.00411519	0.565055	-0.56917	1.48367	yes	yes	yes	chr1:42896691-42915015 (+) // 96.11 // p34.2	NP_006338.1	NM_006347	398 // nuclear mRNA splicing, via spliceosome // inferred from electronic annotation /// 6457 // protein folding // traceable author statement /// 6461 // protein complex assembly // traceable author statement /// 6608 // snRNP protein import into nucleus // traceable author statement /// 6397 // mRNA processing // inferred from electronic annotation /// 6457 // protein folding // inferred from e…	5634 // nucleus // inferred from electronic annotation /// 5681 // spliceosome complex // traceable author statement /// 5681 // spliceosome complex // inferred from electronic annotation	3755 // peptidyl-prolyl cis-trans isomerase activity // inferred from electronic annotation /// 16018 // cyclosporin A binding // traceable author statement /// 16853 // isomerase activity // inferred from electronic annotation /// 51082 // unfolded protein binding // inferred from electronic annotation	---
PXDN	peroxidasin homolog (Drosophila)	280_9	-0.461273	-1.42325	0.961975	1.94798	yes	yes	yes	chr2:1614665-1727285 (-) // 97.54 // p25.3	NP_036425.1	NM_012293	6955 // immune response // non-traceable author statement	---	4601 // peroxidase activity // inferred from electronic annotation /// 5152 // interleukin-1 receptor antagonist activity // non-traceable author statement /// 5506 // iron ion binding // inferred from electronic annotation /// 16491 // oxidoreductase activity // inferred from electronic annotation /// 46872 // metal ion binding // inferred from electronic annotation	---
PET112L	PET112-like (yeast)	140_95	-0.159986	0.506027	-0.666013	1.58668	yes	yes	yes	chr4:152811451-152901596 (-) // 98.29 // q31.3	NP_004555.1	NM_004564	6412 // protein biosynthesis // traceable author statement /// 6412 // protein biosynthesis // inferred from electronic annotation	5739 // mitochondrion // traceable author statement /// 5739 // mitochondrion // inferred from electronic annotation	8135 // translation factor activity, nucleic acid binding // traceable author statement /// 16874 // ligase activity // inferred from electronic annotation /// 17068 // glutamyl-tRNA(Gln) amidotransferase activity // inferred from electronic annotation /// 16884 // carbon-nitrogen ligase activity, with glutamine as amido-N-donor // inferred from electronic annotation	---
PHF3	PHD finger protein 3	211_18	0.333665	-0.599949	0.933614	1.91005	yes	yes	yes	chr6:64453228-64481855 (+) // 95.31 // q12	NP_055968.1	NM_015153	6350 // transcription // inferred from electronic annotation /// 6355 // regulation of transcription, DNA-dependent // inferred from electronic annotation /// 7275 // development // non-traceable author statement	---	5515 // protein binding // inferred from electronic annotation /// 8270 // zinc ion binding // inferred from electronic annotation /// 46872 // metal ion binding // inferred from electronic annotation	---
PTDSR	phosphatidylserine receptor	35_92	0.255415	0.856448	-0.601033	1.5168	yes	yes	yes	chr17:72224004-72234152 (-) // 99.93 // q25.2	NP_055982.1	NM_015167	30154 // cell differentiation // inferred from electronic annotation /// 7275 // development // inferred from electronic annotation	5634 // nucleus // inferred from direct assay /// 5634 // nucleus // inferred from electronic annotation	---	---
PDE4B	phosphodiesterase 4B, cAMP-specific (phosphodiesterase E4 dunce homolog, Drosophila)	360_56	-1.07739	0.24511	-1.3225	2.501	yes	yes	yes	chr1:66570274-66612530 (+) // 89.92 // p31.3	NP_001032416.1 /// NP_001032417.1 /// NP_001032418.1 /// NP_002591.2	NM_001037339 /// NM_001037340 /// NM_001037341 /// NM_002600	7165 // signal transduction // inferred from electronic annotation	5625 // soluble fraction // traceable author statement /// 5626 // insoluble fraction // traceable author statement	3824 // catalytic activity // inferred from electronic annotation /// 4114 // 3',5'-cyclic-nucleotide phosphodiesterase activity // inferred from electronic annotation /// 4115 // 3',5'-cyclic-AMP phosphodiesterase activity // traceable author statement /// 16787 // hydrolase activity // inferred from electronic annotation	G_Protein_Signaling // GenMAPP /// G_Protein_Signaling // GenMAPP /// G_Protein_Signaling // GenMAPP /// Smooth_muscle_contraction // GenMAPP /// Smooth_muscle_contraction // GenMAPP /// Smooth_muscle_contraction // GenMAPP /// Purine metabolism // KEGG
PDE7A	phosphodiesterase 7A	370_55	0.32789	-0.25663	0.58452	1.49954	yes	yes	yes	chr8:66796605-66916346 (-) // 79.99 // q13.1	NP_002594.1 /// NP_002595.1	NM_002603 /// NM_002604	7165 // signal transduction // inferred from electronic annotation /// 7165 // signal transduction // non-traceable author statement	267 // cell fraction // non-traceable author statement	3824 // catalytic activity // inferred from electronic annotation /// 4114 // 3',5'-cyclic-nucleotide phosphodiesterase activity // inferred from electronic annotation /// 4115 // 3',5'-cyclic-AMP phosphodiesterase activity // traceable author statement /// 16787 // hydrolase activity // inferred from electronic annotation	G_Protein_Signaling // GenMAPP /// G_Protein_Signaling // GenMAPP /// G_Protein_Signaling // GenMAPP
PGK1	Phosphoglycerate kinase 1	197_35	-0.00485299	0.761381	-0.766234	1.70082	yes	yes	yes	chrX:77269044-77271839 (+) // 54.45 // q21.1 /// chrX_random:1393094-1395960 (-) // 56.81 //	NP_000282.1	NM_000291	6096 // glycolysis // inferred from sequence or structural similarity /// 16310 // phosphorylation // inferred from sequence or structural similarity	---	166 // nucleotide binding // inferred from electronic annotation /// 4618 // phosphoglycerate kinase activity // inferred from sequence or structural similarity /// 5524 // ATP binding // inferred from sequence or structural similarity /// 16740 // transferase activity // inferred from electronic annotation	Glycolysis / Gluconeogenesis // KEGG /// Carbon fixation // KEGG
PLCB4	phospholipase C, beta 4	176_28	0.155455	-0.444459	0.599914	1.51563	yes	yes	yes	chr20:9299580-9409888 (+) // 97.73 // p12.2	NP_000924.2 /// NP_877949.1	NM_000933 /// NM_182797	6629 // lipid metabolism // inferred from electronic annotation /// 7242 // intracellular signaling cascade // inferred from electronic annotation /// 16042 // lipid catabolism // inferred from electronic annotation /// 7165 // signal transduction // inferred from electronic annotation	---	4435 // phosphoinositide phospholipase C activity // inferred from electronic annotation /// 4871 // signal transducer activity // inferred from electronic annotation /// 5509 // calcium ion binding // inferred from electronic annotation /// 16787 // hydrolase activity // inferred from electronic annotation /// 4629 // phospholipase C activity // inferred from electronic annotation /// 4629 // ph…	Inositol phosphate metabolism // KEGG /// Calcium signaling pathway // KEGG /// Phosphatidylinositol signaling system // KEGG /// Wnt signaling pathway // KEGG /// VEGF signaling pathway // KEGG /// Gap junction // KEGG /// Fc epsilon RI signaling pathway // KEGG /// Leukocyte transendothelial migration // KEGG /// Long-term potentiation // KEGG /// Long-term depression // KEGG /// GnRH signaling…
PLSCR1	phospholipid scramblase 1	108_107	0.248685	0.827922	-0.579237	1.49406	yes	yes	yes	chr3:147727689-147728643 (-) // 71.88 // q24	NP_066928.1	NM_021105	9615 // response to virus // inferred from electronic annotation /// 17121 // phospholipid scrambling // traceable author statement /// 30168 // platelet activation // non-traceable author statement	5886 // plasma membrane // traceable author statement /// 16021 // integral to membrane // inferred from electronic annotation /// 16020 // membrane // inferred from electronic annotation	5509 // calcium ion binding // non-traceable author statement /// 5515 // protein binding // inferred from physical interaction /// 17128 // phospholipid scramblase activity // traceable author statement /// 5509 // calcium ion binding // inferred from electronic annotation	---
PRTFDC1	phosphoribosyl transferase domain containing 1	155_18	-0.22896	0.342147	-0.571107	1.48566	yes	yes	yes	chr10:25177550-25281539 (-) // 99.28 // p12.1	NP_064585.1	NM_020200	6166 // purine ribonucleoside salvage // inferred from electronic annotation /// 9116 // nucleoside metabolism // inferred from electronic annotation	5737 // cytoplasm // inferred from electronic annotation	4422 // hypoxanthine phosphoribosyltransferase activity // inferred from electronic annotation /// 16740 // transferase activity // inferred from electronic annotation /// 16757 // transferase activity, transferring glycosyl groups // inferred from electronic annotation /// 287 // magnesium ion binding // inferred from electronic annotation /// 46872 // metal ion binding // inferred from electron…	---
PIR	pirin (iron-binding nuclear protein)	287_55	-0.546891	0.059167	-0.606058	1.52209	yes	yes	yes	chrX:15312846-15421377 (-) // 98.79 // p22.2	NP_001018119.1 /// NP_003653.1	NM_001018109 /// NM_003662	6366 // transcription from RNA polymerase II promoter // traceable author statement	5634 // nucleus // traceable author statement /// 5634 // nucleus // inferred from electronic annotation	3712 // transcription cofactor activity // traceable author statement /// 5506 // iron ion binding // inferred from electronic annotation /// 46872 // metal ion binding // inferred from electronic annotation	---
LPPR4	plasticity related gene 1	341_61	1.22193	0.22487	0.99706	1.99593	yes	yes	yes	chr1:99537007-99547724 (+) // 97.7 // p21.2	NP_055654.2	NM_014839	---	---	---	---
PDGFC	Platelet derived growth factor C	312_50	0.906714	-0.215531	1.12225	2.17685	yes	yes	yes	chr4:157920731-157927073 (-) // 77.35 // q32.1	NP_057289.1	NM_016205	7417 // central nervous system development // traceable author statement	16020 // membrane // inferred from electronic annotation /// 5576 // extracellular region // non-traceable author statement	8083 // growth factor activity // inferred from electronic annotation /// 8083 // growth factor activity // traceable author statement	---
PLEKHF2	pleckstrin homology domain containing, family F (with FYVE domain) member 2	190_66	0.335218	-0.215047	0.550265	1.46435	yes	yes	yes	chr8:96215351-96238088 (+) // 97.66 // q22.1	NP_078889.1	NM_024613	---	---	8270 // zinc ion binding // inferred from electronic annotation	---
PHLDA1	pleckstrin homology-like domain, family A, member 1	66_94	1.29982	0.631548	0.668269	1.58917	yes	yes	yes	chr12:74706865-74711948 (-) // 82.86 // q21.2	NP_031376.3	NM_007350	6915 // apoptosis // inferred from electronic annotation	5634 // nucleus // inferred from electronic annotation	5515 // protein binding // inferred from physical interaction	---
PHLDB2	pleckstrin homology-like domain, family B, member 2	292_65	3.10546	1.72655	1.37891	2.60072	yes	yes	yes	chr3:113150494-113177826 (+) // 95.89 // q13.2	NP_665696.1	NM_145753	---	---	---	---
PVRL3	poliovirus receptor-related 3	68_57	0.640088	2.05908	-1.41899	2.67398	yes	yes	yes	chr3:112273202-112337487 (+) // 91.64 // q13.13	NP_056295.1	NM_015480	7155 // cell adhesion // inferred from electronic annotation /// 7156 // homophilic cell adhesion // inferred from sequence or structural similarity	5886 // plasma membrane // inferred from sequence or structural similarity /// 16021 // integral to membrane // inferred from electronic annotation /// 16020 // membrane // inferred from electronic annotation	4872 // receptor activity // inferred from electronic annotation /// 5515 // protein binding // inferred from sequence or structural similarity /// 42803 // protein homodimerization activity // inferred from sequence or structural similarity /// 5515 // protein binding // inferred from electronic annotation	---
PARP12	poly (ADP-ribose) polymerase family, member 12	93_93	0.447128	1.33985	-0.89272	1.85667	yes	yes	yes	chr7:139370019-139409612 (-) // 97.29 // q34	NP_073587.1	NM_022750	6471 // protein amino acid ADP-ribosylation // inferred from electronic annotation	5634 // nucleus // inferred from electronic annotation	3676 // nucleic acid binding // inferred from electronic annotation /// 3950 // NAD+ ADP-ribosyltransferase activity // inferred from electronic annotation /// 8270 // zinc ion binding // inferred from electronic annotation /// 16740 // transferase activity // inferred from electronic annotation /// 46872 // metal ion binding // inferred from electronic annotation	---
PARP16	poly (ADP-ribose) polymerase family, member 16	45_13	-0.235533	0.460329	-0.695862	1.61985	yes	yes	yes	chr15:63337486-63366234 (-) // 99.2 // q22.31	NP_060321.3	NM_017851	6471 // protein amino acid ADP-ribosylation // inferred from electronic annotation	5634 // nucleus // inferred from electronic annotation	3950 // NAD+ ADP-ribosyltransferase activity // inferred from electronic annotation	---
PABPC1	Poly(A) binding protein, cytoplasmic 1	274_25	0.409735	-0.155118	0.564852	1.47924	yes	yes	yes	chr8:101800806-101801284 (-) // 100.0 // q22.3	NP_002559.2	NM_002568	6378 // mRNA polyadenylylation // traceable author statement /// 45946 // positive regulation of translation // traceable author statement /// 48255 // mRNA stabilization // traceable author statement	5737 // cytoplasm // traceable author statement	166 // nucleotide binding // inferred from electronic annotation /// 3723 // RNA binding // inferred from electronic annotation /// 5515 // protein binding // inferred from physical interaction /// 8143 // poly(A) binding // traceable author statement /// 8494 // translation activator activity // traceable author statement /// 3676 // nucleic acid binding // inferred from electronic annotation	Translation_Factors // GenMAPP
POLS	polymerase (DNA directed) sigma	46_98	0.098533	0.674985	-0.576452	1.49118	yes	yes	yes	chr5:6790619-6810156 (+) // 98.32 // p15.31	NP_008930.1	NM_006999	6260 // DNA replication // inferred from electronic annotation /// 6302 // double-strand break repair // non-traceable author statement /// 7049 // cell cycle // inferred from electronic annotation /// 7062 // sister chromatid cohesion // traceable author statement /// 7067 // mitosis // inferred from electronic annotation /// 7076 // mitotic chromosome condensation // non-traceable author statem…	5634 // nucleus // inferred from direct assay /// 5634 // nucleus // inferred from electronic annotation	3677 // DNA binding // inferred from electronic annotation /// 3887 // DNA-directed DNA polymerase activity // inferred from electronic annotation /// 16740 // transferase activity // inferred from electronic annotation /// 43221 // SMC protein binding // traceable author statement /// 16779 // nucleotidyltransferase activity // inferred from electronic annotation	Purine metabolism // KEGG /// Pyrimidine metabolism // KEGG /// DNA polymerase // KEGG
POLE2	polymerase (DNA directed), epsilon 2 (p59 subunit)	36_38	-0.120513	0.547775	-0.668288	1.58919	yes	yes	yes	chr14:49180023-49224683 (-) // 93.41 // q22.1	NP_002683.2	NM_002692	6260 // DNA replication // traceable author statement /// 6281 // DNA repair // traceable author statement /// 6260 // DNA replication // inferred from electronic annotation	5634 // nucleus // inferred from electronic annotation	3677 // DNA binding // inferred from electronic annotation /// 3893 // epsilon DNA polymerase activity // traceable author statement /// 16740 // transferase activity // inferred from electronic annotation /// 3887 // DNA-directed DNA polymerase activity // inferred from electronic annotation /// 16779 // nucleotidyltransferase activity // inferred from electronic annotation	DNA_replication_Reactome // GenMAPP /// DNA_replication_Reactome // GenMAPP /// G1_to_S_cell_cycle_Reactome // GenMAPP /// G1_to_S_cell_cycle_Reactome // GenMAPP
POLR2E	polymerase (RNA) II (DNA directed) polypeptide E, 25kDa	354_61	0.0145862	0.734055	-0.719468	1.64658	yes	yes	yes	chr19:1039588-1046332 (-) // 96.81 // p13.3	NP_002686.2	NM_002695	6350 // transcription // inferred from electronic annotation /// 6366 // transcription from RNA polymerase II promoter // traceable author statement	5634 // nucleus // inferred from electronic annotation /// 5665 // DNA-directed RNA polymerase II, core complex // traceable author statement	3677 // DNA binding // inferred from electronic annotation /// 3899 // DNA-directed RNA polymerase activity // traceable author statement /// 5515 // protein binding // traceable author statement /// 16740 // transferase activity // inferred from electronic annotation /// 3899 // DNA-directed RNA polymerase activity // inferred from electronic annotation /// 16779 // nucleotidyltransferase activi…	RNA_transcription_Reactome // GenMAPP /// Purine metabolism // KEGG /// Pyrimidine metabolism // KEGG /// Two-component system - General // KEGG /// RNA polymerase // KEGG
POLR3H	polymerase (RNA) III (DNA directed) polypeptide H (22.9kD)	356_29	0.061604	0.606382	-0.544778	1.4588	yes	yes	yes	chr22:40251753-40270294 (-) // 98.42 // q13.2	NP_001018060.1 /// NP_001018061.1 /// NP_001018062.1 /// NP_612211.1	NM_001018050 /// NM_001018051 /// NM_001018052 /// NM_138338	6350 // transcription // inferred from electronic annotation /// 6383 // transcription from RNA polymerase III promoter // inferred from direct assay /// 6139 // nucleobase, nucleoside, nucleotide and nucleic acid metabolism // inferred from direct assay	5634 // nucleus // inferred from electronic annotation /// 5654 // nucleoplasm // inferred from direct assay /// 5666 // DNA-directed RNA polymerase III complex // inferred from direct assay	3676 // nucleic acid binding // inferred from electronic annotation /// 3899 // DNA-directed RNA polymerase activity // inferred from electronic annotation /// 3899 // DNA-directed RNA polymerase activity // inferred from expression pattern /// 5515 // protein binding // inferred from direct assay /// 16740 // transferase activity // inferred from electronic annotation /// 16779 // nucleotidyltra…	RNA_transcription_Reactome // GenMAPP
KCNN4	potassium intermediate/small conductance calcium-activated channel, subfamily N, member 4	247_39	0.907395	1.5872	-0.679806	1.60192	yes	yes	yes	chr19:48962526-48977249 (-) // 100.0 // q13.31	NP_002241.1	NM_002250	6811 // ion transport // inferred from electronic annotation /// 6813 // potassium ion transport // traceable author statement /// 6952 // defense response // traceable author statement /// 6810 // transport // inferred from electronic annotation /// 6813 // potassium ion transport // inferred from electronic annotation	5624 // membrane fraction // not recorded /// 8076 // voltage-gated potassium channel complex // traceable author statement /// 16020 // membrane // inferred from electronic annotation /// 16021 // integral to membrane // inferred from electronic annotati	5216 // ion channel activity // inferred from electronic annotation /// 5249 // voltage-gated potassium channel activity // inferred from electronic annotation /// 5516 // calmodulin binding // inferred from electronic annotation /// 15269 // calcium-activated potassium channel activity // traceable author statement /// 15269 // calcium-activated potassium channel activity // inferred from electr…	---
DKFZP779L1068	PRO0845	8_22	0.340356	-0.297399	0.637755	1.55591	yes	yes	yes	chr8:93964933-94047514 (-) // 98.41 // q22.1	XP_931355.1 /// XP_936233.1 /// XP_936240.1 /// XP_936246.1 /// XP_936253.1 /// XP_936256.1 /// XP_936260.1 /// XP_936264.1 /// XP_936269.1 /// XP_941838.1 /// XP_948038.1 /// XP_948043.1 /// XP_948048.1 /// XP_948054.1 /// XP_948063.1 /// XP_948070.1 ///	XM_926262 /// XM_931140 /// XM_931147 /// XM_931153 /// XM_931160 /// XM_931163 /// XM_931167 /// XM_931171 /// XM_931176 /// XM_936745 /// XM_942945 /// XM_942950 /// XM_942955 /// XM_942961 /// XM_942970 /// XM_942977 /// XM_942984 /// XM_942989	---	---	---	---
PCOLN3	procollagen (type III) N-endopeptidase	79_55	0.527445	1.87042	-1.34297	2.53673	yes	yes	yes	chr16:88238345-88251754 (-) // 98.71 // q24.3	NP_002759.2	NM_002768	6350 // transcription // inferred from electronic annotation /// 7049 // cell cycle // inferred from electronic annotation /// 7076 // mitotic chromosome condensation // inferred from direct assay /// 15031 // protein transport // inferred from electronic annotation /// 16192 // vesicle-mediated transport // inferred from direct assay /// 16458 // gene silencing // inferred from direct assay /// …	794 // condensed nuclear chromosome // inferred from direct assay /// 5634 // nucleus // inferred from electronic annotation /// 5769 // early endosome // inferred from direct assay /// 5815 // microtubule organizing center // inferred from direct assay /	5515 // protein binding // inferred from physical interaction /// 5515 // protein binding // inferred from sequence or structural similarity	---
P4HB	procollagen-proline, 2-oxoglutarate 4-dioxygenase (proline 4-hydroxylase), beta polypeptide	214_70	1.66376	1.07547	0.588287	1.50346	yes	yes	yes	chr17_random:2360340-2377807 (-) // 96.38 // /// chr17:77394325-77411699 (-) // 96.54 // q25.3	NP_000909.2	NM_000918	6457 // protein folding // inferred from electronic annotation /// 18401 // peptidyl-proline hydroxylation to 4-hydroxy-L-proline // inferred from direct assay	5576 // extracellular region // non-traceable author statement /// 5783 // endoplasmic reticulum // traceable author statement /// 5793 // ER-Golgi intermediate compartment // inferred from direct assay /// 9986 // cell surface // inferred from expression	3756 // protein disulfide isomerase activity // traceable author statement /// 4656 // procollagen-proline 4-dioxygenase activity // inferred from direct assay /// 9055 // electron carrier activity // inferred from electronic annotation /// 15035 // protein disulfide oxidoreductase activity // inferred from electronic annotation /// 16853 // isomerase activity // inferred from electronic annotati…	Arginine and proline metabolism // KEGG /// Antigen processing and presentation // KEGG
PDCD6 /// AHRR	programmed cell death 6 /// aryl-hydrocarbon receptor repressor	338_96	0.18222	0.894314	-0.712093	1.63818	yes	yes	yes	chr5:357290-491403 (+) // 96.07 // p15.33	NP_037364.1 /// NP_065782.1	NM_013232 /// NM_020731	6915 // apoptosis // inferred from electronic annotation /// 8624 // induction of apoptosis by extracellular signals // traceable author statement /// 7165 // signal transduction // inferred from electronic annotation /// 45449 // regulation of transcription // inferred from electronic annotation	5634 // nucleus // inferred from electronic annotation	5509 // calcium ion binding // inferred from electronic annotation /// 4872 // receptor activity // inferred from electronic annotation /// 30528 // transcription regulator activity // inferred from electronic annotation /// 4871 // signal transducer activity // inferred from electronic annotation	---
PSTPIP1	proline-serine-threonine phosphatase interacting protein 1	109_83	0.110579	0.757938	-0.647359	1.5663	yes	yes	yes	chr15:75074969-75116727 (+) // 97.61 // q24.3	NP_003969.2	NM_003978	7155 // cell adhesion // traceable author statement /// 7165 // signal transduction // traceable author statement /// 9613 // response to pest, pathogen or parasite // traceable author statement /// 7155 // cell adhesion // inferred from electronic annotation	---	5515 // protein binding // inferred from electronic annotation	---
PREP	prolyl endopeptidase	340_61	0.921489	0.358433	0.563056	1.4774	yes	yes	yes	chr6:105832287-105957459 (-) // 93.69 // q21	NP_002717.3	NM_002726	6508 // proteolysis // inferred from electronic annotation /// 6508 // proteolysis // traceable author statement	5737 // cytoplasm // traceable author statement	4287 // prolyl oligopeptidase activity // inferred from electronic annotation /// 4287 // prolyl oligopeptidase activity // traceable author statement /// 16787 // hydrolase activity // inferred from electronic annotation /// 4252 // serine-type endopeptidase activity // inferred from electronic annotation /// 8233 // peptidase activity // inferred from electronic annotation /// 8236 // serine-ty…	---
PTGES3	prostaglandin E synthase 3 (cytosolic)	68_35	0.880845	0.269436	0.611409	1.52775	yes	yes	yes	chr2:25898740-25900210 (+) // 91.41 // p23.3 /// chr1:89341389-89343130 (-) // 93.36 // p22.2 /// chr12:55343648-55368156 (-) // 98.66 // q13.3	NP_006592.3	NM_006601	723 // telomere maintenance // traceable author statement /// 1516 // prostaglandin biosynthesis // inferred from direct assay /// 6457 // protein folding // inferred from electronic annotation /// 6633 // fatty acid biosynthesis // inferred from electronic annotation /// 7165 // signal transduction // traceable author statement /// 1516 // prostaglandin biosynthesis // inferred from electronic a…	781 // chromosome, telomeric region // Unknown /// 5697 // telomerase holoenzyme complex // inferred from direct assay	3720 // telomerase activity // inferred from direct assay /// 16853 // isomerase activity // inferred from electronic annotation /// 50220 // prostaglandin-E synthase activity // inferred from direct assay /// 51082 // unfolded protein binding // inferred from direct assay /// 50220 // prostaglandin-E synthase activity // inferred from electronic annotation /// 51082 // unfolded protein binding /…	---
PTGS2	prostaglandin-endoperoxide synthase 2 (prostaglandin G/H synthase and cyclooxygenase)	47_7	-0.263946	-0.81135	0.547404	1.46145	yes	yes	yes	chr1:184908648-184916142 (-) // 97.36 // q31.1	NP_000954.1	NM_000963	1516 // prostaglandin biosynthesis // inferred from electronic annotation /// 6633 // fatty acid biosynthesis // inferred from electronic annotation /// 6928 // cell motility // traceable author statement /// 7582 // physiological process // traceable author statement /// 8217 // blood pressure regulation // inferred from sequence or structural similarity /// 19371 // cyclooxygenase pathway // no…	5634 // nucleus // inferred from sequence or structural similarity /// 5737 // cytoplasm // inferred from direct assay /// 5737 // cytoplasm // inferred from sequence or structural similarity /// 16020 // membrane // inferred from electronic annotation	4601 // peroxidase activity // inferred from electronic annotation /// 4601 // peroxidase activity // non-traceable author statement /// 4666 // prostaglandin-endoperoxide synthase activity // inferred from electronic annotation /// 4666 // prostaglandin-endoperoxide synthase activity // non-traceable author statement /// 5506 // iron ion binding // inferred from electronic annotation /// 16491 /…	Eicosanoid_Synthesis // GenMAPP /// Prostaglandin_synthesis_regulation // GenMAPP /// Eicosanoid_Synthesis // GenMAPP /// Prostaglandin_synthesis_regulation // GenMAPP /// Arachidonic acid metabolism // KEGG
PRSS23	Protease, serine, 23	280_92	-0.445737	0.111304	-0.55704	1.47125	yes	yes	yes	chr11:86298591-86299061 (-) // 96.51 // q14.2	NP_009104.1	NM_007173	6508 // proteolysis // inferred from electronic annotation /// 7165 // signal transduction // inferred from electronic annotation /// 7186 // G-protein coupled receptor protein signaling pathway // inferred from electronic annotation /// 7608 // sensory perception of smell // inferred from electronic annotation /// 50896 // response to stimulus // inferred from electronic annotation	16020 // membrane // inferred from electronic annotation /// 16021 // integral to membrane // inferred from electronic annotation	4252 // serine-type endopeptidase activity // inferred from electronic annotation /// 8233 // peptidase activity // inferred from electronic annotation /// 16787 // hydrolase activity // inferred from electronic annotation /// 1584 // rhodopsin-like receptor activity // inferred from electronic annotation /// 4871 // signal transducer activity // inferred from electronic annotation /// 4872 // re…	---
PSMC3	proteasome (prosome, macropain) 26S subunit, ATPase, 3	49_48	-0.135898	0.936029	-1.07193	2.10224	yes	yes	yes	chr11:47396901-47404584 (-) // 94.66 // p11.2	NP_002795.2	NM_002804	30163 // protein catabolism // inferred from electronic annotation	502 // proteasome complex (sensu Eukaryota) // traceable author statement /// 5634 // nucleus // traceable author statement /// 5737 // cytoplasm // inferred from electronic annotation /// 5829 // cytosol // inferred from electronic annotation /// 5634 //	166 // nucleotide binding // inferred from electronic annotation /// 3713 // transcription coactivator activity // traceable author statement /// 3714 // transcription corepressor activity // traceable author statement /// 5524 // ATP binding // inferred from electronic annotation /// 16787 // hydrolase activity // inferred from electronic annotation /// 17111 // nucleoside-triphosphatase activit…	Proteasome_Degradation // GenMAPP
PSME2	proteasome (prosome, macropain) activator subunit 2 (PA28 beta)	334_73	0.340797	1.03164	-0.690844	1.61423	yes	yes	yes	chr13:48243232-48244007 (+) // 90.1 // q14.2 /// chr5:97574832-97575624 (+) // 91.55 // q21.1 /// chr14:23682414-23685694 (-) // 99.52 // q12	NP_002809.2	NM_002818	6955 // immune response // inferred from electronic annotation	502 // proteasome complex (sensu Eukaryota) // traceable author statement /// 5829 // cytosol // inferred from electronic annotation /// 8537 // proteasome activator complex // inferred from electronic annotation /// 43234 // protein complex // inferred f	8538 // proteasome activator activity // inferred from electronic annotation	Proteasome_Degradation // GenMAPP /// Proteasome_Degradation // GenMAPP
PSME4	proteasome (prosome, macropain) activator subunit 4	139_91	-0.328564	0.350354	-0.678918	1.60094	yes	yes	yes	chr2:53944709-54051291 (-) // 97.97 // p16.2	NP_055429.1	NM_014614	---	5829 // cytosol // inferred from electronic annotation /// 43234 // protein complex // inferred from electronic annotation	5488 // binding // inferred from electronic annotation	---
PROCR	protein C receptor, endothelial (EPCR)	116_29	0.755847	1.50568	-0.749829	1.68159	yes	yes	yes	chr20:33223594-33228820 (+) // 96.42 // q11.22	NP_006395.2	NM_006404	6954 // inflammatory response // not recorded /// 7596 // blood coagulation // inferred from electronic annotation	5887 // integral to plasma membrane // traceable author statement /// 16020 // membrane // inferred from electronic annotation /// 16021 // integral to membrane // inferred from electronic annotation	4872 // receptor activity // traceable author statement /// 4872 // receptor activity // inferred from electronic annotation	---
PDIA4	protein disulfide isomerase family A, member 4 /// protein disulfide isomerase family A, member 4	9_10	0.362675	1.03891	-0.676232	1.59796	yes	yes	yes	chr7:148331475-148356668 (-) // 89.19 // q36.1	NP_004902.1	NM_004911	9306 // protein secretion // traceable author statement	5783 // endoplasmic reticulum // inferred from electronic annotation /// 5788 // endoplasmic reticulum lumen // traceable author statement	3756 // protein disulfide isomerase activity // inferred from electronic annotation /// 5509 // calcium ion binding // inferred from electronic annotation /// 9055 // electron carrier activity // inferred from electronic annotation /// 15035 // protein disulfide oxidoreductase activity // inferred from electronic annotation /// 16853 // isomerase activity // inferred from electronic annotation	---
PIAS1	Protein inhibitor of activated STAT, 1	121_60	0.10044	-0.464656	0.565095	1.47949	yes	yes	yes	chr15:66233884-66236101 (+) // 73.43 // q23	NP_057250.1	NM_016166	6350 // transcription // inferred from electronic annotation /// 6512 // ubiquitin cycle // inferred from electronic annotation /// 7165 // signal transduction // non-traceable author statement /// 7259 // JAK-STAT cascade // traceable author statement /// 30521 // androgen receptor signaling pathway // non-traceable author statement /// 45893 // positive regulation of transcription, DNA-dependen…	5634 // nucleus // traceable author statement /// 5634 // nucleus // inferred from electronic annotation	3677 // DNA binding // inferred from electronic annotation /// 3713 // transcription coactivator activity // non-traceable author statement /// 3714 // transcription corepressor activity // traceable author statement /// 4004 // ATP-dependent RNA helicase activity // not recorded /// 5515 // protein binding // inferred from physical interaction /// 8270 // zinc ion binding // inferred from electr…	---
PRKACB	protein kinase, cAMP-dependent, catalytic, beta	209_6	3.24799	1.99095	1.25704	2.39004	yes	yes	yes	chr1:84316435-84476769 (+) // 92.73 // p31.1	NP_002722.1 /// NP_891993.1 /// NP_997461.1	NM_002731 /// NM_182948 /// NM_207578	6468 // protein amino acid phosphorylation // inferred from direct assay /// 6468 // protein amino acid phosphorylation // inferred from electronic annotation /// 7165 // signal transduction // traceable author statement /// 7188 // G-protein signaling, coupled to cAMP nucleotide second messenger // traceable author statement	5634 // nucleus // inferred from electronic annotation /// 5952 // cAMP-dependent protein kinase complex // traceable author statement	166 // nucleotide binding // inferred from electronic annotation /// 287 // magnesium ion binding // inferred from direct assay /// 4672 // protein kinase activity // inferred from electronic annotation /// 4674 // protein serine/threonine kinase activity // inferred from electronic annotation /// 4691 // cAMP-dependent protein kinase activity // inferred from direct assay /// 5524 // ATP binding…	G_Protein_Signaling // GenMAPP /// G_Protein_Signaling // GenMAPP /// Calcium_regulation_in_cardiac_cells // GenMAPP /// Calcium_regulation_in_cardiac_cells // GenMAPP /// Smooth_muscle_contraction // GenMAPP /// Smooth_muscle_contraction // GenMAPP
PPP1CB	Protein phosphatase 1, catalytic subunit, beta isoform	235_28	1.25576	0.682773	0.572989	1.4876	yes	yes	yes	chr2:28876592-28877092 (-) // 90.17 // p23.2	NP_002700.1 /// NP_996759.1 /// NP_996760.1	NM_002709 /// NM_206876 /// NM_206877	5975 // carbohydrate metabolism // inferred from electronic annotation /// 5977 // glycogen metabolism // inferred from electronic annotation /// 7049 // cell cycle // inferred from electronic annotation /// 51301 // cell division // inferred from electronic annotation	---	4721 // phosphoprotein phosphatase activity // inferred from electronic annotation /// 5506 // iron ion binding // inferred from electronic annotation /// 16787 // hydrolase activity // inferred from electronic annotation /// 30145 // manganese ion binding // inferred from electronic annotation /// 46872 // metal ion binding // inferred from electronic annotation	Calcium signaling pathway // KEGG /// Apoptosis // KEGG /// Wnt signaling pathway // KEGG /// TGF-beta signaling pathway // KEGG /// Axon guidance // KEGG /// VEGF signaling pathway // KEGG /// Focal adhesion // KEGG /// Tight junction // KEGG /// T cell receptor signaling pathway // KEGG /// B cell receptor signaling pathway // KEGG /// Long-term potentiation // KEGG /// Long-term depression // …
PPP1R15A	protein phosphatase 1, regulatory (inhibitor) subunit 15A	288_31	0.471184	-0.0838322	0.555016	1.46918	yes	yes	yes	chr19:54067509-54071127 (+) // 96.47 // q13.33	NP_055145.2	NM_014330	6915 // apoptosis // traceable author statement /// 6974 // response to DNA damage stimulus // traceable author statement /// 7050 // cell cycle arrest // traceable author statement	---	---	---
PPP2R5A	protein phosphatase 2, regulatory subunit B (B56), alpha isoform	205_19	0.745162	0.189237	0.555924	1.47011	yes	yes	yes	chr1:210525311-210601823 (+) // 97.23 // q32.3	NP_006234.1	NM_006243	7165 // signal transduction // inferred from electronic annotation	159 // protein phosphatase type 2A complex // inferred from electronic annotation /// 5737 // cytoplasm // traceable author statement	5515 // protein binding // inferred from physical interaction /// 8601 // protein phosphatase type 2A regulator activity // traceable author statement /// 5488 // binding // inferred from electronic annotation /// 8601 // protein phosphatase type 2A regulator activity // inferred from electronic annotation	Glycogen_Metabolism // GenMAPP
PPM2C	protein phosphatase 2C, magnesium-dependent, catalytic subunit	243_61	5.76491	5.1356	0.629317	1.54683	yes	yes	yes	chr8:94998393-95005777 (+) // 98.28 // q22.1	NP_060914.2	NM_018444	16311 // dephosphorylation // inferred from sequence or structural similarity /// 6470 // protein amino acid dephosphorylation // inferred from electronic annotation	5739 // mitochondrion // inferred from sequence or structural similarity /// 8287 // protein serine/threonine phosphatase complex // inferred from electronic annotation /// 5739 // mitochondrion // inferred from electronic annotation	287 // magnesium ion binding // inferred from sequence or structural similarity /// 5509 // calcium ion binding // inferred from sequence or structural similarity /// 3824 // catalytic activity // inferred from electronic annotation /// 4722 // protein serine/threonine phosphatase activity // inferred from electronic annotation /// 287 // magnesium ion binding // inferred from electronic annotati…	Krebs-TCA_Cycle // GenMAPP
PTPDC1	protein tyrosine phosphatase domain containing 1	341_65	0.923923	0.118735	0.805188	1.74737	yes	yes	yes	chr9:95911042-95911956 (+) // 97.64 // q22.32	NP_689635.3 /// NP_818931.1	NM_152422 /// NM_177995	6470 // protein amino acid dephosphorylation // inferred from electronic annotation	---	4721 // phosphoprotein phosphatase activity // inferred from electronic annotation /// 8138 // protein tyrosine/serine/threonine phosphatase activity // inferred from electronic annotation /// 16787 // hydrolase activity // inferred from electronic annotation	Cell adhesion molecules (CAMs) // KEGG /// Adherens junction // KEGG /// Jak-STAT signaling pathway // KEGG /// T cell receptor signaling pathway // KEGG /// B cell receptor signaling pathway // KEGG /// Leukocyte transendothelial migration // KEGG /// Insulin signaling pathway // KEGG /// Adipocytokine signaling pathway // KEGG /// Type I diabetes mellitus // KEGG /// Epithelial cell signaling i…
PTPRG	protein tyrosine phosphatase, receptor type, G	175_82	0.716422	0.179524	0.536898	1.45085	yes	yes	yes	chr3:61522282-61732393 (+) // 87.22 // p14.2	NP_002832.2	NM_002841	6470 // protein amino acid dephosphorylation // inferred from electronic annotation /// 6730 // one-carbon compound metabolism // inferred from electronic annotation /// 7169 // transmembrane receptor protein tyrosine kinase signaling pathway // traceable author statement /// 6470 // protein amino acid dephosphorylation // not recorded	5887 // integral to plasma membrane // traceable author statement /// 16020 // membrane // inferred from electronic annotation /// 16021 // integral to membrane // inferred from electronic annotation	4089 // carbonate dehydratase activity // inferred from electronic annotation /// 4725 // protein tyrosine phosphatase activity // inferred from electronic annotation /// 5001 // transmembrane receptor protein tyrosine phosphatase activity // traceable author statement /// 8270 // zinc ion binding // inferred from electronic annotation /// 16787 // hydrolase activity // inferred from electronic a…	Cell adhesion molecules (CAMs) // KEGG /// Adherens junction // KEGG /// Jak-STAT signaling pathway // KEGG /// T cell receptor signaling pathway // KEGG /// B cell receptor signaling pathway // KEGG /// Leukocyte transendothelial migration // KEGG /// Insulin signaling pathway // KEGG /// Adipocytokine signaling pathway // KEGG /// Type I diabetes mellitus // KEGG /// Epithelial cell signaling i…
PTPLA	protein tyrosine phosphatase-like (proline instead of catalytic arginine), member A	62_13	0.117524	-0.49363	0.611153	1.52748	yes	yes	yes	chr10:17697482-17699373 (-) // 48.95 // p12.33	NP_055056.3	NM_014241	6470 // protein amino acid dephosphorylation // traceable author statement /// 7165 // signal transduction // non-traceable author statement /// 7275 // development // traceable author statement	---	4725 // protein tyrosine phosphatase activity // traceable author statement	---
PCBD1	pterin-4 alpha-carbinolamine dehydratase/dimerization cofactor of hepatocyte nuclear factor 1 alpha (TCF1)	81_66	0.970233	1.70319	-0.732954	1.66204	yes	yes	yes	chr10:72313423-72315693 (-) // 96.47 // q22.1	NP_000272.1	NM_000281	6729 // tetrahydrobiopterin biosynthesis // inferred from electronic annotation	---	8124 // 4-alpha-hydroxytetrahydrobiopterin dehydratase activity // inferred from electronic annotation /// 16829 // lyase activity // inferred from electronic annotation /// 42802 // identical protein binding // inferred from physical interaction	---
PTK2	PTK2 protein tyrosine kinase 2	244_24	0.80126	0.17303	0.62823	1.54567	yes	yes	yes	chr8:141958443-141958834 (-) // 97.22 // q24.3	NP_005598.3 /// NP_722560.1	NM_005607 /// NM_153831	6468 // protein amino acid phosphorylation // Unknown /// 6468 // protein amino acid phosphorylation // inferred from electronic annotation /// 7229 // integrin-mediated signaling pathway // traceable author statement	5856 // cytoskeleton // inferred from electronic annotation /// 5856 // cytoskeleton // traceable author statement	166 // nucleotide binding // inferred from electronic annotation /// 4713 // protein-tyrosine kinase activity // inferred from electronic annotation /// 4713 // protein-tyrosine kinase activity // traceable author statement /// 5488 // binding // inferred from electronic annotation /// 5515 // protein binding // inferred from physical interaction /// 5524 // ATP binding // inferred from electroni…	Integrin-mediated_cell_adhesion_KEGG // GenMAPP /// Integrin-mediated_cell_adhesion_KEGG // GenMAPP /// Integrin-mediated_cell_adhesion_KEGG // GenMAPP /// Calcium signaling pathway // KEGG /// Cytokine-cytokine receptor interaction // KEGG /// Apoptosis // KEGG /// Dorso-ventral axis formation // KEGG /// Axon guidance // KEGG /// VEGF signaling pathway // KEGG /// Focal adhesion // KEGG /// Adh…
P2RY1	Purinergic receptor P2Y, G-protein coupled, 1	351_62	-1.3073	-0.702595	-0.604708	1.52067	yes	yes	yes	chr3:154039768-154041917 (+) // 95.29 // q25.2	NP_002554.1	NM_002563	7200 // G-protein signaling, coupled to IP3 second messenger (phospholipase C activating) // traceable author statement /// 7596 // blood coagulation // inferred from electronic annotation /// 7165 // signal transduction // inferred from electronic annotation /// 7186 // G-protein coupled receptor protein signaling pathway // inferred from electronic annotation /// 7166 // cell surface receptor l…	5887 // integral to plasma membrane // traceable author statement /// 16020 // membrane // inferred from electronic annotation /// 16021 // integral to membrane // inferred from electronic annotation	1584 // rhodopsin-like receptor activity // inferred from electronic annotation /// 4872 // receptor activity // traceable author statement /// 45028 // purinergic nucleotide receptor activity, G-protein coupled // inferred from electronic annotation /// 4871 // signal transducer activity // inferred from electronic annotation /// 4872 // receptor activity // inferred from electronic annotation /…	GPCRDB_Class_A_Rhodopsin-like // GenMAPP /// Nucleotide_GPCRs // GenMAPP
P2RY13	purinergic receptor P2Y, G-protein coupled, 13 /// purinergic receptor P2Y, G-protein coupled, 13	137_30	0.732937	0.189006	0.543931	1.45794	yes	yes	yes	chr3:152526785-152529643 (-) // 98.98 // q25.1	NP_076403.2 /// NP_795713.1	NM_023914 /// NM_176894	7165 // signal transduction // inferred from electronic annotation /// 7186 // G-protein coupled receptor protein signaling pathway // inferred from electronic annotation	16020 // membrane // inferred from electronic annotation /// 16021 // integral to membrane // inferred from electronic annotation /// 16021 // integral to membrane // non-traceable author statement	1584 // rhodopsin-like receptor activity // inferred from electronic annotation /// 4871 // signal transducer activity // inferred from electronic annotation /// 4872 // receptor activity // inferred from electronic annotation /// 4930 // G-protein coupled receptor activity // inferred from electronic annotation /// 45028 // purinergic nucleotide receptor activity, G-protein coupled // inferred f…	GPCRDB_Class_A_Rhodopsin-like // GenMAPP /// GPCRDB_Class_A_Rhodopsin-like // GenMAPP /// GPCRDB_Other // GenMAPP /// GPCRDB_Other // GenMAPP
PVT1	Pvt1 oncogene homolog, MYC activator (mouse)	185_21	0.234545	-0.568509	0.803053	1.74479	yes	yes	yes	chr8:128875985-129021884 (+) // 82.64 // q24.21	XP_372058.4 /// XP_934077.1 /// XP_938435.1 /// XP_938438.1 /// XP_938444.1 /// XP_938450.1 /// XP_938454.1 /// XP_945190.1 /// XP_949543.1 /// XP_949544.1 /// XP_949546.1 /// XP_949548.1 /// XP_949554.1 /// XP_949558.1	XM_372058 /// XM_928984 /// XM_933342 /// XM_933345 /// XM_933351 /// XM_933357 /// XM_933361 /// XM_940097 /// XM_944450 /// XM_944451 /// XM_944453 /// XM_944455 /// XM_944461 /// XM_944465	---	---	---	---
RAB2	RAB2, member RAS oncogene family	115_85	0.120866	-0.784474	0.905341	1.87299	yes	yes	yes	chr8:61592292-61695906 (+) // 97.03 // q12.1	NP_002856.1	NM_002865	6888 // ER to Golgi vesicle-mediated transport // inferred from electronic annotation /// 7264 // small GTPase mediated signal transduction // inferred from electronic annotation /// 15031 // protein transport // inferred from electronic annotation /// 6810 // transport // inferred from electronic annotation	5783 // endoplasmic reticulum // inferred from electronic annotation	166 // nucleotide binding // inferred from electronic annotation /// 5525 // GTP binding // inferred from electronic annotation	---
RAB3IP	RAB3A interacting protein (rabin3)	125_17	1.30087	0.488106	0.812761	1.75657	yes	yes	yes	chr12:68418949-68495731 (+) // 68.69 // q15	NP_001019818.1 /// NP_071901.2 /// NP_783322.1 /// NP_783323.1 /// NP_783324.1	NM_001024647 /// NM_022456 /// NM_175623 /// NM_175624 /// NM_175625	15031 // protein transport // inferred from electronic annotation /// 6810 // transport // inferred from electronic annotation	5634 // nucleus // inferred from direct assay /// 5829 // cytosol // inferred from direct assay /// 5634 // nucleus // inferred from electronic annotation	5096 // GTPase activator activity // inferred from electronic annotation /// 5515 // protein binding // inferred from physical interaction /// 5515 // protein binding // inferred from sequence or structural similarity	---
RAB40B	RAB40B, member RAS oncogene family	20_83	1.70326	0.601471	1.10179	2.14621	yes	yes	yes	chr17:78208237-78249802 (-) // 99.58 // q25.3	NP_006813.1	NM_006822	7264 // small GTPase mediated signal transduction // inferred from electronic annotation /// 15031 // protein transport // inferred from electronic annotation /// 7242 // intracellular signaling cascade // inferred from electronic annotation	16020 // membrane // inferred from electronic annotation	166 // nucleotide binding // inferred from electronic annotation /// 5525 // GTP binding // inferred from electronic annotation	---
RAB6A	RAB6A, member RAS oncogene family	177_31	0.334316	1.02233	-0.688015	1.61107	yes	yes	yes	chr11:73118623-73954943 (-) // 39.57 // q13.4	NP_002860.2 /// NP_942599.1	NM_002869 /// NM_198896	6888 // ER to Golgi vesicle-mediated transport // inferred from electronic annotation /// 7264 // small GTPase mediated signal transduction // inferred from electronic annotation /// 15031 // protein transport // inferred from electronic annotation /// 6810 // transport // inferred from electronic annotation	5794 // Golgi apparatus // inferred from direct assay /// 16020 // membrane // inferred from electronic annotation	166 // nucleotide binding // inferred from electronic annotation /// 3924 // GTPase activity // traceable author statement /// 5515 // protein binding // inferred from physical interaction /// 5525 // GTP binding // inferred from electronic annotation	---
RABEP1	rabaptin, RAB GTPase binding effector protein 1	100_49	-0.406215	0.269566	-0.67578	1.59746	yes	yes	yes	chr17:5126505-5227260 (+) // 99.88 // p13.2	NP_004694.2	NM_004703	6810 // transport // inferred from electronic annotation /// 6897 // endocytosis // inferred from electronic annotation /// 6915 // apoptosis // inferred from electronic annotation /// 15031 // protein transport // inferred from electronic annotation /// 6897 // endocytosis // traceable author statement /// 6944 // membrane fusion // traceable author statement	5769 // early endosome // traceable author statement	5515 // protein binding // inferred from physical interaction /// 5096 // GTPase activator activity // inferred from electronic annotation /// 8083 // growth factor activity // inferred from electronic annotation	---
RAD21	RAD21 homolog (S. pombe)	254_87	0.999954	0.439877	0.560077	1.47435	yes	yes	yes	chr8:117927353-117956221 (-) // 94.62 // q24.11	NP_006256.1	NM_006265	6302 // double-strand break repair // traceable author statement /// 6915 // apoptosis // inferred from electronic annotation /// 7001 // chromosome organization and biogenesis (sensu Eukaryota) // inferred from electronic annotation /// 7049 // cell cycle // inferred from electronic annotation /// 7059 // chromosome segregation // inferred from electronic annotation /// 7067 // mitosis // inferr…	228 // nuclear chromosome // inferred from electronic annotation /// 5634 // nucleus // inferred from electronic annotation	5515 // protein binding // inferred from physical interaction	---
RSHL2	radial spokehead-like 2	44_107	0.47684	1.07018	-0.593343	1.50874	yes	yes	yes	chr6:159340308-159341768 (-) // 90.56 // q25.3	NP_114130.3	NM_031924	---	---	---	---
REPS2	RALBP1 associated Eps domain containing 2	332_7	0.91198	0.256428	0.655552	1.57522	yes	yes	yes	chrX:17079334-17081316 (+) // 97.54 // p22.2	NP_004717.1	NM_004726	6461 // protein complex assembly // traceable author statement /// 7173 // epidermal growth factor receptor signaling pathway // traceable author statement	---	5509 // calcium ion binding // inferred from electronic annotation /// 5509 // calcium ion binding // traceable author statement /// 5515 // protein binding // inferred from physical interaction	---
RAPGEFL1	Rap guanine nucleotide exchange factor (GEF)-like 1	16_94	-0.437157	0.133966	-0.571123	1.48568	yes	yes	yes	chr17:35591390-35605426 (+) // 97.78 // q21.1	NP_057423.1	NM_016339	7165 // signal transduction // inferred from electronic annotation /// 7264 // small GTPase mediated signal transduction // inferred from electronic annotation /// 7186 // G-protein coupled receptor protein signaling pathway // traceable author statement /// 7399 // nervous system development // traceable author statement	5622 // intracellular // inferred from electronic annotation /// 5624 // membrane fraction // traceable author statement	5085 // guanyl-nucleotide exchange factor activity // inferred from electronic annotation /// 5085 // guanyl-nucleotide exchange factor activity // traceable author statement	---
RASA2	RAS p21 protein activator 2	368_57	0.755708	0.17849	0.577218	1.49197	yes	yes	yes	chr3:142688615-142813887 (+) // 97.84 // q23	NP_006497.2	NM_006506	7242 // intracellular signaling cascade // inferred from electronic annotation /// 51056 // regulation of small GTPase mediated signal transduction // inferred from electronic annotation /// 7165 // signal transduction // traceable author statement	5622 // intracellular // inferred from electronic annotation	5099 // Ras GTPase activator activity // traceable author statement /// 8270 // zinc ion binding // inferred from electronic annotation /// 46872 // metal ion binding // inferred from electronic annotation /// 5096 // GTPase activator activity // inferred from electronic annotation	---
REEP5	receptor accessory protein 5	15_73	1.50238	0.823834	0.678542	1.60052	yes	yes	yes	chr5:112239979-112285811 (-) // 97.3 // q22.2	NP_005660.3	NM_005669	9401 // phosphoenolpyruvate-dependent sugar phosphotransferase system // inferred from electronic annotation	16020 // membrane // inferred from electronic annotation /// 16021 // integral to membrane // non-traceable author statement /// 16021 // integral to membrane // inferred from electronic annotation	5351 // sugar porter activity // inferred from electronic annotation	---
RGS2	regulator of G-protein signalling 2, 24kDa	357_49	0.0318608	1.19174	-1.15988	2.23439	yes	yes	yes	chr1:191044793-191048026 (+) // 97.55 // q31.2	NP_002914.1	NM_002923	7049 // cell cycle // inferred from electronic annotation /// 7169 // transmembrane receptor protein tyrosine kinase signaling pathway // non-traceable author statement /// 8277 // regulation of G-protein coupled receptor protein signaling pathway // traceable author statement /// 9968 // negative regulation of signal transduction // inferred from electronic annotation	---	4871 // signal transducer activity // inferred from electronic annotation /// 5096 // GTPase activator activity // traceable author statement /// 5516 // calmodulin binding // traceable author statement	Calcium_regulation_in_cardiac_cells // GenMAPP /// Smooth_muscle_contraction // GenMAPP
RGS20	regulator of G-protein signalling 20	89_100	0.366671	-0.209263	0.575933	1.49064	yes	yes	yes	chr8:55014691-55034414 (+) // 94.19 // q11.23	NP_003693.2 /// NP_733466.1	NM_003702 /// NM_170587	8277 // regulation of G-protein coupled receptor protein signaling pathway // traceable author statement /// 9968 // negative regulation of signal transduction // inferred from electronic annotation	16020 // membrane // inferred from electronic annotation	4871 // signal transducer activity // inferred from electronic annotation /// 5096 // GTPase activator activity // traceable author statement /// 5515 // protein binding // traceable author statement	Calcium_regulation_in_cardiac_cells // GenMAPP /// Smooth_muscle_contraction // GenMAPP
RLN1	relaxin 1 /// relaxin 1	128_46	-0.385578	-1.01447	0.628894	1.54638	yes	yes	yes	chr9:5324971-5329873 (-) // 96.98 // p24.1	NP_008842.1	NM_006911	7165 // signal transduction // non-traceable author statement /// 7565 // pregnancy // non-traceable author statement /// 7582 // physiological process // inferred from electronic annotation	5576 // extracellular region // inferred from electronic annotation /// 5615 // extracellular space // not recorded	5179 // hormone activity // traceable author statement /// 5179 // hormone activity // inferred from electronic annotation	Smooth_muscle_contraction // GenMAPP
RMND5B	required for meiotic nuclear division 5 homolog B (S. cerevisiae)	317_31	0.360682	0.912762	-0.55208	1.4662	yes	yes	yes	chr5:177509069-177513465 (+) // 92.62 // q35.3 /// chr10:93966026-93966781 (-) // 89.54 // q23.32	NP_073599.2	NM_022762	---	---	---	---
RTN3	Reticulon 3	236_83	0.71766	0.142302	0.575359	1.49005	yes	yes	yes	chr11:63239868-63240335 (+) // 88.79 // q13.1	NP_006045.1 /// NP_958831.1 /// NP_958832.1 /// NP_958833.1	NM_006054 /// NM_201428 /// NM_201429 /// NM_201430	---	5615 // extracellular space // traceable author statement /// 5783 // endoplasmic reticulum // inferred from electronic annotation /// 16020 // membrane // inferred from electronic annotation /// 16021 // integral to membrane // inferred from electronic a	---	---
RHAG	Rh-associated glycoprotein	52_2	-0.865126	-1.45147	0.586341	1.50143	yes	yes	yes	chr6:49680850-49712511 (-) // 96.83 // p12.3	NP_000315.1	NM_000324	6461 // protein complex assembly // not recorded /// 6810 // transport // inferred from electronic annotation /// 6873 // cell ion homeostasis // inferred from direct assay /// 8015 // circulation // non-traceable author statement /// 15696 // ammonium transport // inferred from direct assay /// 15696 // ammonium transport // non-traceable author statement /// 15696 // ammonium transport // infer…	5886 // plasma membrane // non-traceable author statement /// 5887 // integral to plasma membrane // traceable author statement /// 16020 // membrane // traceable author statement /// 16020 // membrane // inferred from electronic annotation /// 16021 // i	8519 // ammonium transporter activity // inferred from direct assay /// 8519 // ammonium transporter activity // non-traceable author statement /// 30506 // ankyrin binding // inferred from physical interaction /// 8519 // ammonium transporter activity // inferred from sequence or structural similarity /// 30506 // ankyrin binding // inferred from sequence or structural similarity	---
ARHGAP19	Rho GTPase activating protein 19	25_6	-0.267548	0.39174	-0.659288	1.5793	yes	yes	yes	chr10:98971921-98973747 (-) // 98.12 // q24.1	NP_116289.4	NM_032900	7165 // signal transduction // inferred from electronic annotation	5622 // intracellular // inferred from electronic annotation	---	---
DROSHA	ribonuclease III, nuclear	34_65	-0.226135	0.797321	-1.02346	2.03278	yes	yes	yes	chr5:31437016-31508054 (-) // 99.91 // p13.3	NP_037367.2	NM_013235	6396 // RNA processing // inferred from electronic annotation /// 7046 // ribosome biogenesis // inferred from electronic annotation	5622 // intracellular // inferred from electronic annotation /// 5634 // nucleus // inferred from electronic annotation	3725 // double-stranded RNA binding // inferred from electronic annotation /// 4519 // endonuclease activity // inferred from electronic annotation /// 4525 // ribonuclease III activity // inferred from electronic annotation /// 5515 // protein binding // inferred from physical interaction /// 16787 // hydrolase activity // inferred from electronic annotation /// 3723 // RNA binding // inferred f…	---
RRM2B	ribonucleotide reductase M2 B (TP53 inducible)	106_23	1.67243	0.614877	1.05755	2.08139	yes	yes	yes	chr8:103285905-103320522 (-) // 91.77 // q22.3	NP_056528.2	NM_015713	6260 // DNA replication // inferred from electronic annotation /// 6281 // DNA repair // inferred from electronic annotation /// 9186 // deoxyribonucleoside diphosphate metabolism // inferred from electronic annotation /// 6974 // response to DNA damage stimulus // inferred from electronic annotation	5634 // nucleus // inferred from electronic annotation	4748 // ribonucleoside-diphosphate reductase activity // inferred from electronic annotation /// 5506 // iron ion binding // inferred from electronic annotation /// 16491 // oxidoreductase activity // inferred from electronic annotation /// 46872 // metal ion binding // inferred from electronic annotation	---
RRBP1	ribosome binding protein 1 homolog 180kDa (dog)	33_65	0.07602	-0.520175	0.596195	1.51172	yes	yes	yes	chr20:17542324-17610865 (-) // 95.98 // p12.1	NP_001036041.1 /// NP_004578.2	NM_001042576 /// NM_004587	6412 // protein biosynthesis // traceable author statement /// 6605 // protein targeting // inferred from electronic annotation /// 7165 // signal transduction // non-traceable author statement /// 15031 // protein transport // inferred from electronic annotation /// 6810 // transport // inferred from electronic annotation /// 6897 // endocytosis // inferred from electronic annotation	5783 // endoplasmic reticulum // non-traceable author statement /// 5840 // ribosome // traceable author statement /// 16020 // membrane // inferred from electronic annotation /// 16021 // integral to membrane // inferred from electronic annotation /// 30	4872 // receptor activity // traceable author statement /// 5201 // extracellular matrix structural constituent // not recorded /// 5515 // protein binding // inferred from electronic annotation /// 8270 // zinc ion binding // inferred from electronic annotation /// 8289 // lipid binding // inferred from electronic annotation /// 46872 // metal ion binding // inferred from electronic annotation	---
RNF141	ring finger protein 141	102_90	1.11338	1.77964	-0.666261	1.58695	yes	yes	yes	chr11:10493233-10494851 (-) // 35.84 // p15.4	NP_057506.2	NM_016422	---	---	5515 // protein binding // inferred from electronic annotation /// 8270 // zinc ion binding // inferred from electronic annotation /// 46872 // metal ion binding // inferred from electronic annotation	---
RNF41	ring finger protein 41	283_100	0.349422	1.27121	-0.921792	1.89447	yes	yes	yes	chr12:54884551-54901971 (-) // 98.58 // q13.2	NP_005776.1 /// NP_919339.1 /// NP_919340.1	NM_005785 /// NM_194358 /// NM_194359	---	---	5515 // protein binding // inferred from electronic annotation /// 8270 // zinc ion binding // inferred from electronic annotation /// 46872 // metal ion binding // inferred from electronic annotation	---
RBM12B	RNA binding motif protein 12B	136_10	1.13614	0.563574	0.572565	1.48717	yes	yes	yes	chr8:94813766-94814944 (-) // 84.49 // q22.1	NP_976324.1	NM_203390	---	---	166 // nucleotide binding // inferred from electronic annotation /// 3676 // nucleic acid binding // inferred from electronic annotation /// 3723 // RNA binding // inferred from electronic annotation	---
RBM25	RNA binding motif protein 25	374_88	0.780416	0.00215258	0.778263	1.71506	yes	yes	yes	chr14:72594992-72658595 (+) // 91.65 // q24.2	NP_067062.1	NM_021239	398 // nuclear mRNA splicing, via spliceosome // non-traceable author statement /// 6397 // mRNA processing // inferred from electronic annotation	30529 // ribonucleoprotein complex // inferred from electronic annotation	166 // nucleotide binding // inferred from electronic annotation /// 3676 // nucleic acid binding // inferred from electronic annotation /// 3729 // mRNA binding // non-traceable author statement /// 3723 // RNA binding // inferred from electronic annotation	---
RBM35A	RNA binding motif protein 35A	270_13	1.86798	1.03722	0.830753	1.77861	yes	yes	yes	chr8:95755789-95788870 (+) // 94.86 // q22.1	NP_001030087.1 /// NP_060167.2	NM_001034915 /// NM_017697	---	---	166 // nucleotide binding // inferred from electronic annotation /// 3723 // RNA binding // inferred from electronic annotation /// 3676 // nucleic acid binding // inferred from electronic annotation	---
RPUSD2	RNA pseudouridylate synthase domain containing 2	186_6	1.54616	2.24008	-0.693925	1.61768	yes	yes	yes	chr15:38648801-38654183 (+) // 90.52 // q15.1	NP_689473.1	NM_152260	6396 // RNA processing // inferred from electronic annotation	---	3723 // RNA binding // inferred from electronic annotation /// 4730 // pseudouridylate synthase activity // inferred from electronic annotation /// 9982 // pseudouridine synthase activity // inferred from electronic annotation	---
RUSC2	RUN and SH3 domain containing 2	28_33	0.0793696	0.6651	-0.585731	1.5008	yes	yes	yes	chr9:35480123-35551892 (+) // 95.94 // p13.3	NP_055621.1	NM_014806	---	---	---	---
S100A11	S100 calcium binding protein A11 (calgizzarin)	88_28	-0.473648	0.418079	-0.891727	1.8554	yes	yes	yes	chr1:150271605-150276135 (-) // 99.83 // q21.3	NP_005611.1	NM_005620	7165 // signal transduction // traceable author statement /// 8156 // negative regulation of DNA replication // traceable author statement /// 8285 // negative regulation of cell proliferation // traceable author statement	1726 // ruffle // inferred from direct assay /// 5634 // nucleus // inferred from direct assay /// 5737 // cytoplasm // inferred from direct assay /// 5737 // cytoplasm // traceable author statement /// 5634 // nucleus // traceable author statement	5509 // calcium ion binding // inferred from electronic annotation /// 42803 // protein homodimerization activity // inferred from physical interaction /// 48154 // S100 beta binding // inferred from physical interaction /// 48155 // S100 alpha binding // inferred from physical interaction /// 48306 // calcium-dependent protein binding // inferred from physical interaction /// 5515 // protein bin…	---
SAPS3	SAPS domain family, member 3	254_93	0.680508	0.119299	0.561209	1.47551	yes	yes	yes	chr11:68091098-68132070 (+) // 37.57 // q13.2	NP_060782.2	NM_018312	---	---	5488 // binding // inferred from electronic annotation	---
SGCB	sarcoglycan, beta (43kDa dystrophin-associated glycoprotein)	278_29	0.787851	0.148471	0.63938	1.55766	yes	yes	yes	chr4:52584620-52594565 (-) // 97.45 // q12	NP_000223.1	NM_000232	7010 // cytoskeleton organization and biogenesis // inferred from electronic annotation /// 7517 // muscle development // traceable author statement	5856 // cytoskeleton // inferred from electronic annotation /// 5887 // integral to plasma membrane // traceable author statement /// 16012 // sarcoglycan complex // traceable author statement /// 16020 // membrane // inferred from electronic annotation /	---	---
SEC11L3	SEC11-like 3 (S. cerevisiae)	225_43	0.461734	-0.166108	0.627841	1.54525	yes	yes	yes	chr18:54958104-54977041 (+) // 98.11 // q21.32	NP_150596.1	NM_033280	6465 // signal peptide processing // inferred from electronic annotation /// 6508 // proteolysis // inferred from electronic annotation	5783 // endoplasmic reticulum // inferred from electronic annotation /// 5792 // microsome // inferred from electronic annotation /// 16020 // membrane // inferred from electronic annotation /// 16021 // integral to membrane // inferred from electronic an	8236 // serine-type peptidase activity // inferred from electronic annotation /// 8233 // peptidase activity // inferred from electronic annotation /// 16787 // hydrolase activity // inferred from electronic annotation	---
SEC31L1	SEC31-like 1 (S. cerevisiae)	144_19	1.0072	0.455575	0.551626	1.46574	yes	yes	yes	chr4:83959198-84040715 (-) // 99.54 // q21.22	NP_055748.2 /// NP_057295.2	NM_014933 /// NM_016211	6888 // ER to Golgi vesicle-mediated transport // non-traceable author statement	30127 // COPII vesicle coat // non-traceable author statement	---	---
SEC61A1	Sec61 alpha 1 subunit (S. cerevisiae)	338_104	0.93656	0.388006	0.548554	1.46262	yes	yes	yes	chr3:129254019-129271378 (+) // 100.0 // q21.3	NP_037468.1	NM_013336	6605 // protein targeting // inferred from electronic annotation /// 9306 // protein secretion // inferred from electronic annotation /// 15031 // protein transport // inferred from electronic annotation /// 6810 // transport // inferred from electronic annotation	5783 // endoplasmic reticulum // inferred from electronic annotation /// 16020 // membrane // inferred from electronic annotation /// 16021 // integral to membrane // inferred from electronic annotation	15450 // protein translocase activity // inferred from electronic annotation	---
SEL1L	sel-1 suppressor of lin-12-like (C. elegans)	117_34	0.56157	-0.0739634	0.635534	1.55351	yes	yes	yes	chr14:81007645-81069934 (-) // 97.36 // q31.1	NP_005056.3	NM_005065	7219 // Notch signaling pathway // inferred from electronic annotation	16020 // membrane // inferred from electronic annotation /// 16021 // integral to membrane // non-traceable author statement /// 16021 // integral to membrane // inferred from electronic annotation	5488 // binding // inferred from electronic annotation	---
SEMA3C	sema domain, immunoglobulin domain (Ig), short basic domain, secreted, (semaphorin) 3C	155_33	-1.757	-0.860574	-0.896431	1.86145	yes	yes	yes	chr7:80209789-80386603 (-) // 96.47 // q21.11	NP_006370.1	NM_006379	6955 // immune response // traceable author statement /// 7169 // transmembrane receptor protein tyrosine kinase signaling pathway // non-traceable author statement /// 7275 // development // inferred from electronic annotation /// 42493 // response to drug // traceable author statement	---	---	---
7-Sep	septin 7	100_61	-0.988922	0.317392	-1.30631	2.47309	yes	yes	yes	chr7:35878848-35911442 (+) // 96.81 // p14.2 /// chr7:151695706-151697035 (+) // 61.01 // q36.1	NP_001011553.1 /// NP_001779.2	NM_001011553 /// NM_001788	910 // cytokinesis // traceable author statement /// 7049 // cell cycle // inferred from electronic annotation /// 51291 // protein heterooligomerization // inferred from direct assay /// 51301 // cell division // inferred from electronic annotation	1725 // stress fiber // inferred from direct assay /// 5634 // nucleus // inferred from direct assay	166 // nucleotide binding // inferred from electronic annotation /// 5198 // structural molecule activity // traceable author statement /// 5515 // protein binding // inferred from physical interaction /// 5525 // GTP binding // traceable author statement /// 5525 // GTP binding // inferred from electronic annotation	---
STK39	serine threonine kinase 39 (STE20/SPS1 homolog, yeast)	34_34	1.54701	2.14686	-0.599847	1.51556	yes	yes	yes	chr2:168518776-168812351 (-) // 94.99 // q24.3	NP_037365.1	NM_013233	6468 // protein amino acid phosphorylation // inferred from electronic annotation /// 6468 // protein amino acid phosphorylation // non-traceable author statement /// 6950 // response to stress // non-traceable author statement	5634 // nucleus // non-traceable author statement /// 5737 // cytoplasm // non-traceable author statement	166 // nucleotide binding // inferred from electronic annotation /// 4672 // protein kinase activity // inferred from electronic annotation /// 4702 // receptor signaling protein serine/threonine kinase activity // non-traceable author statement /// 5524 // ATP binding // inferred from electronic annotation /// 5524 // ATP binding // non-traceable author statement /// 16740 // transferase activit…	---
STK3	serine/threonine kinase 3 (STE20 homolog, yeast)	247_1	0.511794	-0.138592	0.650386	1.56959	yes	yes	yes	chr8:99536042-99907085 (-) // 98.97 // q22.2	NP_006272.2	NM_006281	6468 // protein amino acid phosphorylation // inferred from direct assay /// 6468 // protein amino acid phosphorylation // inferred from electronic annotation /// 6915 // apoptosis // inferred from electronic annotation /// 7165 // signal transduction // traceable author statement /// 7243 // protein kinase cascade // inferred from direct assay /// 43065 // positive regulation of apoptosis // inf…	5634 // nucleus // inferred from electronic annotation /// 5737 // cytoplasm // not recorded	166 // nucleotide binding // inferred from electronic annotation /// 287 // magnesium ion binding // inferred from direct assay /// 4672 // protein kinase activity // inferred from electronic annotation /// 4674 // protein serine/threonine kinase activity // inferred from direct assay /// 5524 // ATP binding // inferred from direct assay /// 5524 // ATP binding // inferred from electronic annotat…	---
SETD8	SET domain containing (lysine methyltransferase) 8	348_62	0.0977786	0.706122	-0.608344	1.52451	yes	yes	yes	chr13_random:126155-127728 (+) // 87.63 // /// chr2:91299448-91301054 (-) // 89.94 // p11.1	NP_065115.3	NM_020382	16568 // chromatin modification // inferred from electronic annotation	5634 // nucleus // inferred from electronic annotation	8168 // methyltransferase activity // inferred from electronic annotation /// 16740 // transferase activity // inferred from electronic annotation /// 18024 // histone-lysine N-methyltransferase activity // inferred from electronic annotation	---
SIAH1	seven in absentia homolog 1 (Drosophila)	368_55	0.853488	0.208467	0.645021	1.56376	yes	yes	yes	chr16:46951942-46953845 (-) // 83.81 // q12.1	NP_001006611.1 /// NP_003022.3	NM_001006610 /// NM_003031	6508 // proteolysis // traceable author statement /// 6511 // ubiquitin-dependent protein catabolism // inferred from electronic annotation /// 6915 // apoptosis // traceable author statement /// 7049 // cell cycle // inferred from electronic annotation /// 7275 // development // inferred from electronic annotation /// 7283 // spermatogenesis // inferred from electronic annotation /// 7399 // ner…	5634 // nucleus // inferred from electronic annotation /// 5737 // cytoplasm // traceable author statement	5515 // protein binding // inferred from electronic annotation /// 8270 // zinc ion binding // inferred from direct assay /// 8270 // zinc ion binding // inferred from electronic annotation /// 16874 // ligase activity // inferred from electronic annotation /// 46872 // metal ion binding // inferred from electronic annotation	---
SH2B3	SH2B adaptor protein 3	94_96	-0.20553	0.478104	-0.683633	1.60618	yes	yes	yes	chr12:110328134-110373809 (+) // 91.76 // q24.12	NP_005466.1	NM_005475	7242 // intracellular signaling cascade // inferred from electronic annotation	---	---	---
SHANK2	SH3 and multiple ankyrin repeat domains 2	51_12	1.24085	0.61842	0.622427	1.53946	yes	yes	yes	chr11:70200412-70200986 (-) // 96.62 // q13.3	NP_036441.1 /// NP_573573.1	NM_012309 /// NM_133266	7242 // intracellular signaling cascade // non-traceable author statement	---	5515 // protein binding // inferred from physical interaction /// 5515 // protein binding // non-traceable author statement /// 30160 // GKAP/Homer scaffold activity // non-traceable author statement /// 5515 // protein binding // inferred from electronic annotation	---
SH3BGRL3	SH3 domain binding glutamic acid-rich protein like 3 /// SH3 domain binding glutamic acid-rich protein like 3	10_62	-0.526642	0.281782	-0.808424	1.7513	yes	yes	yes	chr1:26479170-26480592 (+) // 96.2 // p36.11	NP_112576.1	NM_031286	---	5634 // nucleus // inferred from electronic annotation	---	---
SH3D19	SH3 domain protein D19	191_35	1.28277	0.436364	0.846409	1.79802	yes	yes	yes	chr4:152315432-152316106 (-) // 99.12 // q31.3	NP_001009555.2	NM_001009555	---	---	---	---
SH3KBP1	SH3-domain kinase binding protein 1	131_99	1.22602	0.669428	0.556588	1.47079	yes	yes	yes	chrX:19463440-19815640 (-) // 96.0 // p22.12	NP_001019837.1 /// NP_114098.1	NM_001024666 /// NM_031892	7267 // cell-cell signaling // non-traceable author statement /// 6120 // mitochondrial electron transport, NADH to ubiquinone // inferred from electronic annotation	5634 // nucleus // inferred from electronic annotation /// 16020 // membrane // inferred from electronic annotation /// 5739 // mitochondrion // inferred from electronic annotation	5515 // protein binding // inferred from physical interaction /// 16301 // kinase activity // inferred from electronic annotation /// 8137 // NADH dehydrogenase (ubiquinone) activity // inferred from electronic annotation /// 16491 // oxidoreductase activity // inferred from electronic annotation	---
SGOL2	shugoshin-like 2 (S. pombe)	213_14	-0.387939	0.241145	-0.629084	1.54658	yes	yes	yes	chr2:201146742-201156776 (+) // 95.44 // q33.1	NP_689737.3	NM_152524	7049 // cell cycle // inferred from electronic annotation /// 7059 // chromosome segregation // inferred from electronic annotation /// 51301 // cell division // inferred from electronic annotation	775 // chromosome, pericentric region // inferred from electronic annotation /// 5634 // nucleus // inferred from electronic annotation	---	---
LOC645619	similar to Adenylate kinase isoenzyme 4, mitochondrial (ATP-AMP transphosphorylase)	370_48	-0.581585	0.0846217	-0.666207	1.58689	yes	yes	yes	chr1:65386446-65467199 (+) // 95.26 // p31.3 /// chr17:26696469-26699867 (+) // 89.97 // q11.2 /// chr12:31657446-31660784 (-) // 89.91 // p11.21	XP_933725.1 /// XP_943289.1	XM_928632 /// XM_938196	6139 // nucleobase, nucleoside, nucleotide and nucleic acid metabolism // inferred from electronic annotation /// 6139 // nucleobase, nucleoside, nucleotide and nucleic acid metabolism // not recorded	5739 // mitochondrion // inferred from electronic annotation	4017 // adenylate kinase activity // inferred from electronic annotation /// 5524 // ATP binding // inferred from electronic annotation /// 166 // nucleotide binding // inferred from electronic annotation /// 5525 // GTP binding // inferred from electronic annotation /// 16301 // kinase activity // inferred from electronic annotation /// 16740 // transferase activity // inferred from electronic a…	---
LOC440104	similar to RIKEN cDNA 1110012D08	198_34	0.0755262	0.636589	-0.561063	1.47536	yes	yes	yes	chr12:54515492-54516304 (+) // 86.26 // q13.2	XP_932805.1	XM_927712	---	---	---	---
HSUP1	Similar to RPE-spondin	142_96	1.82717	0.856525	0.970645	1.95972	yes	yes	yes	chr20:47338425-47339200 (+) // 83.27 // q13.13	XP_934843.1 /// XP_939037.1 /// XP_939038.1 /// XP_946713.1 /// XP_950402.1 /// XP_950404.1	XM_929750 /// XM_933944 /// XM_933945 /// XM_941620 /// XM_945309 /// XM_945311	---	---	---	---
LOC643224	similar to tubulin, beta 8	102_43	0.0402911	0.735577	-0.695286	1.61921	yes	yes	yes	chr9:140191236-140191705 (+) // 86.82 // q34.3 /// chr18:37225-37690 (-) // 82.56 // p11.32	XP_933325.1 /// XP_937810.1 /// XP_937818.1 /// XP_937824.1 /// XP_937826.1 /// XP_937833.1	XM_928232 /// XM_932717 /// XM_932725 /// XM_932731 /// XM_932733 /// XM_932740	7018 // microtubule-based movement // inferred from electronic annotation /// 51258 // protein polymerization // inferred from electronic annotation	5874 // microtubule // inferred from electronic annotation /// 43234 // protein complex // inferred from electronic annotation	3924 // GTPase activity // inferred from electronic annotation /// 5198 // structural molecule activity // inferred from electronic annotation /// 5525 // GTP binding // inferred from electronic annotation	---
LOC390980	similar to Zinc finger protein 264	122_89	0.478083	-0.121634	0.599717	1.51542	yes	yes	yes	chr19:62463387-62465382 (+) // 64.08 // q13.43	NP_001018857.1	NM_001023563	---	5622 // intracellular // inferred from electronic annotation /// 5634 // nucleus // inferred from electronic annotation	3676 // nucleic acid binding // inferred from electronic annotation /// 8270 // zinc ion binding // inferred from electronic annotation /// 46872 // metal ion binding // inferred from electronic annotation	---
SLAMF6	SLAM family member 6	31_41	-0.33517	0.587759	-0.922929	1.89596	yes	yes	yes	chr1:158722251-158759666 (-) // 51.96 // q23.2	NP_443163.1	NM_052931	---	16020 // membrane // inferred from electronic annotation /// 16021 // integral to membrane // inferred from electronic annotation	4872 // receptor activity // inferred from electronic annotation	---
SRGAP1	SLIT-ROBO Rho GTPase activating protein 1	202_33	-0.410155	0.130355	-0.540511	1.45449	yes	yes	yes	chr12:62524809-62761957 (+) // 79.44 // q14.2	NP_065813.1	NM_020762	7165 // signal transduction // inferred from electronic annotation	5622 // intracellular // inferred from electronic annotation	5096 // GTPase activator activity // inferred from electronic annotation	---
SNRPA	small nuclear ribonucleoprotein polypeptide A	223_43	0.0202901	0.571783	-0.551493	1.4656	yes	yes	yes	chr19:45949033-45963134 (+) // 98.51 // q13.2	NP_004587.1	NM_004596	398 // nuclear mRNA splicing, via spliceosome // Unknown /// 398 // nuclear mRNA splicing, via spliceosome // inferred from electronic annotation /// 6397 // mRNA processing // inferred from electronic annotation	5634 // nucleus // inferred from electronic annotation /// 5681 // spliceosome complex // inferred from direct assay /// 5685 // snRNP U1 // not recorded /// 5681 // spliceosome complex // inferred from electronic annotation /// 30529 // ribonucleoprotein	166 // nucleotide binding // inferred from electronic annotation /// 3723 // RNA binding // inferred from electronic annotation /// 5515 // protein binding // inferred from physical interaction /// 3676 // nucleic acid binding // inferred from electronic annotation	mRNA_processing_Reactome // GenMAPP
SNORA72	small nucleolar RNA, H/ACA box 72	19_66	1.68128	0.977253	0.704023	1.62904	yes	yes	yes	chr8:99123058-99123975 (-) // 92.72 // q22.2	---	NR_002581	---	---	---	---
SRCAP	Snf2-related CBP activator protein	110_33	-0.376269	0.206078	-0.582347	1.49728	yes	yes	yes	chr16:30642820-30663100 (+) // 93.75 // p11.2	NP_006653.1	NM_006662	6357 // regulation of transcription from RNA polymerase II promoter // traceable author statement	---	3677 // DNA binding // inferred from electronic annotation /// 3713 // transcription coactivator activity // traceable author statement /// 4402 // histone acetyltransferase activity // traceable author statement /// 5515 // protein binding // inferred from electronic annotation /// 5524 // ATP binding // inferred from electronic annotation /// 8026 // ATP-dependent helicase activity // inferred …	---
SLC1A4	solute carrier family 1 (glutamate/neutral amino acid transporter), member 4	182_19	-0.862386	-0.0108873	-0.851499	1.80437	yes	yes	yes	chr2:65070260-65101861 (+) // 99.88 // p14	NP_003029.2	NM_003038	6810 // transport // inferred from electronic annotation /// 6835 // dicarboxylic acid transport // inferred from electronic annotation /// 15804 // neutral amino acid transport // traceable author statement	5624 // membrane fraction // traceable author statement /// 5887 // integral to plasma membrane // traceable author statement /// 16020 // membrane // inferred from electronic annotation /// 16021 // integral to membrane // inferred from electronic annota	15175 // neutral amino acid transporter activity // traceable author statement /// 15293 // symporter activity // inferred from electronic annotation /// 17153 // sodium:dicarboxylate symporter activity // inferred from electronic annotation	---
SLC2A1	solute carrier family 2 (facilitated glucose transporter), member 1	248_43	-1.14892	0.637719	-1.78664	3.4501	yes	yes	yes	chr1:43163549-43197175 (-) // 92.58 // p34.2	NP_006507.1	NM_006516	8643 // carbohydrate transport // inferred from electronic annotation /// 15758 // glucose transport // traceable author statement /// 6810 // transport // inferred from electronic annotation	5624 // membrane fraction // traceable author statement /// 16020 // membrane // traceable author statement /// 16021 // integral to membrane // inferred from electronic annotation /// 16020 // membrane // inferred from electronic annotation	5215 // transporter activity // inferred from electronic annotation /// 5351 // sugar porter activity // inferred from electronic annotation /// 5355 // glucose transporter activity // traceable author statement /// 5355 // glucose transporter activity // inferred from electronic annotation	---
SLC22A1	solute carrier family 22 (organic cation transporter), member 1	222_87	0.996483	0.0869757	0.909508	1.8784	yes	yes	yes	chr6:160462921-160499738 (+) // 98.13 // q25.3	NP_003048.1 /// NP_694857.1	NM_003057 /// NM_153187	6811 // ion transport // inferred from electronic annotation /// 6814 // sodium ion transport // inferred from electronic annotation /// 15695 // organic cation transport // traceable author statement /// 6810 // transport // inferred from electronic annotation	5624 // membrane fraction // traceable author statement /// 5887 // integral to plasma membrane // traceable author statement /// 16020 // membrane // inferred from electronic annotation /// 16021 // integral to membrane // inferred from electronic annota	166 // nucleotide binding // inferred from electronic annotation /// 5524 // ATP binding // inferred from electronic annotation /// 15075 // ion transporter activity // inferred from electronic annotation /// 15101 // organic cation transporter activity // traceable author statement /// 15293 // symporter activity // inferred from electronic annotation /// 31402 // sodium ion binding // inferred …	---
SLC25A22	solute carrier family 25 (mitochondrial carrier: glutamate), member 22	355_60	-0.219957	0.550913	-0.77087	1.7063	yes	yes	yes	chr11:780477-785110 (-) // 98.09 // p15.5	NP_078974.1	NM_024698	6810 // transport // inferred from electronic annotation /// 15813 // L-glutamate transport // inferred from direct assay	5739 // mitochondrion // inferred from electronic annotation /// 5743 // mitochondrial inner membrane // inferred from direct assay /// 16020 // membrane // inferred from electronic annotation /// 16021 // integral to membrane // inferred from electronic	5313 // L-glutamate transporter activity // inferred from direct assay /// 5386 // carrier activity // inferred from direct assay /// 5488 // binding // inferred from electronic annotation /// 15293 // symporter activity // inferred from electronic annotation /// 5215 // transporter activity // inferred from electronic annotation	---
SLC31A1	solute carrier family 31 (copper transporters), member 1	373_72	0.720975	0.166954	0.55402	1.46817	yes	yes	yes	chr9:115068253-115069036 (+) // 55.7 // q32	NP_001850.1	NM_001859	6811 // ion transport // inferred from electronic annotation /// 6825 // copper ion transport // inferred from electronic annotation /// 6825 // copper ion transport // traceable author statement /// 6810 // transport // inferred from electronic annotation	5887 // integral to plasma membrane // traceable author statement /// 16020 // membrane // inferred from electronic annotation /// 16021 // integral to membrane // inferred from electronic annotation	5375 // copper ion transporter activity // inferred from electronic annotation /// 5375 // copper ion transporter activity // traceable author statement /// 5507 // copper ion binding // inferred from electronic annotation	---
SLC35B1	solute carrier family 35, member B1	152_28	1.38671	0.824706	0.562007	1.47632	yes	yes	yes	chr17:45133688-45140281 (-) // 100.0 // q21.33	NP_005818.1	NM_005827	6810 // transport // traceable author statement /// 6810 // transport // inferred from electronic annotation	5783 // endoplasmic reticulum // inferred from electronic annotation /// 5792 // microsome // traceable author statement /// 16020 // membrane // inferred from electronic annotation /// 16021 // integral to membrane // inferred from electronic annotation	5351 // sugar porter activity // inferred from electronic annotation /// 5459 // UDP-galactose transporter activity // traceable author statement	---
SLC35B3	solute carrier family 35, member B3	340_58	-0.275788	0.278358	-0.554147	1.4683	yes	yes	yes	chr6:8358301-8380783 (-) // 95.81 // p24.3	NP_057032.2	NM_015948	6810 // transport // inferred from electronic annotation	16020 // membrane // inferred from electronic annotation /// 16021 // integral to membrane // inferred from electronic annotation	5351 // sugar porter activity // inferred from electronic annotation	---
SLC38A2	solute carrier family 38, member 2	132_22	1.77318	1.03937	0.733806	1.66302	yes	yes	yes	chr12:45038400-45040667 (-) // 97.75 // q13.11	NP_061849.2	NM_018976	15671 // oxygen transport // inferred from electronic annotation	---	5344 // oxygen transporter activity // inferred from electronic annotation	---
SLC39A11	solute carrier family 39 (metal ion transporter), member 11	291_21	-0.354174	0.246906	-0.60108	1.51685	yes	yes	yes	chr17:68153682-68154476 (-) // 92.0 // q24.3	NP_631916.1	NM_139177	30001 // metal ion transport // inferred from electronic annotation	16020 // membrane // inferred from electronic annotation	46873 // metal ion transporter activity // inferred from electronic annotation	---
SLC6A13	solute carrier family 6 (neurotransmitter transporter, GABA), member 13	345_46	0.359219	1.25042	-0.891203	1.85472	yes	yes	yes	chr12:200141-239486 (-) // 98.99 // p13.33	NP_057699.2	NM_016615	6836 // neurotransmitter transport // inferred from electronic annotation /// 6810 // transport // inferred from electronic annotation	5887 // integral to plasma membrane // inferred from electronic annotation /// 16020 // membrane // inferred from electronic annotation /// 16021 // integral to membrane // inferred from electronic annotation	5328 // neurotransmitter:sodium symporter activity // inferred from electronic annotation /// 5332 // gamma-aminobutyric acid:sodium symporter activity // inferred from electronic annotation /// 15293 // symporter activity // inferred from electronic annotation	---
SLC7A1	Solute carrier family 7 (cationic amino acid transporter, y+ system), member 1	148_85	1.46789	0.8559	0.611987	1.52836	yes	yes	yes	chr13:29063242-29065180 (-) // 83.97 // q12.3	NP_003036.1	NM_003045	6520 // amino acid metabolism // not recorded /// 6810 // transport // inferred from electronic annotation /// 6810 // transport // non-traceable author statement /// 6865 // amino acid transport // inferred from electronic annotation	5887 // integral to plasma membrane // traceable author statement /// 16020 // membrane // inferred from electronic annotation /// 16021 // integral to membrane // inferred from electronic annotation	4872 // receptor activity // inferred from electronic annotation /// 5279 // amino acid-polyamine transporter activity // inferred from electronic annotation /// 15174 // basic amino acid transporter activity // not recorded /// 15359 // amino acid permease activity // inferred from electronic annotation /// 15171 // amino acid transporter activity // inferred from electronic annotation	---
SLC9A1	solute carrier family 9 (sodium/hydrogen exchanger), member 1 (antiporter, Na+/H+, amiloride sensitive)	16_28	0.908636	0.282371	0.626265	1.54356	yes	yes	yes	chr1:27297892-27353465 (-) // 99.77 // p36.11	NP_003038.2	NM_003047	6811 // ion transport // inferred from electronic annotation /// 6814 // sodium ion transport // inferred from electronic annotation /// 6885 // regulation of pH // inferred from electronic annotation /// 6885 // regulation of pH // traceable author statement /// 6810 // transport // inferred from electronic annotation	16020 // membrane // inferred from electronic annotation /// 16021 // integral to membrane // inferred from electronic annotation /// 16021 // integral to membrane // traceable author statement	15297 // antiporter activity // inferred from electronic annotation /// 15299 // solute:hydrogen antiporter activity // inferred from electronic annotation /// 15299 // solute:hydrogen antiporter activity // traceable author statement /// 15385 // sodium:hydrogen antiporter activity // inferred from electronic annotation /// 31402 // sodium ion binding // inferred from electronic annotation	G_Protein_Signaling // GenMAPP /// G_Protein_Signaling // GenMAPP
SNX11	sorting nexin 11	221_37	1.09093	0.480651	0.610276	1.52655	yes	yes	yes	chr17:43554040-43555429 (+) // 87.6 // q21.32	NP_037455.2 /// NP_689450.1	NM_013323 /// NM_152244	7242 // intracellular signaling cascade // inferred from electronic annotation /// 15031 // protein transport // inferred from electronic annotation /// 6810 // transport // inferred from electronic annotation	---	5515 // protein binding // inferred from electronic annotation /// 35091 // phosphoinositide binding // inferred from electronic annotation	---
SP100	SP100 nuclear antigen	77_29	0.47085	1.32628	-0.855427	1.80929	yes	yes	yes	chr2:230989224-231089484 (+) // 80.05 // q37.1	NP_003104.2	NM_003113	6355 // regulation of transcription, DNA-dependent // traceable author statement /// 6355 // regulation of transcription, DNA-dependent // inferred from electronic annotation	785 // chromatin // inferred from electronic annotation /// 5634 // nucleus // traceable author statement /// 5694 // chromosome // inferred from electronic annotation /// 16605 // PML body // traceable author statement /// 5634 // nucleus // inferred fro	3677 // DNA binding // inferred from electronic annotation /// 5515 // protein binding // inferred from electronic annotation /// 8270 // zinc ion binding // inferred from electronic annotation	---
SPTBN1	spectrin, beta, non-erythrocytic 1	179_33	-0.832465	-0.141306	-0.691159	1.61458	yes	yes	yes	chr2:54739809-54740912 (+) // 100.0 // p16.2	NP_003119.2 /// NP_842565.2	NM_003128 /// NM_178313	51016 // barbed-end actin filament capping // inferred from electronic annotation	5856 // cytoskeleton // inferred from electronic annotation /// 8091 // spectrin // traceable author statement /// 16020 // membrane // inferred from electronic annotation	3779 // actin binding // inferred from electronic annotation /// 3779 // actin binding // traceable author statement /// 5200 // structural constituent of cytoskeleton // traceable author statement /// 5516 // calmodulin binding // inferred from electronic annotation /// 166 // nucleotide binding // inferred from electronic annotation	---
SPATA5L1	spermatogenesis associated 5-like 1	334_92	-0.560175	0.100794	-0.660969	1.58114	yes	yes	yes	chr15:43481878-43484297 (+) // 87.95 // q21.1	NP_076968.1	NM_024063	51301 // cell division // inferred from electronic annotation	---	166 // nucleotide binding // inferred from electronic annotation /// 5524 // ATP binding // inferred from electronic annotation /// 17111 // nucleoside-triphosphatase activity // inferred from electronic annotation	---
SRM	spermidine synthase	115_33	-0.338769	0.227958	-0.566728	1.48116	yes	yes	yes	chr1:11037263-11042668 (-) // 91.2 // p36.22	NP_003123.2	NM_003132	8295 // spermidine biosynthesis // inferred from electronic annotation	---	4766 // spermidine synthase activity // traceable author statement /// 16740 // transferase activity // inferred from electronic annotation /// 3824 // catalytic activity // inferred from electronic annotation /// 4766 // spermidine synthase activity // inferred from electronic annotation	Nucleotide_Metabolism // GenMAPP /// Urea cycle and metabolism of amino groups // KEGG /// Arginine and proline metabolism // KEGG /// beta-Alanine metabolism // KEGG
SPFH2	SPFH domain family, member 2	351_67	-0.685871	-0.0424399	-0.643432	1.56204	yes	yes	yes	chr8:37713267-37734064 (+) // 80.58 // p12	NP_001003790.1 /// NP_001003791.1 /// NP_009106.1	NM_001003790 /// NM_001003791 /// NM_007175	---	16020 // membrane // inferred from electronic annotation	---	---
SKP1A	S-phase kinase-associated protein 1A (p19A)	258_101	-0.374732	-1.02291	0.64818	1.56719	yes	yes	yes	chr5:133520467-133540544 (-) // 99.17 // q31.1 /// chr7:65524958-65526408 (-) // 94.54 // q11.21	NP_008861.2 /// NP_733779.1	NM_006930 /// NM_170679	6512 // ubiquitin cycle // inferred from electronic annotation	---	5515 // protein binding // inferred from physical interaction	---
SPHAR	S-phase response (cyclin-related)	93_56	0.996361	0.403467	0.592894	1.50827	yes	yes	yes	chr1:227507269-227507871 (+) // 100.0 // q42.13 /// chr8:43258746-43259338 (-) // 93.02 // p11.1	NP_006533.1	NM_006542	74 // regulation of progression through cell cycle // traceable author statement /// 6260 // DNA replication // traceable author statement	---	---	---
SF3B2	splicing factor 3b, subunit 2, 145kDa	180_6	0.226003	0.86165	-0.635648	1.55364	yes	yes	yes	chr11:65590729-65592939 (+) // 54.35 // q13.1	NP_006833.2	NM_006842	398 // nuclear mRNA splicing, via spliceosome // Unknown /// 8380 // RNA splicing // traceable author statement /// 398 // nuclear mRNA splicing, via spliceosome // inferred from electronic annotation /// 6397 // mRNA processing // inferred from electronic annotation /// 6397 // mRNA processing // traceable author statement	5634 // nucleus // inferred from electronic annotation /// 5681 // spliceosome complex // inferred from direct assay /// 5681 // spliceosome complex // inferred from electronic annotation /// 5681 // spliceosome complex // traceable author statement	3677 // DNA binding // inferred from electronic annotation	mRNA_processing_Reactome // GenMAPP /// mRNA_processing_Reactome // GenMAPP /// mRNA_processing_Reactome // GenMAPP /// mRNA_processing_Reactome // GenMAPP /// mRNA_processing_Reactome // GenMAPP
STAMBPL1	STAM binding protein-like 1	79_34	0.218261	0.977867	-0.759606	1.69303	yes	yes	yes	chr10:90682420-90689711 (+) // 96.67 // q23.31	NP_065850.1	NM_020799	6512 // ubiquitin cycle // inferred from electronic annotation	---	4221 // ubiquitin thiolesterase activity // inferred from electronic annotation /// 8237 // metallopeptidase activity // inferred from electronic annotation /// 8270 // zinc ion binding // inferred from electronic annotation /// 46872 // metal ion binding // inferred from electronic annotation /// 5515 // protein binding // inferred from electronic annotation /// 8233 // peptidase activity // inf…	---
STC1	stanniocalcin 1	172_55	-0.210556	-0.765101	0.554545	1.46871	yes	yes	yes	chr8:23755380-23768265 (-) // 93.62 // p21.2	NP_003146.1	NM_003155	6874 // calcium ion homeostasis // traceable author statement /// 7166 // cell surface receptor linked signal transduction // traceable author statement /// 7267 // cell-cell signaling // traceable author statement /// 7584 // response to nutrient // traceable author statement	5576 // extracellular region // inferred from electronic annotation	5179 // hormone activity // traceable author statement /// 5179 // hormone activity // inferred from electronic annotation	---
STARD10	START domain containing 10	313_56	0.739076	0.148637	0.590439	1.50571	yes	yes	yes	chr11:72143531-72181939 (-) // 90.81 // q13.4	NP_006636.1	NM_006645	---	---	---	---
STMN1	stathmin 1/oncoprotein 18	295_66	-0.222277	0.38478	-0.607056	1.52315	yes	yes	yes	chr1:26099648-26105497 (-) // 62.42 // p36.11	NP_005554.1 /// NP_981944.1 /// NP_981946.1	NM_005563 /// NM_203399 /// NM_203401	7019 // microtubule depolymerization // inferred from direct assay /// 7052 // mitotic spindle organization and biogenesis // inferred from direct assay /// 7242 // intracellular signaling cascade // inferred from electronic annotation /// 7242 // intracellular signaling cascade // traceable author statement /// 7165 // signal transduction // non-traceable author statement	5737 // cytoplasm // not recorded /// 5829 // cytosol // not recorded /// 5874 // microtubule // inferred from electronic annotation	4871 // signal transducer activity // traceable author statement /// 15631 // tubulin binding // inferred from direct assay	---
STMN4	stathmin-like 4 /// stathmin-like 4	307_15	-0.0203468	0.659921	-0.680268	1.60244	yes	yes	yes	chr8:27149737-27171843 (-) // 94.16 // p21.2	NP_110422.2	NM_030795	7242 // intracellular signaling cascade // inferred from electronic annotation	---	---	---
SCD	stearoyl-CoA desaturase (delta-9-desaturase)	176_6	0.367866	1.08493	-0.717065	1.64383	yes	yes	yes	chr10:102096870-102114581 (+) // 93.21 // q24.31 /// chr17:20628169-20633519 (+) // 88.72 // p11.2	NP_005054.3	NM_005063	6633 // fatty acid biosynthesis // inferred from electronic annotation /// 6636 // fatty acid desaturation // inferred from electronic annotation /// 8610 // lipid biosynthesis // inferred from electronic annotation	5783 // endoplasmic reticulum // inferred from electronic annotation /// 16020 // membrane // inferred from electronic annotation /// 16021 // integral to membrane // inferred from electronic annotation	4768 // stearoyl-CoA 9-desaturase activity // traceable author statement /// 5506 // iron ion binding // inferred from electronic annotation /// 16491 // oxidoreductase activity // inferred from electronic annotation /// 16717 // oxidoreductase activity, acting on paired donors, with oxidation of a pair of donors resulting in the reduction of molecular oxygen to two molecules of water // inferred…	Fatty_Acid_Synthesis // GenMAPP
SAMD8	Sterile alpha motif domain containing 8	308_65	0.913472	0.303628	0.609844	1.52609	yes	yes	yes	chr10:76610247-76611887 (+) // 90.28 // q22.2	NP_653261.1	NM_144660	6629 // lipid metabolism // inferred from electronic annotation /// 6665 // sphingolipid metabolism // inferred from electronic annotation /// 6686 // sphingomyelin biosynthesis // non-traceable author statement	16020 // membrane // inferred from electronic annotation /// 16021 // integral to membrane // non-traceable author statement /// 16021 // integral to membrane // inferred from electronic annotation	---	---
SREBF2	sterol regulatory element binding transcription factor 2	52_6	-0.104026	0.707399	-0.811426	1.75494	yes	yes	yes	chr22:40559103-40632316 (+) // 96.75 // q13.2	NP_004590.2	NM_004599	6357 // regulation of transcription from RNA polymerase II promoter // traceable author statement /// 6629 // lipid metabolism // traceable author statement /// 8202 // steroid metabolism // inferred from electronic annotation /// 8203 // cholesterol metabolism // inferred from electronic annotation /// 45449 // regulation of transcription // inferred from electronic annotation /// 6350 // transc…	5634 // nucleus // inferred from electronic annotation /// 5783 // endoplasmic reticulum // inferred from electronic annotation /// 16020 // membrane // inferred from electronic annotation /// 16021 // integral to membrane // inferred from electronic anno	3677 // DNA binding // inferred from electronic annotation /// 3702 // RNA polymerase II transcription factor activity // traceable author statement /// 5515 // protein binding // inferred from physical interaction /// 30528 // transcription regulator activity // inferred from electronic annotation	---
[truncated: 114 more rows]
