# Supplementary material for: Prostate apoptosis response protein 4 sensitizes human colon cancer cells to chemotherapeutic 5-FU through mediation of an NFκB and microRNA network
Source: Mol Cancer. 2010 Apr 30;9:98. doi: 10.1186/1476-4598-9-98 (PMC2883962; doi:10.1186/1476-4598-9-98)
Supplement: Additional file 3 — Representative biological roles of genes identified by microarray analysis of Par-4 vs. empty vector-transfected cells. [file 1476-4598-9-98-S3.XLS]

## Sheet: Sheet1
Additional file 3. Representative biological roles of genes identified by microarray analysis of Par-4 vs. empty vector-transfected cells
Fold-Change	Gene	Biological Role/Description
-2.65397	insulin-like growth factor I receptor (IGF1R)	Enhances cell growth
-1.90367	tubulin, beta (TUBB)	Necessary for mitotic spindle
-1.82947	serine/threonine protein kinase (CDK5)	necessary for mitosis
-1.63818	programmed cell death 6 (PDCD6)	Apoptosis
-1.63037	breast cancer anti-estrogen resistance 1 (BCAR1)	Plays a role in tamoxifen resistance and motility
-1.59746	RAB GTPase binding effector protein 1 (RABEP1)	Cleaved in apoptosis; regulated endocytosis
-1.56499	Mitogen-activated protein kinase 1 (MAPK1)	MAP kinase, upregulated in many cancers
-1.54991	B-raf protein (BRAF)	Ref/mek/erk signaling essential for tumorigenesis
-1.52947	tumor necrosis factor receptor superfamily, member 7 (TNFRSF7)	T-cell activation antigen, up in CLL and AML
-1.52373	eukaryotic translation initiation factor 2-alpha kinase 2 (EIF2AK2)	Regulation of cell proliferation
-1.5119	protein kinase (PLK1)	Polo-like kinase, cell cycle regulatory, up in cancers
1.50003	testis enhanced gene transcript, BAX inhibitor 1) (TEGT)	Apoptotic gene
1.51056	amyloid beta-protein precursor (APP)	Cell death in neurodegenerative disease
1.55715	CCAAT/enhancer binding protein gamma (CEBPG)	Transcription factor, various targets
1.58917	pleckstrin homology-like domain (PHLDA1)	Apoptosis
1.79087	E1B 19K/Bcl-2-binding protein Nip3 (BNIP3)	Mitochondrial protein, induces cell death, overcomes excess Bcl-2
1.82835	caspase 10 (CASP10)	Aspartate specific cysteine protease induces apoptosis
1.92385	protein-serine/threonine kinase (STK3)	positive regulation of apoptosis
2.10711	B-cell translocation gene 1, anti-proliferative (BTG1)	anti-proliferative
