# Supplementary material for: Prostate apoptosis response protein 4 sensitizes human colon cancer cells to chemotherapeutic 5-FU through mediation of an NFκB and microRNA network
Source: Mol Cancer. 2010 Apr 30;9:98. doi: 10.1186/1476-4598-9-98 (PMC2883962; doi:10.1186/1476-4598-9-98)
Supplement: Additional file 4 — p65 and p50 binding sequences of NFκB target genes. [file 1476-4598-9-98-S4.XLS]

## Sheet: p50_sites
Gene Symbol	Gene Title	Alignments	RefSeq Transcript ID	Gene Ontology Biological Process	Gene Ontology Cellular Component	Gene Ontology Molecular Function	Pathway	NumPredictions	Sequence, Strand, Score, Relative Location, Conservation, Genomi	Field4	Field5	Field6	Field7	Field8	Field9	Field10	Field11	Field12	Field13	Field14	Field15	Field16	Field17	Field18	Field19	Field20	Field21	Field22	Field23	Field24	Field25	Field26	Field27	Field28	Field29	Field30	Field31	Field32	Field33	Field34	Field35	Field36	Field37	Field38
7-Sep	septin 7	chr7:35878848-35911442 (+) // 96.81 // p14.2 /// chr7:151695706-151697035 (+) // 61.01 // q36.1	NM_001011553 /// NM_001788	910 // cytokinesis // traceable author statement /// 7049 // cell cycle // inferred from electronic annotation /// 51291 // protein heterooligomerization // inferred from direct assay /// 51301 // cell division // inferred from electronic annotation	1725 // stress fiber // inferred from direct assay /// 5634 // nucleus // inferred from direct assay	166 // nucleotide binding // inferred from electronic annotation /// 5198 // structural molecule activity // traceable author statement /// 5515 // protein binding // inferred from physical interaction /// 5525 // GTP binding // traceable author statement /// 5525 // GTP binding // inferred from electronic annotation	---	6	GGGACGTTCG,-,0.885057,-119,-24.918,chr7:35878720-35878729	GGGGTTTCAC,+,0.869271,-4645,-2.772,chr7:35874194-35874203	CGGGAGTTCG,-,0.835079,-4615,0.124,chr7:35874224-35874233	TGGGTTGTCC,+,0.825019,-2079,-9.727,chr7:35876760-35876769	GAGACTCTCC,-,0.823666,-4392,-10.768,chr7:35874447-35874456	GGGAAGATCG,+,0.816338,-1969,-4.333,chr7:35876870-35876879
ABP1	Amiloride binding protein 1 (amine oxidase (copper-containing))	chr7:150051824-150052300 (+) // 98.76 // q36.1	NM_001091	8152 // metabolism // not recorded /// 7519 // striated muscle development // inferred from sequence or structural similarity /// 9790 // embryonic development // inferred from sequence or structural similarity /// 30182 // neuron differentiation // inferred from sequence or structural similarity /// 31175 // neurite development // inferred from sequence or structural similarity /// 43525 // posi…	5777 // peroxisome // non-traceable author statement /// 5634 // nucleus // inferred from sequence or structural similarity /// 5737 // cytoplasm // inferred from sequence or structural similarity /// 16020 // membrane // inferred from sequence or structu	5507 // copper ion binding // inferred from electronic annotation /// 5509 // calcium ion binding // inferred from electronic annotation /// 8131 // amine oxidase activity // inferred from direct assay /// 8144 // drug binding // not recorded /// 8201 // heparin binding // inferred from electronic annotation /// 16491 // oxidoreductase activity // inferred from electronic annotation /// 5515 // p…	ACE-Inhibitor_pathway_PharmGKB // GenMAPP /// Smooth_muscle_contraction // GenMAPP /// Fatty_Acid_Synthesis // GenMAPP /// Fatty_Acid_Synthesis // GenMAPP /// Glycine, serine and threonine metabolism // KEGG /// Arginine and proline metabolism // KEGG /// Histidine metabolism // KEGG /// Tyrosine metabolism // KEGG /// Phenylalanine metabolism // KEGG /// Tryptophan metabolism // KEGG /// beta-Al…	27	AGGGAGCCCC,-,0.884765,-3314,-20.225,chr7:150048501-150048510	GTGGAGTCCC,-,0.884691,-4124,-6.996,chr7:150047691-150047700	GGGTCTTCCC,+,0.874138,-1511,-9.586,chr7:150050304-150050313	GGGGCTCCCT,+,0.873600,-3314,-20.225,chr7:150048501-150048510	GGGGCTTCCT,+,0.873526,-4637,-22.052,chr7:150047178-150047187	GGGGTTTCGC,-,0.872948,-2164,0.123,chr7:150049651-150049660	GGGCAGGCCC,+,0.869983,-3092,-26.645,chr7:150048723-150048732	GGGAAGACCC,-,0.869627,-1511,-9.586,chr7:150050304-150050313	GGGATGGTCG,+,0.861806,-3174,-29.000,chr7:150048641-150048650	AGGAAGCCCC,-,0.860087,-4637,-22.052,chr7:150047178-150047187	GGGCCTGCCC,-,0.858240,-3092,-26.645,chr7:150048723-150048732	GCGGCTGCCC,-,0.857050,-3586,-41.090,chr7:150048229-150048238	GGGACTCCAC,+,0.848344,-4124,-6.996,chr7:150047691-150047700	GGCGCGCTCC,+,0.839442,-2940,-20.837,chr7:150048875-150048884	GGGAAGCTGC,-,0.839085,-4186,-11.573,chr7:150047629-150047638	GGGGAGGACG,+,0.837696,-3372,-20.247,chr7:150048443-150048452	GGGCCTGTCC,+,0.833562,-1752,0.241,chr7:150050063-150050072	GGGGCGCCTG,+,0.831832,-3023,-16.786,chr7:150048792-150048801	GAGGAGCTCG,-,0.831476,-1864,-3.499,chr7:150049951-150049960	GGGACTCTTC,+,0.823666,-4765,-18.937,chr7:150047050-150047059	GTGATTCTCC,-,0.819989,-2076,-0.201,chr7:150049739-150049748	GGGACTTCAG,-,0.819659,-2988,-22.060,chr7:150048827-150048836	GGGATGGGCC,+,0.817306,-1757,-1.871,chr7:150050058-150050067	GCGGAGGTCG,+,0.815504,-2889,-17.393,chr7:150048926-150048935	GGGGGCTCCC,+,0.812352,-3315,-20.900,chr7:150048500-150048509	TGGGAGGTCG,+,0.811828,-2226,1.455,chr7:150049589-150049598	GGGAAGTTGG,+,0.810400,-3793,-14.531,chr7:150048022-150048031
ACAT2	acetyl-Coenzyme A acetyltransferase 2 (acetoacetyl Coenzyme A thiolase)	chr6:160103098-160120072 (+) // 98.07 // q25.3	NM_005891	6629 // lipid metabolism // traceable author statement	5737 // cytoplasm // traceable author statement	3985 // acetyl-CoA C-acetyltransferase activity // inferred from electronic annotation /// 8415 // acyltransferase activity // inferred from electronic annotation /// 16740 // transferase activity // inferred from electronic annotation	Fatty acid metabolism // KEGG /// Synthesis and degradation of ketone bodies // KEGG /// Valine, leucine and isoleucine degradation // KEGG /// Lysine degradation // KEGG /// Tryptophan metabolism // KEGG /// Pyruvate metabolism // KEGG /// Benzoate degradation via CoA ligation // KEGG /// Propanoate metabolism // KEGG /// Butanoate metabolism // KEGG /// Two-component system - General // KEGG	24	GGGGAACTCC,+,0.878184,-339,-16.867,chr6:160102750-160102759	GGAGTTCCCC,-,0.869346,-339,-16.867,chr6:160102750-160102759	GGGGTTTCAC,-,0.869271,-2578,-4.487,chr6:160100511-160100520	GGGGAGTTTC,+,0.860013,-1917,-14.108,chr6:160101172-160101181	GGGGTGTCCA,+,0.857270,-323,-19.156,chr6:160102766-160102775	CGGGAGGTCC,-,0.844115,-539,-15.214,chr6:160102550-160102559	GGGGTTTCAG,+,0.840660,-305,-10.993,chr6:160102784-160102793	GAGAAGGCCC,+,0.840439,-3164,1.489,chr6:160099925-160099934	TGGGAGGCCG,-,0.836506,-4405,0.124,chr6:160098684-160098693	TGGGAGGCCG,-,0.836506,-2757,0.124,chr6:160100332-160100341	TGGGAGGCCG,+,0.836506,-2638,0.332,chr6:160100451-160100460	GGGGAGGCTG,-,0.836506,-1681,-0.968,chr6:160101408-160101417	TGGGAGGCCG,-,0.836506,-1545,0.879,chr6:160101544-160101553	GGGAAGTCAG,+,0.831402,-759,-12.094,chr6:160102330-160102339	GCGATTTTCC,+,0.823591,-1696,-5.643,chr6:160101393-160101402	GAGAATCTCG,-,0.819376,-463,-7.641,chr6:160102626-160102635	GGGTTTCTCG,-,0.817246,-385,-9.322,chr6:160102704-160102713	GGGGCGGGCG,-,0.817050,-164,-33.303,chr6:160102925-160102934	GGGATTCCAG,+,0.816056,-447,-14.265,chr6:160102642-160102651	GGGGAGGTGG,+,0.815504,-118,0.000,chr6:160102971-160102980	GGGGAGGTGG,+,0.815504,-103,-21.325,chr6:160102986-160102995	GAGACGCTCC,+,0.811087,-598,-7.254,chr6:160102491-160102500	GGGGTGGCTG,+,0.808507,-3404,-1.730,chr6:160099685-160099694	GGGATGCGCG,+,0.808344,-127,0.634,chr6:160102962-160102971
ACLY	ATP citrate lyase	chr17:37276696-37328815 (-) // 97.7 // q21.2	NM_001096 /// NM_198830	6101 // citrate metabolism // traceable author statement /// 6200 // ATP catabolism // traceable author statement /// 8152 // metabolism // inferred from electronic annotation /// 8610 // lipid biosynthesis // inferred from electronic annotation /// 15936 // coenzyme A metabolism // traceable author statement	9346 // citrate lyase complex // traceable author statement	166 // nucleotide binding // inferred from electronic annotation /// 287 // magnesium ion binding // inferred from electronic annotation /// 3824 // catalytic activity // inferred from electronic annotation /// 3878 // ATP citrate synthase activity // traceable author statement /// 5524 // ATP binding // inferred from electronic annotation /// 16740 // transferase activity // inferred from electr…	Fatty_Acid_Synthesis // GenMAPP /// Fatty_Acid_Synthesis // GenMAPP	21	GGGGAGGCCG,-,0.939162,-3100,-2.698,chr17:37331915-37331924	GTGGATCTCC,-,0.872666,-4528,-5.375,chr17:37333343-37333352	TGGAATGCCC,+,0.853017,-4276,-7.583,chr17:37333091-37333100	GGGGTTTTGC,+,0.848270,-1373,-1.092,chr17:37330188-37330197	GGGGTTTTGC,+,0.848270,-4115,-9.937,chr17:37332930-37332939	GAGGTTTTCC,-,0.844593,-3834,-7.586,chr17:37332649-37332658	GGGGTGGCCA,-,0.837696,-1277,1.181,chr17:37330092-37330101	GGGGAGTTGG,-,0.835079,-261,-17.859,chr17:37329076-37329085	TGGATGTCCC,+,0.832014,-787,-6.739,chr17:37329602-37329611	GGCACTCTCC,+,0.827342,-4568,-9.023,chr17:37333383-37333392	TGGACTCTCC,-,0.823666,-462,-14.217,chr17:37329277-37329286	GCGATTCTCC,+,0.823666,-1933,0.000,chr17:37330748-37330757	GCGATTCTCC,+,0.823666,-1965,0.126,chr17:37330780-37330789	GCGATTCTCC,+,0.823666,-1997,0.126,chr17:37330812-37330821	GTGATTCTCC,+,0.819989,-2836,0.123,chr17:37331651-37331660	GTGATTTTCC,+,0.819915,-2706,0.121,chr17:37331521-37331530	TGGAATCTCG,+,0.819376,-646,-0.823,chr17:37329461-37329470	GGGATGGCTC,+,0.812440,-667,-9.155,chr17:37329482-37329491	GGTGCGGCCG,+,0.812184,-369,-12.503,chr17:37329184-37329193	GGGGTTGTGG,-,0.800084,-216,12.354,chr17:37329031-37329040	GGGCATTCCA,-,0.800058,-4276,-7.583,chr17:37333091-37333100
ACSL3	Acyl-CoA synthetase long-chain family member 3	chr2:223433975-223517586 (+) // 97.5 // q36.1	NM_004457 /// NM_203372	6629 // lipid metabolism // inferred from electronic annotation /// 6631 // fatty acid metabolism // inferred from electronic annotation /// 8152 // metabolism // inferred from electronic annotation	5777 // peroxisome // inferred from electronic annotation /// 16020 // membrane // inferred from electronic annotation /// 16021 // integral to membrane // inferred from electronic annotation	287 // magnesium ion binding // inferred from electronic annotation /// 4321 // fatty-acyl-CoA synthase activity // traceable author statement /// 4467 // long-chain-fatty-acid-CoA ligase activity // inferred from electronic annotation /// 16874 // ligase activity // inferred from electronic annotation /// 3824 // catalytic activity // inferred from electronic annotation	Fatty_Acid_Degradation // GenMAPP /// Fatty_Acid_Degradation // GenMAPP /// Mitochondrial_fatty_acid_betaoxidation // GenMAPP /// Mitochondrial_fatty_acid_betaoxidation // GenMAPP /// Fatty acid metabolism // KEGG /// PPAR signaling pathway // KEGG /// Adipocytokine signaling pathway // KEGG	11	GGGGATCTGC,-,0.876343,-253,-11.030,chr2:223433713-223433722	GGGGTTTCAC,+,0.869271,-2364,0.645,chr2:223431602-223431611	AGGGAGGCCC,-,0.865117,-4114,-2.673,chr2:223429852-223429861	GGGGAGCGCG,-,0.861021,-100,9.749,chr2:223433866-223433875	TGGGAGGCCG,-,0.836506,-2304,-2.763,chr2:223431662-223431671	GTGAATGTCC,-,0.828339,-2919,-4.393,chr2:223431047-223431056	GCGATTTTCC,-,0.823591,-4199,-2.767,chr2:223429767-223429776	CGGATTTTCC,+,0.823591,-3515,-4.509,chr2:223430451-223430460	GGGACTCCAG,+,0.819733,-2420,0.659,chr2:223431546-223431555	GGGACGGACC,-,0.817306,-224,-28.302,chr2:223433742-223433751	GGGGCTGTGG,+,0.803761,-3013,-6.106,chr2:223430953-223430962
ACSS1	acyl-CoA synthetase short-chain family member 1	chr20:24934872-24952277 (-) // 98.47 // p11.21	NM_032501	8152 // metabolism // inferred from electronic annotation	5739 // mitochondrion // inferred from electronic annotation	3824 // catalytic activity // inferred from electronic annotation /// 3987 // acetate-CoA ligase activity // inferred from electronic annotation /// 16208 // AMP binding // inferred from electronic annotation /// 16874 // ligase activity // inferred from electronic annotation	Pyruvate metabolism // KEGG /// Propanoate metabolism // KEGG	27	GGGATGGTCC,-,0.890417,-2466,-5.646,chr20:24954743-24954752	GGGGCTTACC,+,0.874138,-1400,-10.956,chr20:24953677-24953686	AGGGTTCCCC,+,0.869346,-920,-8.674,chr20:24953197-24953206	GGGTAGGCCC,-,0.866307,-658,-7.028,chr20:24952935-24952944	GGTGAGGCCC,+,0.865117,-843,-15.126,chr20:24953120-24953129	AGGGAGGCCC,+,0.865117,-1615,-3.317,chr20:24953892-24953901	GGGCAGCTCC,+,0.864953,-3254,-6.047,chr20:24955531-24955540	GGTAAGCCCC,-,0.860087,-1400,-10.956,chr20:24953677-24953686	GGGGCTGCCT,-,0.853951,-142,-10.563,chr20:24952419-24952428	GTGGCTGCCC,-,0.853374,-2531,-9.369,chr20:24954808-24954817	GGAGCTGCCC,-,0.853374,-3254,-6.047,chr20:24955531-24955540	GGGGTTCTCT,-,0.845245,-1905,3.261,chr20:24954182-24954191	GGGGATTTAG,+,0.843981,-3277,-3.686,chr20:24955554-24955563	GGGATGACCC,-,0.841628,-749,-16.753,chr20:24953026-24953035	GGGGAGGTCA,+,0.841016,-2170,-6.369,chr20:24954447-24954456	GAGAAGGCCC,-,0.840439,-556,-8.789,chr20:24952833-24952842	GGGAAGCCAG,-,0.831476,-619,-15.631,chr20:24952896-24952905	GGGGTGCACG,-,0.829345,-681,-14.763,chr20:24952958-24952967	GGGGATGTAG,+,0.824406,-1373,-11.124,chr20:24953650-24953659	AGGACTCTCC,+,0.823666,-1082,-7.156,chr20:24953359-24953368	GAGACTTTCC,-,0.823591,-1359,-7.846,chr20:24953636-24953645	GGGTTGGTCC,-,0.813630,-1389,-5.829,chr20:24953666-24953675	GGGGTGGCTG,+,0.808507,-1248,-9.744,chr20:24953525-24953534	GGGAATGTGG,+,0.803405,-1009,-5.619,chr20:24953286-24953295	GAGGGTTCCC,+,0.803157,-921,-7.053,chr20:24953198-24953207	GAGGGTTCCC,-,0.803157,-1172,-12.971,chr20:24953449-24953458	GGGGAACCCT,-,0.800784,-920,-8.674,chr20:24953197-24953206
ACTG2	actin, gamma 2, smooth muscle, enteric	chr2:73973642-74000287 (+) // 100.0 // p13.1	NM_001615	---	5856 // cytoskeleton // inferred from electronic annotation /// 5884 // actin filament // inferred from electronic annotation	166 // nucleotide binding // inferred from electronic annotation /// 5200 // structural constituent of cytoskeleton // inferred from electronic annotation /// 5515 // protein binding // inferred from electronic annotation /// 5524 // ATP binding // inferred from electronic annotation /// 5198 // structural molecule activity // inferred from electronic annotation	---	19	GGGAATGTCC,+,0.930995,-2538,-12.019,chr2:73971095-73971104	GGGGAGCACC,+,0.885955,-1512,-13.630,chr2:73972121-73972130	GGTGCTCCCC,-,0.873022,-1512,-13.630,chr2:73972121-73972130	GGGGTTTCAC,-,0.869271,-4960,-8.471,chr2:73968673-73968682	GGGGATTCTG,-,0.868659,-2190,-9.928,chr2:73971443-73971452	GAGGAGGCCC,+,0.865117,-342,10.298,chr2:73973291-73973300	TGGGCGTCCC,+,0.860369,-404,-6.886,chr2:73973229-73973238	AGGGAGTTCC,-,0.860013,-1877,-15.396,chr2:73971756-73971765	TGGGATGTCC,+,0.853017,-1310,-16.611,chr2:73972323-73972332	GGGACGCCCA,-,0.836342,-404,-6.886,chr2:73973229-73973238	GGGATGTCCA,+,0.832592,-1309,-20.268,chr2:73972324-73972333	GGGAATGTGC,-,0.832016,-1710,-9.537,chr2:73971923-73971932	GCGATTCTCC,-,0.823666,-4872,-1.010,chr2:73968761-73968770	GTGATTCTCC,-,0.819989,-3784,0.123,chr2:73969849-73969858	AGGATTTTCC,-,0.819915,-710,-16.999,chr2:73972923-73972932	GGCACTGTCC,-,0.807694,-414,-6.799,chr2:73973219-73973228	GGGGACCACC,-,0.805073,-1677,-15.381,chr2:73971956-73971965	GGTGGTCCCC,+,0.803231,-1677,-15.381,chr2:73971956-73971965	GGGGCTGTTG,+,0.800084,-201,1.571,chr2:73973432-73973441
ACTL7A	actin-like 7A	chr9:110664423-110665856 (+) // 99.93 // q31.3	NM_006687	---	5856 // cytoskeleton // traceable author statement /// 5856 // cytoskeleton // inferred from electronic annotation	5200 // structural constituent of cytoskeleton // traceable author statement /// 5515 // protein binding // inferred from electronic annotation /// 5198 // structural molecule activity // inferred from electronic annotation	---	19	GGGGTTCTCC,+,0.947323,-3177,-4.410,chr9:110661237-110661246	GGGATTCCCC,-,0.947323,-2475,-10.489,chr9:110661939-110661948	GGGGAATCCC,+,0.902788,-2475,-10.489,chr9:110661939-110661948	AGGGATTCCC,-,0.897270,-2474,-8.958,chr9:110661940-110661949	GCGAATTCCC,+,0.876268,-286,-10.792,chr9:110664128-110664137	GGGAATTCGC,-,0.876268,-286,-10.792,chr9:110664128-110664137	GGGAATCCCT,+,0.873243,-2474,-8.958,chr9:110661940-110661949	AGGGCTTCCC,+,0.872948,-4779,-2.829,chr9:110659635-110659644	GGGGTTTCAC,+,0.869271,-4201,0.645,chr9:110660213-110660222	GGGAAGCCCT,-,0.860664,-4779,-2.829,chr9:110659635-110659644	TGGGAGCTCC,+,0.860087,-3194,-3.406,chr9:110661220-110661229	TGGGCTGCCC,-,0.853374,-2354,-22.939,chr9:110662060-110662069	GGGATGACCC,-,0.841628,-2876,-10.830,chr9:110661538-110661547	GGGGAGGCTG,-,0.836506,-4274,-1.523,chr9:110660140-110660149	TGGGTGCTCC,-,0.832088,-2554,-7.375,chr9:110661860-110661869	GCGATTCTCC,+,0.823666,-4289,-6.612,chr9:110660125-110660134	GGGATTTGCG,-,0.820849,-1633,-3.746,chr9:110662781-110662790	GAGGATACCC,-,0.804228,-72,-9.919,chr9:110664342-110664351	GGAGAACCCC,-,0.800207,-3177,-4.410,chr9:110661237-110661246
ACVR2A	activin A receptor, type IIA	chr2:148319033-148401980 (+) // 98.19 // q22.3	NM_001616	6468 // protein amino acid phosphorylation // inferred from electronic annotation /// 7178 // transmembrane receptor protein serine/threonine kinase signaling pathway // traceable author statement /// 7178 // transmembrane receptor protein serine/threonine kinase signaling pathway // inferred from electronic annotation	5887 // integral to plasma membrane // traceable author statement /// 16020 // membrane // inferred from electronic annotation /// 16021 // integral to membrane // inferred from electronic annotation	166 // nucleotide binding // inferred from electronic annotation /// 287 // magnesium ion binding // inferred from electronic annotation /// 4872 // receptor activity // inferred from electronic annotation /// 5024 // transforming growth factor beta receptor activity // inferred from electronic annotation /// 5524 // ATP binding // inferred from electronic annotation /// 16740 // transferase acti…	---	20	GAGGCGTCCC,+,0.860369,-1012,6.575,chr2:148318020-148318029	GAGAAGTCCC,+,0.860013,-966,-14.936,chr2:148318066-148318075	GCGGAGCCCG,+,0.859831,-495,15.999,chr2:148318537-148318546	GGGCTTCTCC,+,0.849534,-920,1.866,chr2:148318112-148318121	GGGACTTCTC,-,0.848270,-966,-14.936,chr2:148318066-148318075	GGGGTTTTCT,+,0.845170,-2517,-12.159,chr2:148316515-148316524	GAGGATTTCG,-,0.843981,-1381,-12.394,chr2:148317651-148317660	TGGGAGGCCG,+,0.836506,-4699,-0.019,chr2:148314333-148314342	GGGCAGCTCG,+,0.836342,-1084,8.719,chr2:148317948-148317957	GGGACGCCTC,-,0.835765,-1012,6.575,chr2:148318020-148318029	TGGGCGCTCC,+,0.835765,-898,-13.401,chr2:148318134-148318143	GCGGCGTCCG,-,0.835435,-236,-0.767,chr2:148318796-148318805	GGCGAGCTCG,-,0.835153,-1095,-3.934,chr2:148317937-148317946	GAGGCGCCCG,+,0.831832,-792,-0.705,chr2:148318240-148318249	GGGGCGTCTG,-,0.831758,-979,-10.842,chr2:148318053-148318062	AGGGCTGTCC,-,0.828695,-1222,0.504,chr2:148317810-148317819	AGGAATGTCC,+,0.828339,-2494,-10.435,chr2:148316538-148316547	GCGGCGGCCG,-,0.815861,-594,-3.043,chr2:148318438-148318447	GGGGCGGCGG,-,0.815861,-379,-15.553,chr2:148318653-148318662	GGGGCGGACG,-,0.813374,-715,1.104,chr2:148318317-148318326
ADAMTS7	ADAM metallopeptidase with thrombospondin type 1 motif, 7	chr15:76850191-76890629 (-) // 91.76 // q25.1	NM_014272	6508 // proteolysis // inferred from electronic annotation /// 7229 // integrin-mediated signaling pathway // inferred from electronic annotation	5578 // extracellular matrix (sensu Metazoa) // inferred from electronic annotation /// 31012 // extracellular matrix // inferred from electronic annotation	4222 // metalloendopeptidase activity // inferred from electronic annotation /// 8270 // zinc ion binding // inferred from electronic annotation /// 46872 // metal ion binding // inferred from electronic annotation /// 8233 // peptidase activity // inferred from electronic annotation /// 8237 // metallopeptidase activity // inferred from electronic annotation /// 16787 // hydrolase activity // in…	---	35	GGGGCTGCCC,+,0.956030,-585,-0.897,chr15:76891214-76891223	GGGGCTCCCG,-,0.947067,-836,-14.263,chr15:76891465-76891474	GGGGCGCTCG,+,0.909810,-434,-4.472,chr15:76891063-76891072	GGGCAGCCCC,-,0.889632,-585,-0.897,chr15:76891214-76891223	CGGGAGCCCC,+,0.888442,-836,-14.263,chr15:76891465-76891474	GGGGTTTCAC,+,0.869271,-3198,-1.121,chr15:76893827-76893836	TGGGAGCTCC,+,0.860087,-2668,-13.470,chr15:76893297-76893306	GGGGAGCCGG,+,0.859831,-948,-4.687,chr15:76891577-76891586	GGGCATGTCC,+,0.857884,-76,13.547,chr15:76890705-76890714	TGGGTGTCCC,-,0.856693,-2346,-19.843,chr15:76892975-76892984	GGGGAGCCTG,-,0.856154,-845,-4.100,chr15:76891474-76891483	GGGGTTGGCC,+,0.854563,-861,0.967,chr15:76891490-76891499	GCGGTTGCCC,-,0.853374,-691,-15.399,chr15:76891320-76891329	GGGAGGGCCC,+,0.848982,-671,-0.295,chr15:76891300-76891309	TGGAATTTCC,-,0.847913,-507,4.633,chr15:76891136-76891145	GGGGCGGGCC,+,0.845661,-163,2.360,chr15:76890792-76890801	GGGAAGGCCT,-,0.841016,-2822,-4.826,chr15:76893451-76893460	GGGGCGCTGC,+,0.839442,-390,3.350,chr15:76891019-76891028	GGTGTGGCCC,+,0.837118,-623,-8.015,chr15:76891252-76891261	TGGGAGGCCG,-,0.836506,-3136,-2.711,chr15:76893765-76893774	GGGAAGCTCA,+,0.835986,-4420,2.927,chr15:76895049-76895058	AGGAAGCTCC,+,0.835409,-975,-25.414,chr15:76891604-76891613	GCGGCTGCCG,-,0.828439,-260,-9.903,chr15:76890889-76890898	GGGAATCTAG,+,0.819376,-2417,-12.500,chr15:76893046-76893055	GGGCCGGCCG,+,0.817050,-323,-5.343,chr15:76890952-76890961	GGGGACACCC,+,0.813423,-2347,-17.953,chr15:76892976-76892985	GGGCTGGCCG,-,0.813374,-369,-4.374,chr15:76890998-76891007	GGGGTGGTCA,-,0.813017,-2812,-4.116,chr15:76893441-76893450	GGGTTGGCCG,+,0.809697,-860,-3.870,chr15:76891489-76891498	AGGACGCCCG,-,0.807154,-1023,-26.433,chr15:76891652-76891661	CGGATGTCCG,-,0.807080,-404,-6.303,chr15:76891033-76891042	GGGACTGTCA,+,0.804594,-3789,-18.640,chr15:76894418-76894427	GGGTGTCCCC,-,0.804421,-2347,-17.953,chr15:76892976-76892985
AEBP1	AE binding protein 1	chr7:44110650-44120683 (+) // 94.84 // p13	NM_001129	1501 // skeletal development // traceable author statement /// 6508 // proteolysis // inferred from electronic annotation /// 7155 // cell adhesion // inferred from electronic annotation /// 7517 // muscle development // traceable author statement /// 6725 // aromatic compound metabolism // inferred from electronic annotation	5737 // cytoplasm // not recorded	3700 // transcription factor activity // traceable author statement /// 4180 // carboxypeptidase activity // traceable author statement /// 4182 // carboxypeptidase A activity // inferred from electronic annotation /// 4180 // carboxypeptidase activity // inferred from electronic annotation /// 3824 // catalytic activity // inferred from electronic annotation /// 8199 // ferric iron binding // in…	---	43	GGGGCTTCCG,-,0.946993,-203,-0.374,chr7:44110438-44110447	GGGGCGCTCC,-,0.938421,-95,-2.465,chr7:44110546-44110555	GGGAATGTCC,+,0.930995,-1234,-8.699,chr7:44109407-44109416	GGGGTGGTCG,-,0.886485,-86,-3.661,chr7:44110555-44110564	GGGACGCTCG,+,0.885132,-346,-10.828,chr7:44110295-44110304	TGGGAGTCCC,+,0.884691,-2375,0.314,chr7:44108266-44108275	GGGGATCTGC,-,0.876343,-3107,-11.010,chr7:44107534-44107543	GGGGAGGGCC,-,0.869983,-440,-7.689,chr7:44110201-44110210	GGGGTTTCAC,-,0.869271,-4367,0.636,chr7:44106274-44106283	GGGGGGCTCC,-,0.868630,-59,-13.583,chr7:44110582-44110591	GGGGAGGCCA,-,0.865694,-1497,-5.748,chr7:44109144-44109153	GGGGAGGCTC,-,0.865117,-3535,-19.005,chr7:44107106-44107115	CGGAAGCCCC,+,0.863764,-203,-0.374,chr7:44110438-44110447	GGAGCGCCCC,+,0.860443,-95,-2.465,chr7:44110546-44110555	GGGGAGTTTC,+,0.860013,-3548,-15.522,chr7:44107093-44107102	GAGAAGTCCC,+,0.860013,-2454,-13.041,chr7:44108187-44108196	GGGGAGCCGG,+,0.859831,-216,-6.085,chr7:44110425-44110434	AGGGTGCCCC,-,0.856767,-2739,-7.417,chr7:44107902-44107911	GGGGCTGCTC,+,0.853374,-1462,-10.544,chr7:44109179-44109188	GGGAATTTGC,-,0.851590,-2018,4.551,chr7:44108623-44108632	GGGACTCCCA,-,0.848921,-2375,0.314,chr7:44108266-44108275	GGCATTTCCC,-,0.848270,-2668,-20.397,chr7:44107973-44107982	GGGACTTCTC,-,0.848270,-2454,-13.041,chr7:44108187-44108196	GGGAGGCTCC,-,0.843952,-3536,-18.665,chr7:44107105-44107114	GGGAAGCTGC,-,0.839085,-4847,-6.732,chr7:44105794-44105803	GGGGTGGCCT,+,0.837696,-626,-13.963,chr7:44110015-44110024	GGGGCGCTCA,-,0.836342,-1846,-17.301,chr7:44108795-44108804	GGGGCGCCGG,-,0.835509,-195,0.265,chr7:44110446-44110455	TGGGCGCCCG,-,0.831832,-4445,-6.010,chr7:44106196-44106205	GTGGCTGTCC,+,0.828695,-2687,-5.495,chr7:44107954-44107963	GGGGCTGCGG,-,0.828439,-277,15.873,chr7:44110364-44110373	AGGGATGTCG,+,0.824406,-472,-14.915,chr7:44110169-44110178	GAGATTCTCC,-,0.819989,-4262,-1.054,chr7:44106379-44106388
AGPAT3 /// LOC653101	1-acylglycerol-3-phosphate O-acyltransferase 3 /// similar to 1-acylglycerol-3-phosphate O-acyltransferase 3	chr21:44229061-44231449 (+) // 94.21 // q22.3	NM_001037553 /// NM_020132 /// XM_925995 /// XM_941730	8152 // metabolism // inferred from electronic annotation /// 8654 // phospholipid biosynthesis // non-traceable author statement /// 8654 // phospholipid biosynthesis // inferred from electronic annotation	16020 // membrane // inferred from electronic annotation /// 16021 // integral to membrane // inferred from electronic annotation	3841 // 1-acylglycerol-3-phosphate O-acyltransferase activity // non-traceable author statement /// 8415 // acyltransferase activity // inferred from electronic annotation /// 16740 // transferase activity // inferred from electronic annotation /// 3841 // 1-acylglycerol-3-phosphate O-acyltransferase activity // inferred from electronic annotation	Glycerolipid metabolism // KEGG /// Glycerophospholipid metabolism // KEGG /// Ether lipid metabolism // KEGG	60	GGGGTGCCCC,-,0.959423,-4877,0.668,chr21:44224175-44224184	GGGGTGCCCC,-,0.959423,-1309,-17.809,chr21:44227743-44227752	GGGGCTGCCC,-,0.956030,-206,-26.114,chr21:44228846-44228855	GGGAAGGCCC,+,0.943094,-1270,-9.590,chr21:44227782-44227791	GGGGTGGCCG,-,0.911163,-1230,-13.626,chr21:44227822-44227831	GGGGCGTTCG,-,0.909736,-1743,-10.171,chr21:44227309-44227318	GGGCAGCCCC,+,0.889632,-206,-26.114,chr21:44228846-44228855	GGGGGTGCCC,-,0.886239,-1308,-17.537,chr21:44227744-44227753	GGGGCACCCC,+,0.878541,-4877,0.668,chr21:44224175-44224184	GGGGCACCCC,+,0.878541,-1309,-17.809,chr21:44227743-44227752	GGGCCTTCCC,-,0.877815,-1270,-9.590,chr21:44227782-44227791	GGGGCTTCCT,-,0.873526,-2520,-7.675,chr21:44226532-44226541	GGTGATTTCC,+,0.872592,-4337,0.512,chr21:44224715-44224724	GGGGATCCTG,-,0.868733,-3426,-17.419,chr21:44225626-44225635	GGGCTGCCCC,+,0.861633,-4389,0.662,chr21:44224663-44224672	GGGCAGCCCG,-,0.861021,-4390,-1.027,chr21:44224662-44224671	GTGGCGTCCC,-,0.860369,-688,-16.909,chr21:44228364-44228373	GGTGAGCTCC,+,0.860087,-3060,-7.713,chr21:44225992-44226001	AGGAAGCCCC,+,0.860087,-2520,-7.675,chr21:44226532-44226541	GGAGAGCTCC,+,0.860087,-2,-9.791,chr21:44229050-44229059	GGGAAGTCAC,-,0.860013,-3158,-9.473,chr21:44225894-44225903	GGGGAGTCGG,-,0.859757,-2977,-7.814,chr21:44226075-44226084	GGGGCAGCCC,-,0.858892,-4389,0.662,chr21:44224663-44224672	CGGGCTGCCC,+,0.857050,-4390,-1.027,chr21:44224662-44224671	GGGGATGGCG,-,0.853951,-3333,-10.049,chr21:44225719-44225728	GGGGCTACCG,+,0.853951,-1534,-3.720,chr21:44227518-44227527	GAGGATGCCG,+,0.849085,-3296,-7.138,chr21:44225756-44225765	GGAGCTCTCC,-,0.848344,-2,-9.791,chr21:44229050-44229059	GTGACTTCCC,+,0.848270,-3158,-9.473,chr21:44225894-44225903	GGGGCGGGCC,-,0.845661,-1265,-11.242,chr21:44227787-44227796	GGGGTGGCCA,+,0.837696,-4935,0.683,chr21:44224117-44224126	GGTGTGGCCC,-,0.837118,-2591,-11.595,chr21:44226461-44226470
AGPAT5	1-acylglycerol-3-phosphate O-acyltransferase 5 (lysophosphatidic acid acyltransferase, epsilon)	chr8:6553621-6604592 (+) // 99.01 // p23.1	NM_018361	8152 // metabolism // inferred from electronic annotation /// 8654 // phospholipid biosynthesis // non-traceable author statement /// 8654 // phospholipid biosynthesis // inferred from electronic annotation	16020 // membrane // inferred from electronic annotation /// 16021 // integral to membrane // inferred from electronic annotation	3841 // 1-acylglycerol-3-phosphate O-acyltransferase activity // non-traceable author statement /// 8415 // acyltransferase activity // inferred from electronic annotation /// 16740 // transferase activity // inferred from electronic annotation /// 3841 // 1-acylglycerol-3-phosphate O-acyltransferase activity // inferred from electronic annotation	Glycerolipid metabolism // KEGG /// Glycerophospholipid metabolism // KEGG /// Ether lipid metabolism // KEGG	27	GCGGAGCCCC,+,0.888442,-327,-1.920,chr8:6553285-6553294	GGGGCTCCGC,-,0.876699,-327,-1.920,chr8:6553285-6553294	GGGGAGGCCT,+,0.865694,-4254,-2.734,chr8:6549358-6549367	GCGGCGTCCC,+,0.864046,-838,-8.708,chr8:6552774-6552783	GGGGACGCCG,-,0.858280,-837,-7.296,chr8:6552775-6552784	CGGGTTGCCC,+,0.853374,-457,-17.595,chr8:6553155-6553164	TGGGCTTTCC,-,0.848270,-2438,-12.862,chr8:6551174-6551183	GGCGCGGCCC,+,0.844472,-168,-4.332,chr8:6553444-6553453	GCGGCGGCCC,+,0.844472,-120,-27.161,chr8:6553492-6553501	GGGGAGGTGC,+,0.844115,-4189,0.694,chr8:6549423-6549432	GGGACGCCGC,-,0.839442,-838,-8.708,chr8:6552774-6552783	GGGCAGCTCG,-,0.836342,-792,-2.305,chr8:6552820-6552829	GGGAAGTTCT,-,0.835912,-1440,-14.796,chr8:6552172-6552181	GGGAAGCTAC,-,0.835409,-3756,-0.528,chr8:6549856-6549865	GAGAAGCTCC,+,0.835409,-1607,-9.821,chr8:6552005-6552014	GCGGAGCTCG,+,0.835153,-43,-2.535,chr8:6553569-6553578	GAGATGCCCC,-,0.832088,-2546,-11.140,chr8:6551066-6551075	GGGTTGCCCG,+,0.829345,-456,-13.522,chr8:6553156-6553165	GGAAATGTCC,+,0.828339,-4734,-3.044,chr8:6548878-6548887	GGGGATGTGG,+,0.828083,-305,-10.256,chr8:6553307-6553316	GGGGCTGCTG,+,0.824763,-873,-8.642,chr8:6552739-6552748	GGGAGGGCCG,+,0.820371,-248,-3.879,chr8:6553364-6553373	GGGATGCTCA,-,0.807987,-272,-21.024,chr8:6553340-6553349	GGCACTGTCC,-,0.807694,-4130,-1.041,chr8:6549482-6549491	GCGGGTTCCC,+,0.806834,-239,0.268,chr8:6553373-6553382	GGGACACTCG,+,0.800573,-800,-0.659,chr8:6552812-6552821	GGGATTGTTC,+,0.800340,-981,-16.503,chr8:6552631-6552640
AGPAT7	1-acylglycerol-3-phosphate O-acyltransferase 7 (lysophosphatidic acid acyltransferase, eta)	chr15:32438109-32444550 (-) // 85.94 // q14	NM_153613	8152 // metabolism // inferred from electronic annotation /// 8654 // phospholipid biosynthesis // inferred from electronic annotation	5783 // endoplasmic reticulum // inferred from electronic annotation /// 16020 // membrane // inferred from electronic annotation /// 16021 // integral to membrane // inferred from electronic annotation	3841 // 1-acylglycerol-3-phosphate O-acyltransferase activity // inferred from electronic annotation /// 5509 // calcium ion binding // inferred from electronic annotation /// 8415 // acyltransferase activity // inferred from electronic annotation /// 16740 // transferase activity // inferred from electronic annotation	---	38	GGGAAGTCCG,+,0.934058,-2026,-0.588,chr15:32446576-32446585	GGGGCGGCCG,+,0.914840,-1775,4.686,chr15:32446325-32446334	GGGGATCCAC,+,0.897344,-1839,-5.928,chr15:32446389-32446398	GTGGATCCCC,-,0.897344,-1839,-5.928,chr15:32446389-32446398	GGGGCTTCCA,-,0.873526,-2233,7.917,chr15:32446783-32446792	GGGGTTTCAC,-,0.869271,-4118,0.123,chr15:32448668-32448677	GGGGCGTGCC,+,0.865236,-1550,12.973,chr15:32446100-32446109	GCGGCGCCCC,-,0.864120,-2553,-14.192,chr15:32447103-32447112	GGGGCGCCGC,+,0.864120,-2553,-14.192,chr15:32447103-32447112	GGGCTGCCCC,-,0.861633,-2328,-5.874,chr15:32446878-32446887	GGGCAGCCCG,+,0.861021,-2327,6.792,chr15:32446877-32446886	TGGAAGCCCC,+,0.860087,-2233,7.917,chr15:32446783-32446792	CGGGAGTCCG,+,0.859757,-1799,-27.456,chr15:32446349-32446358	GGGGCAGCCC,+,0.858892,-2328,-5.874,chr15:32446878-32446887	GGGGTGCCCT,+,0.857344,-251,-16.726,chr15:32444801-32444810	GGGGTGCCCT,+,0.857344,-2064,0.347,chr15:32446614-32446623	CGGGCTGCCC,-,0.857050,-2327,6.792,chr15:32446877-32446886	CGGACTTCCC,-,0.851947,-2026,-0.588,chr15:32446576-32446585	GGGGATGCTG,-,0.849085,-1979,-8.452,chr15:32446529-32446538	GGCGCGGCCC,-,0.844472,-1364,12.764,chr15:32445914-32445923	GGCACGCCCC,-,0.839442,-1550,12.973,chr15:32446100-32446109	GGGAGTGTCC,+,0.836882,-1323,-5.423,chr15:32445873-32445882	TGGGAGGCCG,+,0.836506,-4650,0.879,chr15:32449200-32449209	GCGGCGCCCG,-,0.835509,-2276,-7.482,chr15:32446826-32446835	GGGGAGCTGG,+,0.835153,-1348,-16.742,chr15:32445898-32445907	GGGAAGCCGG,+,0.835153,-1577,-10.763,chr15:32446127-32446136	GGGGCGCCAG,+,0.831832,-2248,-11.397,chr15:32446798-32446807	GAGGAGTTCG,+,0.831402,-3834,-1.577,chr15:32448384-32448393	GTGGTGCCCG,+,0.828156,-3759,0.127,chr15:32448309-32448318	GGGAATGCGG,+,0.828083,-1633,0.934,chr15:32446183-32446192	GCGATTCTCC,-,0.823666,-4015,0.119,chr15:32448565-32448574	GCGATTCTCC,-,0.823666,-4486,-5.994,chr15:32449036-32449045
AHNAK	AHNAK nucleoprotein (desmoyokin)	chr11:62040583-62047156 (+) // 98.91 // q12.3	NM_001620 /// NM_024060	7399 // nervous system development // non-traceable author statement	5634 // nucleus // non-traceable author statement /// 5634 // nucleus // inferred from electronic annotation	5515 // protein binding // inferred from electronic annotation	---	32	GGGGCTGTCC,-,0.931351,-2149,-18.781,chr11:62038425-62038434	GGGGTGGTCC,-,0.915096,-2953,-3.366,chr11:62037621-62037630	GGGGCTTCCA,-,0.873526,-441,13.367,chr11:62040133-62040142	GAGGATCTCC,-,0.872666,-2562,-7.566,chr11:62038012-62038021	GGGGTTTCAC,-,0.869271,-3802,0.121,chr11:62036772-62036781	GGGGATCCAG,+,0.868733,-1575,-8.096,chr11:62038999-62039008	AGGGAGGCCC,-,0.865117,-1760,-3.235,chr11:62038814-62038823	GGGGTGCGCC,+,0.861633,-2890,-5.379,chr11:62037684-62037693	GGGCTGTCCC,-,0.861559,-2150,-20.403,chr11:62038424-62038433	TGGAAGCCCC,+,0.860087,-441,13.367,chr11:62040133-62040142	AGGAATGCCC,-,0.853017,-2361,-11.110,chr11:62038213-62038222	GGGGTTTTGC,-,0.848270,-3172,0.000,chr11:62037402-62037411	GGGATTTCAC,+,0.844593,-4490,0.121,chr11:62036084-62036093	TGGGCTCCCG,+,0.844411,-4279,-2.376,chr11:62036295-62036304	GGGGTTTCTG,+,0.840660,-2042,2.074,chr11:62038532-62038541	GGGAAGCTGC,-,0.839085,-678,-17.502,chr11:62039896-62039905	GTGGTGGCCC,-,0.837118,-2471,-1.949,chr11:62038103-62038112	AGGGTGGCCC,-,0.837118,-1724,-9.592,chr11:62038850-62038859	TGGGAGGCCG,-,0.836506,-4428,0.980,chr11:62036146-62036155	GGGAAGCTCT,-,0.835986,-4940,-0.628,chr11:62035634-62035643	GGGGTGCTGC,-,0.835765,-2161,-2.846,chr11:62038413-62038422	GGGACAGCCC,+,0.834214,-2150,-20.403,chr11:62038424-62038433	GAGATGCCCC,-,0.832088,-1533,-10.456,chr11:62039041-62039050	AGGGTGTTCC,+,0.832014,-4245,-9.275,chr11:62036329-62036338	GTGGTGTTCC,-,0.832014,-4133,-0.298,chr11:62036441-62036450	AGGACTTTCC,+,0.823591,-2382,-10.846,chr11:62038192-62038201	GCGATTTTCC,-,0.823591,-1102,-4.072,chr11:62039472-62039481	GTGATTCTCC,+,0.819989,-4736,0.014,chr11:62035838-62035847	GGGGTTTTGG,-,0.819659,-1708,-5.009,chr11:62038866-62038875	GGGGCTTTTG,-,0.819659,-178,17.769,chr11:62040396-62040405	GTGGTGGTCC,-,0.812440,-356,-11.805,chr11:62040218-62040227	GGGCATTCCT,+,0.800058,-2361,-11.110,chr11:62038213-62038222
AKAP12	A kinase (PRKA) anchor protein (gravin) 12	chr6:151688515-151719601 (+) // 99.97 // q25.1	NM_005100 /// NM_144497	6605 // protein targeting // inferred from electronic annotation /// 7165 // signal transduction // inferred from electronic annotation /// 7186 // G-protein coupled receptor protein signaling pathway // traceable author statement	5737 // cytoplasm // traceable author statement	5515 // protein binding // inferred from electronic annotation /// 51018 // protein kinase A binding // traceable author statement	G_Protein_Signaling // GenMAPP /// G_Protein_Signaling // GenMAPP /// G_Protein_Signaling // GenMAPP	19	GGGGAGCCTC,-,0.884765,-1138,-14.973,chr6:151687368-151687377	GAGGCTCCCC,+,0.873022,-1138,-14.973,chr6:151687368-151687377	GGGGTTTCAC,-,0.869271,-2308,-1.064,chr6:151686198-151686207	GGAGTGTCCC,+,0.856693,-3062,-4.687,chr6:151685444-151685453	GGGATTTCAC,+,0.844593,-4502,-1.057,chr6:151684004-151684013	AGGGAGGTCC,-,0.840439,-3201,-22.165,chr6:151685305-151685314	GGGAGGTCCG,-,0.839945,-3202,-19.881,chr6:151685304-151685313	GGGAGTGTCC,+,0.836882,-3063,-4.507,chr6:151685443-151685452	TGGGAGGCCG,-,0.836506,-4440,0.650,chr6:151684066-151684075	TGGGAGGCCG,+,0.836506,-2370,-0.357,chr6:151686136-151686145	GAGATGTCCC,-,0.832014,-1751,-13.789,chr6:151686755-151686764	GGGACACTCC,-,0.829184,-3062,-4.687,chr6:151685444-151685453	GGGACTCTGC,+,0.827342,-228,-5.973,chr6:151688278-151688287	GTGATTCTCC,-,0.819989,-2218,-2.744,chr6:151686288-151686297	GGGGTTTTGG,-,0.819659,-4330,-2.626,chr6:151684176-151684185	GGGATGTTGC,-,0.811013,-1709,-22.036,chr6:151686797-151686806	GCGGACCCCC,-,0.807560,-45,-6.443,chr6:151688461-151688470	GGGGGTCCGC,+,0.806908,-45,-6.443,chr6:151688461-151688470	GGGAAGTTTG,+,0.806724,-133,-1.628,chr6:151688373-151688382
ALDOA	aldolase A, fructose-bisphosphate	chr16:29983006-29989235 (+) // 99.93 // p11.2	NM_000034 /// NM_184041 /// NM_184043	6000 // fructose metabolism // traceable author statement /// 6096 // glycolysis // traceable author statement /// 6941 // striated muscle contraction // traceable author statement /// 8152 // metabolism // inferred from electronic annotation /// 6096 // glycolysis // inferred from electronic annotation	---	4332 // fructose-bisphosphate aldolase activity // traceable author statement /// 16829 // lyase activity // inferred from electronic annotation /// 5515 // protein binding // inferred from physical interaction /// 3824 // catalytic activity // inferred from electronic annotation /// 4332 // fructose-bisphosphate aldolase activity // inferred from electronic annotation	Glycolysis_and_Gluconeogenesis // GenMAPP /// Glycolysis_and_Gluconeogenesis // GenMAPP /// Glycolysis / Gluconeogenesis // KEGG /// Pentose phosphate pathway // KEGG /// Inositol metabolism // KEGG /// Fructose and mannose metabolism // KEGG /// Carbon fixation // KEGG	26	GGGGTTTCAC,-,0.869271,-1212,0.636,chr16:29981785-29981794	CGGGAGGCCC,+,0.868794,-758,-18.875,chr16:29982239-29982248	GGGGCTGGCC,-,0.858240,-303,2.973,chr16:29982694-29982703	GGGGTGCACC,-,0.857956,-2473,-1.573,chr16:29980524-29980533	GGGGTGTCTC,-,0.856693,-3424,-13.427,chr16:29979573-29979582	GGGAATGACC,-,0.854207,-3192,12.926,chr16:29979805-29979814	GAGGTTGCCC,+,0.849697,-2039,0.125,chr16:29980958-29980967	GGGCCTCCCG,-,0.849278,-758,-18.875,chr16:29982239-29982248	GCGGTTCTCC,-,0.848344,-1427,-1.034,chr16:29981570-29981579	GGGGTTTTAC,-,0.844593,-4860,0.119,chr16:29978137-29978146	GAGATTTCCC,+,0.844593,-540,-18.625,chr16:29982457-29982466	GGGATGACCC,-,0.841628,-3027,-5.700,chr16:29979970-29979979	GGGGTGGCGC,+,0.840795,-42,-14.658,chr16:29982955-29982964	TGGGAGGCCG,+,0.836506,-2215,0.134,chr16:29980782-29980791	GGGGAGCTGG,-,0.835153,-390,2.427,chr16:29982607-29982616	GGGAAGCCAG,-,0.831476,-94,-36.479,chr16:29982903-29982912	GGGGCTGCAG,-,0.824763,-3263,-6.873,chr16:29979734-29979743	GGAGCTGCCG,-,0.824763,-149,-10.476,chr16:29982848-29982857	GCGATTCTCC,+,0.823666,-2514,0.119,chr16:29980483-29980492	GCGATTCTCC,-,0.823666,-1736,-1.115,chr16:29981261-29981270	GTGATTCTCC,+,0.819989,-4511,0.615,chr16:29978486-29978495	GTGATTCTCC,-,0.819989,-2065,0.123,chr16:29980932-29980941	GGGCTGGCCG,-,0.813374,-304,1.420,chr16:29982693-29982702	GGTGTGGTCC,+,0.812440,-3481,0.062,chr16:29979516-29979525	GGTACTGTCC,-,0.804017,-570,-13.777,chr16:29982427-29982436	TGGGTGCTCG,-,0.803477,-227,-8.581,chr16:29982770-29982779
ALDOC	aldolase C, fructose-bisphosphate	chr17:23924265-23927989 (-) // 98.36 // q11.2	NM_005165	6000 // fructose metabolism // traceable author statement /// 6096 // glycolysis // inferred from electronic annotation /// 8152 // metabolism // inferred from electronic annotation	---	4332 // fructose-bisphosphate aldolase activity // traceable author statement /// 16829 // lyase activity // inferred from electronic annotation /// 3824 // catalytic activity // inferred from electronic annotation /// 4332 // fructose-bisphosphate aldolase activity // inferred from electronic annotation	Glycolysis_and_Gluconeogenesis // GenMAPP /// Glycolysis / Gluconeogenesis // KEGG /// Pentose phosphate pathway // KEGG /// Inositol metabolism // KEGG /// Fructose and mannose metabolism // KEGG /// Carbon fixation // KEGG	24	GGGACTGCCC,-,0.931351,-218,-14.418,chr17:23928207-23928216	GGGATTTTCC,+,0.922571,-2194,21.983,chr17:23930183-23930192	GGGCAGTCCC,+,0.889558,-218,-14.418,chr17:23928207-23928216	GGGGATTTTC,+,0.872592,-2195,21.499,chr17:23930184-23930193	GGGGAGCCTG,-,0.856154,-237,-8.063,chr17:23928226-23928235	GGGGCTCCAG,+,0.844411,-2890,13.602,chr17:23930879-23930888	GTGGCTCCCG,+,0.844411,-4510,-8.081,chr17:23932499-23932508	GGGATGTGCC,-,0.836881,-4585,-4.431,chr17:23932574-23932583	GGGGCGCTCA,+,0.836342,-187,-26.753,chr17:23928176-23928185	AGGGTGTTCC,-,0.832014,-3220,-3.481,chr17:23931209-23931218	AGGGTGTTCC,+,0.832014,-4160,-7.601,chr17:23932149-23932158	GGGGAGCTAG,+,0.831476,-4884,-6.929,chr17:23932873-23932882	GCGGATGTCG,-,0.828083,-58,8.643,chr17:23928047-23928056	GGGACTTTCT,+,0.824169,-2649,-18.910,chr17:23930638-23930647	GGGACTCCGG,-,0.823410,-4577,-19.010,chr17:23932566-23932575	AGGAAGGTCC,-,0.815760,-3197,-22.215,chr17:23931186-23931195	GTGATGCTCC,+,0.807410,-3955,-5.107,chr17:23931944-23931953	GTGATGTTCC,+,0.807336,-1424,0.307,chr17:23929413-23929422	GGGAAGTTTG,+,0.806724,-3979,-9.127,chr17:23931968-23931977	GGGTATACCC,+,0.805418,-458,-8.368,chr17:23928447-23928456	GGGTATACCC,-,0.805418,-458,-8.368,chr17:23928447-23928456	GGGGACCCCA,+,0.804461,-1483,-2.185,chr17:23929472-23929481	GGGTGTTCCC,+,0.804347,-4159,-5.552,chr17:23932148-23932157	TGGGGTCCCC,-,0.803231,-1483,-2.185,chr17:23929472-23929481
ALPI	alkaline phosphatase, intestinal	chr2:233029108-233032984 (+) // 95.71 // q37.1	NM_001631	8152 // metabolism // inferred from electronic annotation /// 16310 // phosphorylation // non-traceable author statement	16020 // membrane // non-traceable author statement /// 16021 // integral to membrane // inferred from electronic annotation /// 16020 // membrane // inferred from electronic annotation	287 // magnesium ion binding // inferred from electronic annotation /// 4035 // alkaline phosphatase activity // non-traceable author statement /// 8270 // zinc ion binding // inferred from electronic annotation /// 16787 // hydrolase activity // inferred from electronic annotation /// 48503 // GPI anchor binding // inferred from electronic annotation /// 4035 // alkaline phosphatase activity // …	gamma-Hexachlorocyclohexane degradation // KEGG /// Folate biosynthesis // KEGG /// Two-component system - General // KEGG	30	GGGACTGTCC,-,0.906673,-4162,-4.022,chr2:233024937-233024946	GGTGTTCCCC,+,0.869346,-518,-19.986,chr2:233028581-233028590	GGGGTTTCAC,+,0.869271,-1781,-3.608,chr2:233027318-233027327	GGGGAGGCCT,-,0.865694,-4219,-4.877,chr2:233024880-233024889	AGGGAGGCCC,+,0.865117,-1337,-4.011,chr2:233027762-233027771	GGGGTGTCTC,+,0.856693,-4186,-5.197,chr2:233024913-233024922	GGGGCTCTGC,+,0.852021,-3222,0.127,chr2:233025877-233025886	GGGAGGGCCC,-,0.848982,-3722,0.124,chr2:233025377-233025386	GGGGCTCTCA,-,0.848921,-1407,-20.637,chr2:233027692-233027701	CGGGTTCTCC,-,0.848344,-3413,0.127,chr2:233025686-233025695	GAGGCTCTCC,-,0.848344,-3170,0.126,chr2:233025929-233025938	GTGAATCTCC,+,0.847987,-2047,2.753,chr2:233027052-233027061	AGGGAGGTCC,+,0.840439,-4063,-9.767,chr2:233025036-233025045	GGTGAGGTCC,+,0.840439,-1281,-22.595,chr2:233027818-233027827	GGGAAGCTGC,-,0.839085,-4288,-11.756,chr2:233024811-233024820	TGGGAGGCCG,-,0.836506,-1721,0.755,chr2:233027378-233027387	TGGATGTCCC,+,0.832014,-4097,-10.777,chr2:233025002-233025011	TGGGTGTTCC,+,0.832014,-520,-20.836,chr2:233028579-233028588	GGGAAGCCAG,+,0.831476,-1385,-1.512,chr2:233027714-233027723	GGGGTGCCTG,+,0.828156,-4335,4.240,chr2:233024764-233024773	GGGACTTTGC,+,0.827268,-3620,0.123,chr2:233025479-233025488	GGGGCTGCTG,+,0.824763,-1216,-9.394,chr2:233027883-233027892	GGGATGGGCC,+,0.817306,-4075,-1.996,chr2:233025024-233025033	GGGACAGTCC,+,0.809535,-4163,-5.640,chr2:233024936-233024945	GGGGTGGCTG,-,0.808507,-4408,-5.761,chr2:233024691-233024700	GGAAAGCTCG,+,0.806798,-1352,-3.501,chr2:233027747-233027756	GGGTGTTCCC,+,0.804347,-519,-23.162,chr2:233028580-233028589	GGGATGTCTG,+,0.803403,-603,-18.944,chr2:233028496-233028505	GGGGAACACC,-,0.801396,-518,-19.986,chr2:233028581-233028590	GGGGCTGTTG,-,0.800084,-3833,-0.926,chr2:233025266-233025275
ALS2CR10	amyotrophic lateral sclerosis 2 (juvenile) chromosome region, candidate 10	chr2:201713251-201726892 (-) // 88.26 // q33.1	---	---	---	---	---	19	GGGGCTTCCC,-,0.975604,-4347,-24.985,chr2:201731239-201731248	GGGAAGCCCC,+,0.962743,-4347,-24.985,chr2:201731239-201731248	GGGGAAGCCC,+,0.883214,-4348,-29.032,chr2:201731240-201731249	GGGCTTCCCC,-,0.874212,-4348,-29.032,chr2:201731240-201731249	GGGGTTTCGC,-,0.872948,-3406,0.658,chr2:201730298-201730307	TGGGATTTCC,-,0.872592,-2871,-0.339,chr2:201729763-201729772	GGGGTTCCCT,-,0.869923,-3642,-1.054,chr2:201730534-201730543	GGAGTTTCCC,-,0.869271,-190,-6.019,chr2:201727082-201727091	GGGGTTTCAC,-,0.869271,-1529,0.594,chr2:201728421-201728430	GGTGTTTCCC,-,0.869271,-4576,-7.129,chr2:201731468-201731477	GGGAAACTCC,+,0.853506,-190,-6.019,chr2:201727082-201727091	GGGAACCCCG,+,0.853250,-3641,-1.035,chr2:201730533-201730542	GGGATTTCCA,-,0.845170,-2872,1.050,chr2:201729764-201729773	GGGGTTCTTC,+,0.844667,-2775,-0.401,chr2:201729667-201729676	TGGGAGGCCG,+,0.836506,-1591,0.650,chr2:201728483-201728492	GCGATTCTCC,-,0.823666,-269,-7.128,chr2:201727161-201727170	GCGATTCTCC,-,0.823666,-1443,0.623,chr2:201728335-201728344	CGGGGTTCCC,-,0.806834,-3641,-1.035,chr2:201730533-201730542	AGGGAACCCC,+,0.800207,-3642,-1.054,chr2:201730534-201730543
AMOTL2	angiomotin like 2	chr3:135557412-135572337 (-) // 99.04 // q22.1	NM_016201	---	---	---	---	44	GGGGCTTTCC,-,0.950926,-4787,-24.256,chr3:135577124-135577133	GGGGATCTCG,-,0.946711,-229,5.753,chr3:135572566-135572575	GGGGGGCCCC,-,0.893309,-30,-20.147,chr3:135572367-135572376	AGGGAGCCCC,+,0.884765,-476,28.163,chr3:135572813-135572822	AGGGAGCCCC,+,0.884765,-1471,-12.774,chr3:135573808-135573817	GGGGCCCCCC,+,0.882217,-30,-20.147,chr3:135572367-135572376	GGGGACTCCG,-,0.877854,-4085,-12.949,chr3:135576422-135576431	GGGCATTTCC,-,0.877458,-2461,9.552,chr3:135574798-135574807	GGGCTTTCCC,-,0.874138,-4788,-25.923,chr3:135577125-135577134	GGGGCTCCCT,-,0.873600,-476,28.163,chr3:135572813-135572822	GGGGCTCCCT,-,0.873600,-1471,-12.774,chr3:135573808-135573817	GGGGTTTCCA,+,0.869849,-4866,-4.370,chr3:135577203-135577212	GGGCAGCTCC,-,0.864953,-314,49.209,chr3:135572651-135572660	GGAAAGCCCC,+,0.860087,-4787,-24.256,chr3:135577124-135577133	GGGAAAGCCC,+,0.858536,-4788,-25.923,chr3:135577125-135577134	GGGTAGCCCG,-,0.857344,-2925,-18.318,chr3:135575262-135575271	GGGGCTGCGC,+,0.857050,-3661,2.907,chr3:135575998-135576007	GGAGCTGCCC,+,0.853374,-314,49.209,chr3:135572651-135572660	GGAAATGCCC,+,0.853017,-2461,9.552,chr3:135574798-135574807	GGGCTTTTCC,+,0.849460,-1773,-14.344,chr3:135574110-135574119	GGGGCTTTTC,+,0.848270,-1774,-16.024,chr3:135574111-135574120	GGGGCTCCTG,-,0.844411,-406,47.324,chr3:135572743-135572752	AGGGCTCCCG,-,0.844411,-2848,3.414,chr3:135575185-135575194	GGGTCGGCCC,-,0.841985,-3672,7.741,chr3:135576009-135576018	GGGGAGGCGG,-,0.840183,-3829,22.667,chr3:135576166-135576175	GGGGAGGCTG,-,0.836506,-1882,-6.987,chr3:135574219-135574228	GGGATGCCTC,+,0.832088,-1323,-9.906,chr3:135573660-135573669	GGGGTGCCAG,+,0.828156,-2834,-10.590,chr3:135575171-135575180	GGTGTGTCCG,-,0.828082,-3907,-16.616,chr3:135576244-135576253	GGGGTCCTCG,-,0.825251,-1,-5.632,chr3:135572338-135572347	CGGATTTTCC,+,0.823591,-4354,-4.791,chr3:135576691-135576700	GGGACTCCGG,-,0.823410,-4086,-13.115,chr3:135576423-135576432
ANGPTL1	angiopoietin-like 1	chr1:177086260-177101534 (-) // 96.87 // q25.2	NM_004673	---	5615 // extracellular space // inferred from direct assay	5102 // receptor binding // traceable author statement	---	2	AGGATTTTCC,+,0.819915,-1704,-27.772,chr1:177103238-177103247	GTGGATACCC,-,0.804228,-1276,-12.046,chr1:177102810-177102819
ANKH	ankylosis, progressive homolog (mouse)	chr5:14757909-14924616 (-) // 92.16 // p15.2	NM_054027	1501 // skeletal development // non-traceable author statement /// 6810 // transport // inferred from electronic annotation /// 6817 // phosphate transport // inferred from electronic annotation /// 7605 // sensory perception of sound // inferred from electronic annotation /// 7626 // locomotory behavior // non-traceable author statement /// 30500 // regulation of bone mineralization // inferred …	16020 // membrane // inferred from electronic annotation /// 16021 // integral to membrane // inferred from direct assay /// 19867 // outer membrane // inferred from sequence or structural similarity /// 19867 // outer membrane // traceable author stateme	5315 // inorganic phosphate transporter activity // inferred from direct assay /// 30504 // inorganic diphosphate transporter activity // inferred from direct assay /// 15114 // phosphate transporter activity // inferred from electronic annotation	---	34	GGGGTTCCCG,-,0.943390,-690,-10.230,chr5:14925306-14925315	GCGGATCCCC,+,0.901021,-134,-15.622,chr5:14924750-14924759	GGGGATCCGC,-,0.901021,-134,-15.622,chr5:14924750-14924759	GGCGAGTCCC,+,0.888368,-512,0.588,chr5:14925128-14925137	GGGGACGCCG,-,0.858280,-586,-28.350,chr5:14925202-14925211	GGGGTGCCCT,-,0.857344,-632,-2.582,chr5:14925248-14925257	GGGGCTACCG,+,0.853951,-1774,-11.649,chr5:14926390-14926399	GGGAACCCCG,+,0.853250,-689,-13.257,chr5:14925305-14925314	GGGACTCGCC,-,0.853210,-512,0.588,chr5:14925128-14925137	GGGGATGCTG,+,0.849085,-1309,-29.221,chr5:14925925-14925934	GGGAGGGCCC,-,0.848982,-709,-9.513,chr5:14925325-14925334	GGGAATTTCT,-,0.848491,-3636,-9.001,chr5:14928252-14928261	GGTATTTCCC,-,0.844593,-1710,-7.333,chr5:14926326-14926335	GGGGCGCTGC,-,0.839442,-460,10.446,chr5:14925076-14925085	GGGGCGCTCA,-,0.836342,-1081,-7.889,chr5:14925697-14925706	GGCGCGCCCG,+,0.835509,-404,2.269,chr5:14925020-14925029	GCGGTGTCCG,+,0.831758,-357,-7.774,chr5:14924973-14924982	GGGGCTGGCG,-,0.829629,-485,-18.565,chr5:14925101-14925110	GCGATTCTCC,-,0.823666,-3374,-2.656,chr5:14927990-14927999	GGGGCGGGCG,-,0.817050,-339,13.885,chr5:14924955-14924964	GGGCCGGCCG,+,0.817050,-531,-9.524,chr5:14925147-14925156	GGGCCGGCCG,-,0.817050,-1065,-0.604,chr5:14925681-14925690	GGGAAGGGCG,-,0.816694,-801,-7.066,chr5:14925417-14925426	GTGGCGGTCC,+,0.816117,-2429,-33.378,chr5:14927045-14927054	GGCGCGGCCG,-,0.815861,-447,0.893,chr5:14925063-14925072	GGGGCGGCGG,-,0.815861,-542,-15.320,chr5:14925158-14925167	GGAGTGGTCC,-,0.812440,-1037,-13.566,chr5:14925653-14925662	GCGGTGGCCG,-,0.812184,-818,-12.307,chr5:14925434-14925443	GGGGCGCTGG,-,0.810831,-500,-14.239,chr5:14925116-14925125	GGGACGCCGG,-,0.810831,-587,-31.463,chr5:14925203-14925212	CGGGGTTCCC,-,0.806834,-689,-13.257,chr5:14925305-14925314	CGGGAACCCC,+,0.803883,-690,-10.230,chr5:14925306-14925315	GGGACTGCGG,-,0.803761,-843,-12.229,chr5:14925459-14925468
ANKMY2	ankyrin repeat and MYND domain containing 2	chr7:16605928-16651928 (-) // 97.25 // p21.1	NM_020319	---	---	8270 // zinc ion binding // inferred from electronic annotation /// 46872 // metal ion binding // inferred from electronic annotation	---	22	GGGGCTTCTC,+,0.872948,-642,-12.914,chr7:16652579-16652588	GGGGTTTCCA,-,0.869849,-570,-13.613,chr7:16652507-16652516	GAGAAGCCCC,-,0.860087,-642,-12.914,chr7:16652579-16652588	GGGGCTGCGC,-,0.857050,-347,-1.331,chr7:16652284-16652293	GGGCTTCTCC,+,0.849534,-641,-12.444,chr7:16652578-16652587	GGGAGGGCCC,+,0.848982,-2908,7.936,chr7:16654845-16654854	GCGGCTCCCG,-,0.848088,-827,-18.878,chr7:16652764-16652773	GGTAATTTCC,-,0.847913,-2965,7.160,chr7:16654902-16654911	GGGTCTCCCG,+,0.845601,-733,-6.329,chr7:16652670-16652679	GGGGAGGGCG,+,0.841372,-951,-34.715,chr7:16652888-16652897	GGGGAGGCTG,-,0.836506,-836,-3.464,chr7:16652773-16652782	GGCGCTGTCC,+,0.832372,-879,-17.070,chr7:16652816-16652825	GGGGCTGCGG,+,0.828439,-458,-4.120,chr7:16652395-16652404	GGGGTTGTCA,-,0.825596,-2134,-7.852,chr7:16654071-16654080	GGGGCTCTGG,-,0.823410,-851,-14.622,chr7:16652788-16652797	GAGATTTTCC,-,0.819915,-4162,-10.657,chr7:16656099-16656108	GGGATTTTAC,-,0.819915,-4870,-11.093,chr7:16656807-16656816	GGGGCGGTCT,-,0.816694,-312,-5.707,chr7:16652249-16652258	GGGGCGGTAC,-,0.816117,-330,-3.869,chr7:16652267-16652276	GGGGCGGCAG,+,0.812184,-557,-4.906,chr7:16652494-16652503	GGGGAGGTTG,-,0.811828,-1185,-12.351,chr7:16653122-16653131	GCGACTGCCG,-,0.803761,-553,-10.726,chr7:16652490-16652499
ANKRD10	Ankyrin repeat domain 10	chr13:110350427-110352397 (+) // 82.75 // q34	NM_017664	---	---	---	---	7	GGGGTTTCAC,+,0.869271,-1124,0.645,chr13:110349294-110349303	AGGAATCTCC,-,0.847987,-4258,-9.421,chr13:110346160-110346169	GGGATCCTCC,+,0.829184,-2843,0.642,chr13:110347575-110347584	GCGATTCTCC,-,0.823666,-4576,0.658,chr13:110345842-110345851	GAGATTCTCC,+,0.819989,-1213,-1.068,chr13:110349205-110349214	GTGGCTCTCG,-,0.819733,-1034,-1.034,chr13:110349384-110349393	GGGACTGCTG,+,0.800084,-2350,-2.756,chr13:110348068-110348077
ANKRD13C	Ankyrin repeat domain 13C	chr1:70497255-70498782 (-) // 83.51 // p31.1	NM_030816	---	---	---	---	7	GGGGTTTCAC,+,0.869271,-3784,-2.757,chr1:70502566-70502575	GGAGATGTCC,-,0.853017,-2407,-4.694,chr1:70501189-70501198	GGGAATTTCA,+,0.848491,-3131,-7.191,chr1:70501913-70501922	GAGGTTTTCC,+,0.844593,-4354,2.188,chr1:70503136-70503145	AGGGTTGTCC,-,0.825019,-1223,1.272,chr1:70500005-70500014	GCGATTCTCC,+,0.823666,-3872,-1.041,chr1:70502654-70502663	GGGACTTTTC,-,0.823591,-4370,-4.678,chr1:70503152-70503161
ANKRD15	ankyrin repeat domain 15	chr9:666887-736103 (+) // 99.21 // p24.3	NM_015158 /// NM_153186	7049 // cell cycle // inferred from electronic annotation /// 45786 // negative regulation of progression through cell cycle // inferred from electronic annotation	---	---	---	7	GGGGAGGACC,-,0.866307,-955,-1.088,chr9:665923-665932	GGGTAGTTCC,+,0.861203,-976,-1.067,chr9:665902-665911	GGGGTCCTCC,+,0.853862,-957,0.654,chr9:665921-665930	GGGGCTCTCT,+,0.848921,-10,-1.558,chr9:666868-666877	TGGGAGGCCG,-,0.836506,-3417,0.650,chr9:663461-663470	GGGATTTTGC,+,0.823591,-3479,0.000,chr9:663399-663408	GGGAATTTAG,+,0.819302,-676,-1.074,chr9:666202-666211
AP2S1	adaptor-related protein complex 2, sigma 1 subunit	chr19:52033263-52045931 (-) // 98.59 // q13.32	NM_004069 /// NM_021575	6810 // transport // inferred from electronic annotation /// 6886 // intracellular protein transport // inferred from electronic annotation /// 30100 // regulation of endocytosis // traceable author statement /// 48268 // clathrin cage assembly // traceable author statement	5905 // coated pit // inferred from electronic annotation /// 30122 // AP-2 adaptor complex // traceable author statement /// 30662 // coated vesicle membrane // inferred from electronic annotation	8565 // protein transporter activity // non-traceable author statement /// 5215 // transporter activity // non-traceable author statement	---	12	GGGGTTTCGC,+,0.872948,-684,-1.056,chr19:52046615-52046624	GGGGTTTCAC,+,0.869271,-2616,0.636,chr19:52048547-52048556	GAGGAGTTCC,+,0.860013,-4508,-1.064,chr19:52050439-52050448	TGGGAGTCCG,-,0.856080,-624,0.683,chr19:52046555-52046564	GGGGTTTTAC,+,0.844593,-2886,-2.766,chr19:52048817-52048826	TGGGAGGCCG,-,0.836506,-2554,-0.998,chr19:52048485-52048494	TGGGAGGCCG,-,0.836506,-4666,-0.998,chr19:52050597-52050606	TGGGAGGCCG,-,0.836506,-4973,0.702,chr19:52050904-52050913	CGGAAGTCCG,+,0.835079,-23,17.742,chr19:52045954-52045963	CGGACTTCCG,-,0.823336,-23,17.742,chr19:52045954-52045963	GTGATTCTCC,+,0.819989,-773,0.646,chr19:52046704-52046713	GTGATTCTCC,+,0.819989,-3844,-4.279,chr19:52049775-52049784
APEX1	APEX nuclease (multifunctional DNA repair enzyme) 1	chr14:19993279-19995698 (+) // 98.36 // q11.2	NM_001641 /// NM_080648 /// NM_080649	6284 // base-excision repair // traceable author statement /// 6366 // transcription from RNA polymerase II promoter // traceable author statement /// 51101 // regulation of DNA binding // inferred from direct assay /// 6281 // DNA repair // inferred from electronic annotation /// 6974 // response to DNA damage stimulus // inferred from electronic annotation /// 7126 // meiosis // inferred from e…	5634 // nucleus // inferred from direct assay /// 5783 // endoplasmic reticulum // traceable author statement /// 5840 // ribosome // traceable author statement /// 48471 // perinuclear region // inferred from direct assay /// 790 // nuclear chromatin //	287 // magnesium ion binding // inferred from electronic annotation /// 3677 // DNA binding // inferred from direct assay /// 3713 // transcription coactivator activity // inferred from direct assay /// 3714 // transcription corepressor activity // traceable author statement /// 3906 // DNA-(apurinic or apyrimidinic site) lyase activity // traceable author statement /// 4520 // endodeoxyribonucle…	---	19	GGGGTTTCCA,-,0.869849,-1433,-1.053,chr14:19991837-19991846	GGGGTTTCAC,+,0.869271,-2372,3.527,chr14:19990898-19990907	CGGGAGTTCC,-,0.863690,-444,-15.412,chr14:19992826-19992835	TGGGTGCCCC,-,0.856767,-3140,45.148,chr14:19990130-19990139	GGGAGTTCCG,-,0.852524,-445,-15.392,chr14:19992825-19992834	GGGGTTTTGC,+,0.848270,-3775,-1.577,chr14:19989495-19989504	GGGGTTTTCT,+,0.845170,-3437,-8.467,chr14:19989833-19989842	GGGATTTCAC,-,0.844593,-4339,-4.488,chr14:19988931-19988940	GAGGCGGCCC,+,0.840795,-3243,35.731,chr14:19990027-19990036	GTGGAGGTCC,+,0.840439,-536,-24.483,chr14:19992734-19992743	AGGGAGGCCG,+,0.836506,-4401,-2.478,chr14:19988869-19988878	TGGGAGGCCG,-,0.836506,-2312,-9.675,chr14:19990958-19990967	GGGAAGTGCG,+,0.836268,-743,-25.307,chr14:19992527-19992536	GGGAATGTCA,-,0.828916,-3385,-10.368,chr14:19989885-19989894	GGGATTTTCT,+,0.820492,-2792,-11.367,chr14:19990478-19990487	GTGATTCTCC,+,0.819989,-3863,-0.300,chr14:19989407-19989416	GGAACTCCCG,+,0.819733,-444,-15.412,chr14:19992826-19992835	GGGGTGGGCG,+,0.813374,-1483,-1.110,chr14:19991787-19991796	TGGGAGGTCG,-,0.811828,-3713,-2.559,chr14:19989557-19989566
APOA1BP	apolipoprotein A-I binding protein	chr1:154828181-154830715 (+) // 94.29 // q23.1	NM_144772	---	---	---	---	18	GCGGATTCCG,-,0.872336,-47,-21.299,chr1:154828121-154828130	GGGGTTTCAC,+,0.869271,-1705,0.574,chr1:154826463-154826472	GGGGAGGCCA,+,0.865694,-2425,0.689,chr1:154825743-154825752	GGGAATTTGC,-,0.851590,-4958,-12.301,chr1:154823210-154823219	GGGGATGCTG,+,0.849085,-4759,-13.097,chr1:154823409-154823418	GCGGCTTCCG,+,0.848014,-55,1.278,chr1:154828113-154828122	GTGGTTCTCC,+,0.844667,-3488,-4.536,chr1:154824680-154824689	GGGAATTCAG,-,0.843981,-4410,-10.452,chr1:154823758-154823767	GGGGAGGCTG,+,0.836506,-1249,-1.006,chr1:154826919-154826928	GGAGCTGTCC,-,0.828695,-4716,-11.569,chr1:154823452-154823461	GGGAGTCTCG,+,0.827920,-3567,-1.110,chr1:154824601-154824610	GCGATTCTCC,-,0.823666,-2231,-0.825,chr1:154825937-154825946	GCGATTCTCC,+,0.823666,-1797,-1.146,chr1:154826371-154826380	GGGAAGATCG,-,0.816338,-3811,-4.567,chr1:154824357-154824366	GGGATTCCAG,-,0.816056,-143,-14.175,chr1:154828025-154828034	GGGGTTCTAG,-,0.816056,-81,-35.841,chr1:154828087-154828096	GCGGCGCTCG,-,0.810831,-6,-21.405,chr1:154828162-154828171	GGGAAGCTGG,+,0.810474,-125,-16.398,chr1:154828043-154828052
APOB	apolipoprotein B (including Ag(x) antigen)	chr2:21077805-21120450 (-) // 99.52 // p24.1	NM_000384	6629 // lipid metabolism // inferred from electronic annotation /// 6869 // lipid transport // non-traceable author statement /// 7165 // signal transduction // non-traceable author statement /// 8015 // circulation // non-traceable author statement /// 8202 // steroid metabolism // inferred from electronic annotation /// 8203 // cholesterol metabolism // inferred from electronic annotation /// 6…	5576 // extracellular region // non-traceable author statement /// 5625 // soluble fraction // not recorded /// 5783 // endoplasmic reticulum // non-traceable author statement /// 5792 // microsome // traceable author statement /// 42627 // chylomicron //	5102 // receptor binding // non-traceable author statement /// 5319 // lipid transporter activity // non-traceable author statement /// 8201 // heparin binding // inferred from electronic annotation /// 5319 // lipid transporter activity // inferred from electronic annotation /// 5319 // lipid transporter activity // traceable author statement	---	24	GGGCATGCCC,+,0.882562,-4363,-22.089,chr2:21124813-21124822	GGGCATGCCC,-,0.882562,-4363,-22.089,chr2:21124813-21124822	GAGGATTTCC,-,0.872592,-707,-29.652,chr2:21121157-21121166	GGGGTGCGCC,+,0.861633,-665,-13.056,chr2:21121115-21121124	GGGGGTCTCG,-,0.852598,-4810,-22.363,chr2:21125260-21125269	GGGGATGCAG,-,0.849085,-526,-18.598,chr2:21120976-21120985	GGCGCGGCCC,-,0.844472,-228,-3.823,chr2:21120678-21120687	GGGGTTTCAG,+,0.840660,-1601,-22.765,chr2:21122051-21122060	GGGGAGGCGG,-,0.840183,-747,-24.453,chr2:21121197-21121206	GGGCTGTTCC,+,0.836881,-3606,-16.173,chr2:21124056-21124065	GGCACTGCCC,-,0.832372,-844,-16.753,chr2:21121294-21121303	GGCGCTGTCC,+,0.832372,-1201,-33.718,chr2:21121651-21121660	GAGGTGCTCC,+,0.832088,-4688,-17.781,chr2:21125138-21125147	GGGACTGCCA,+,0.829273,-4078,-21.895,chr2:21124528-21124537	GGGGTTGTGC,+,0.828695,-2362,-15.129,chr2:21122812-21122821	GGGGCTGCAG,+,0.824763,-3571,-28.442,chr2:21124021-21124030	GCGATTCTCC,-,0.823666,-1982,-2.785,chr2:21122432-21122441	GGGATGGCAC,-,0.812440,-977,-16.237,chr2:21121427-21121436	TGGGTGGTCC,+,0.812440,-1137,-17.148,chr2:21121587-21121596	GGAGAGGTCG,+,0.811828,-4281,-15.357,chr2:21124731-21124740	GGGGACCACC,-,0.805073,-1135,-17.023,chr2:21121585-21121594	GGTGGTCCCC,+,0.803231,-1135,-17.023,chr2:21121585-21121594	GTGGGTTCCC,-,0.803157,-194,-9.921,chr2:21120644-21120653	GGGACACTCG,-,0.800573,-929,-34.596,chr2:21121379-21121388
APP	amyloid beta (A4) precursor protein (peptidase nexin-II, Alzheimer disease)	chr21:26175083-26464927 (-) // 94.86 // q21.3	NM_000484 /// NM_201413 /// NM_201414	6878 // copper ion homeostasis // traceable author statement /// 6897 // endocytosis // inferred from electronic annotation /// 6915 // apoptosis // inferred from electronic annotation /// 7155 // cell adhesion // inferred from electronic annotation /// 7219 // Notch signaling pathway // inferred from electronic annotation /// 50905 // neuromuscular physiological process // non-traceable author s…	5576 // extracellular region // traceable author statement /// 5887 // integral to plasma membrane // traceable author statement /// 5905 // coated pit // inferred from electronic annotation /// 9986 // cell surface // inferred from direct assay /// 16020	4867 // serine-type endopeptidase inhibitor activity // inferred from direct assay /// 4867 // serine-type endopeptidase inhibitor activity // non-traceable author statement /// 5506 // iron ion binding // inferred from electronic annotation /// 5507 // copper ion binding // inferred from electronic annotation /// 5515 // protein binding // inferred from physical interaction /// 8201 // heparin b…	---	20	GGGATGTTCC,+,0.909992,-2813,-17.664,chr21:26467740-26467749	GAGGAGCCCC,+,0.884765,-2125,-9.165,chr21:26467052-26467061	GGGAATTACC,-,0.873781,-4758,-14.216,chr21:26469685-26469694	GGGGCTCCTC,-,0.873022,-2125,-9.165,chr21:26467052-26467061	GGTAATTCCC,+,0.872592,-4758,-14.216,chr21:26469685-26469694	GGGGTTTCAC,+,0.869271,-1877,-10.006,chr21:26466804-26466813	GGGGTTTCAC,+,0.869271,-2289,-1.434,chr21:26467216-26467225	GGGGATGCTG,+,0.849085,-2887,-21.303,chr21:26467814-26467823	GGGGTGGGCC,+,0.841985,-83,3.921,chr21:26465010-26465019	GGGGAGGCTG,-,0.836506,-2363,-15.052,chr21:26467290-26467299	GGGGAGCTGG,+,0.835153,-1281,-9.289,chr21:26466208-26466217	GGGGGTGTCG,-,0.832949,-405,-9.617,chr21:26465332-26465341	GGCAATGTCC,+,0.832016,-2671,-13.665,chr21:26467598-26467607	GGGGCCCTCG,-,0.828928,-156,-2.688,chr21:26465083-26465092	GGGTTTGTCC,+,0.826208,-1578,-0.675,chr21:26466505-26466514	GCGATTCTCC,+,0.823666,-1966,-7.572,chr21:26466893-26466902	GAGACTCTCC,-,0.823666,-2151,-17.552,chr21:26467078-26467087	GGGACTTTTC,-,0.823591,-2217,-0.885,chr21:26467144-26467153	GGGGTGGTCA,-,0.813017,-763,-31.956,chr21:26465690-26465699	GGGTTGGCCG,+,0.809697,-665,-6.813,chr21:26465592-26465601
ARHGAP19	Rho GTPase activating protein 19	chr10:98971921-98973747 (-) // 98.12 // q24.1	NM_032900	7165 // signal transduction // inferred from electronic annotation	5622 // intracellular // inferred from electronic annotation	---	---	10	GTGGTTTCCC,-,0.869271,-1879,11.339,chr10:98975626-98975635	GGGGCTGCCA,-,0.853951,-555,-5.342,chr10:98974302-98974311	GGGAATGCTC,+,0.853017,-759,-17.751,chr10:98974506-98974515	GTGGTTTTCC,-,0.844593,-4508,-13.087,chr10:98978255-98978264	GGGAAGCTCT,+,0.835986,-1163,-15.402,chr10:98974910-98974919	GTGACTTTCC,-,0.823591,-1213,-8.322,chr10:98974960-98974969	GGTATTTTCC,-,0.819915,-4877,-18.723,chr10:98978624-98978633	AGGATGCTCC,-,0.807410,-3006,-10.960,chr10:98976753-98976762	GGTGATACCC,-,0.804228,-265,-19.131,chr10:98974012-98974021	GGGACTGCTG,+,0.800084,-4640,-3.335,chr10:98978387-98978396
ARID4B	AT rich interactive domain 4B (RBP1- like) /// AT rich interactive domain 4B (RBP1- like)	chr1:233396834-233557876 (-) // 97.28 // q42.3	NM_016374 /// NM_031371	6333 // chromatin assembly or disassembly // inferred from electronic annotation	785 // chromatin // inferred from electronic annotation /// 5622 // intracellular // inferred from electronic annotation /// 5634 // nucleus // inferred from electronic annotation	3676 // nucleic acid binding // inferred from electronic annotation /// 3677 // DNA binding // inferred from electronic annotation /// 3682 // chromatin binding // inferred from electronic annotation	---	22	GGGGAACCCG,-,0.874252,-865,17.517,chr1:233558741-233558750	CGGGTTCCCC,+,0.873022,-865,17.517,chr1:233558741-233558750	GGGGTTTCAC,+,0.869271,-4950,-5.116,chr1:233562826-233562835	GGAGAGTTCC,-,0.860013,-1496,-11.913,chr1:233559372-233559381	AGGGAGCCCG,+,0.856154,-16,13.203,chr1:233557892-233557901	GGGAATTTCA,+,0.848491,-1153,-12.817,chr1:233559029-233559038	TGGAATCTCC,-,0.847987,-4301,-3.441,chr1:233562177-233562186	GGGAAGGGCC,+,0.845305,-1272,-16.051,chr1:233559148-233559157	AGGATTTCCC,+,0.844593,-2166,-19.997,chr1:233560042-233560051	GGGAATTCTG,-,0.843981,-2833,-2.079,chr1:233560709-233560718	GGGGTGGCCT,-,0.837696,-1403,-27.890,chr1:233559279-233559288	GGGGAGGCTG,-,0.836506,-891,-1.524,chr1:233558767-233558776	TGGGAGGCCG,-,0.836506,-2304,-1.315,chr1:233560180-233560189	GAGGAGCTCG,+,0.831476,-206,12.517,chr1:233558082-233558091	GGAACTCTCC,+,0.823666,-1496,-11.913,chr1:233559372-233559381	GGGAATTTGG,-,0.822979,-1524,1.339,chr1:233559400-233559409	GGGATTTTTC,+,0.819915,-47,13.050,chr1:233557923-233557932	GGGATGGCGC,-,0.816117,-641,20.287,chr1:233558517-233558526	GCGGTGGCCG,-,0.812184,-149,6.731,chr1:233558025-233558034	GGGAGTGTCG,-,0.808271,-1729,-37.330,chr1:233559605-233559614	GGGATGTTCA,-,0.807913,-1301,-12.624,chr1:233559177-233559186	GGGATGTTTC,-,0.807336,-3287,-1.950,chr1:233561163-233561172
ARMC1	armadillo repeat containing 1	chr8:66677178-66708987 (-) // 95.18 // q13.1	NM_018120	---	---	5488 // binding // inferred from electronic annotation	---	16	GGGGTTTCAC,+,0.869271,-1618,-8.467,chr8:66710600-66710609	GGGGTTTCAC,+,0.869271,-2401,0.121,chr8:66711383-66711392	GGGGTTTCAC,-,0.869271,-4078,-2.755,chr8:66713060-66713069	GGGGCTCACG,-,0.845601,-1528,-1.225,chr8:66710510-66710519	TGGGAGGCCG,-,0.836506,-1111,-0.998,chr8:66710093-66710102	TGGGAGGCCG,-,0.836506,-1556,0.736,chr8:66710538-66710547	TGGGAGGCCG,+,0.836506,-1850,-1.050,chr8:66710832-66710841	TGGGAGGCCG,-,0.836506,-2341,-5.629,chr8:66711323-66711332	TGGGAGGCCG,-,0.836506,-3318,-0.795,chr8:66712300-66712309	TGGGAGGCCG,+,0.836506,-4140,-1.050,chr8:66713122-66713131	GGGGCTGTCA,-,0.829273,-4581,-7.758,chr8:66713563-66713572	GGGATTGACC,+,0.826208,-3591,2.725,chr8:66712573-66712582	GTGATTCTCC,+,0.819989,-3469,-0.920,chr8:66712451-66712460	GTGATTTTCC,+,0.819915,-2829,-9.723,chr8:66711811-66711820	GGGATTTTAC,-,0.819915,-4157,0.097,chr8:66713139-66713148	GGGACTGCAG,+,0.800084,-3437,-0.980,chr8:66712419-66712428
ARRDC3	arrestin domain containing 3	chr5:90700299-90714893 (-) // 96.18 // q14.3	NM_020801	---	---	---	---	6	GTGAATTTCC,-,0.847913,-1784,4.792,chr5:90716674-90716683	GGGGAGTTTG,-,0.831402,-349,-0.807,chr5:90715239-90715248	GCGATTCTCC,-,0.823666,-2396,-2.827,chr5:90717286-90717295	GTGGTTTTCG,+,0.815982,-1845,-26.990,chr5:90716735-90716744	GGGAAGCTTG,-,0.806798,-811,-5.701,chr5:90715701-90715710	GGGAAGCTAG,+,0.806798,-3090,-27.268,chr5:90717980-90717989
ASAH1	N-acylsphingosine amidohydrolase (acid ceramidase) 1	chr8:17958986-17986774 (-) // 93.51 // p22	NM_004315 /// NM_177924	6631 // fatty acid metabolism // not recorded /// 6672 // ceramide metabolism // traceable author statement /// 19752 // carboxylic acid metabolism // inferred from electronic annotation	5764 // lysosome // inferred from electronic annotation	16787 // hydrolase activity // inferred from electronic annotation /// 17040 // ceramidase activity // inferred from electronic annotation /// 46912 // transferase activity, transferring acyl groups, acyl groups converted into alkyl on transfer // inferred from electronic annotation /// 3824 // catalytic activity // traceable author statement	S1P_Signaling // GenMAPP /// S1P_Signaling // GenMAPP /// Sphingolipid metabolism // KEGG	5	GAGGATTCCC,-,0.897270,-1005,-7.245,chr8:17987779-17987788	GGGAATCCTC,+,0.872666,-1005,-7.245,chr8:17987779-17987788	GGGGTTTCAC,-,0.869271,-3889,0.645,chr8:17990663-17990672	GAGGTGGCCC,-,0.837118,-4955,-7.020,chr8:17991729-17991738	GGCATGTTCC,-,0.811013,-4574,4.691,chr8:17991348-17991357
ASF1A	ASF1 anti-silencing function 1 homolog A (S. cerevisiae)	chr6:119263627-119272029 (+) // 86.82 // q22.31	NM_014034	6281 // DNA repair // inferred from direct assay /// 6334 // nucleosome assembly // inferred from direct assay /// 6345 // loss of chromatin silencing // non-traceable author statement	16585 // chromatin remodeling complex // inferred from direct assay /// 5634 // nucleus // non-traceable author statement	42393 // histone binding // inferred from direct assay /// 3682 // chromatin binding // non-traceable author statement	---	10	GGGGATTCCA,+,0.897847,-382,-5.420,chr6:119263236-119263245	TGGAATCCCC,-,0.872666,-382,-5.420,chr6:119263236-119263245	GGGGTTTCAC,+,0.869271,-2147,-4.243,chr6:119261471-119261480	GGGGGTGCCG,+,0.857628,-586,-17.531,chr6:119263032-119263041	AGGGCTGCCC,+,0.853374,-440,-9.205,chr6:119263178-119263187	GGTGCTTTCC,+,0.848270,-1390,-29.419,chr6:119262228-119262237	GGGTTTTTCC,-,0.845783,-572,-16.092,chr6:119263046-119263055	GGGGTGGCAC,-,0.837118,-2182,-7.851,chr6:119261436-119261445	GGGGCTGTGC,-,0.832372,-1658,-22.032,chr6:119261960-119261969	GGCACTGTCC,+,0.807694,-217,-23.479,chr6:119263401-119263410
ASPH	aspartate beta-hydroxylase	chr8:62578373-62789889 (-) // 98.08 // q12.3	NM_004318 /// NM_020164 /// NM_032466 /// NM_032467 /// NM_032468	6936 // muscle contraction // traceable author statement /// 18193 // peptidyl-amino acid modification // inferred from electronic annotation	5783 // endoplasmic reticulum // traceable author statement /// 5789 // endoplasmic reticulum membrane // non-traceable author statement /// 5789 // endoplasmic reticulum membrane // traceable author statement /// 16020 // membrane // inferred from electr	4597 // peptide-aspartate beta-dioxygenase activity // inferred from electronic annotation /// 4597 // peptide-aspartate beta-dioxygenase activity // traceable author statement /// 5488 // binding // inferred from electronic annotation /// 5506 // iron ion binding // inferred from electronic annotation /// 5509 // calcium ion binding // non-traceable author statement /// 5509 // calcium ion bindi…	---	25	GAGAATTCCC,-,0.872592,-855,-29.393,chr8:62790411-62790420	GGGAATTCTC,+,0.872592,-855,-29.393,chr8:62790411-62790420	GGGGAGGCCT,-,0.865694,-1786,0.683,chr8:62791342-62791351	GGCAAGTCCC,-,0.863690,-2186,0.648,chr8:62791742-62791751	GGGGAGCGCG,+,0.861021,-285,-25.860,chr8:62789841-62789850	GGGAACCTCC,+,0.857183,-2761,-1.047,chr8:62792317-62792326	GGGAATGCCT,+,0.853595,-4182,-0.447,chr8:62793738-62793747	GGGACTTGCC,+,0.853136,-2186,0.648,chr8:62791742-62791751	GAGGTTCTCC,-,0.844667,-2677,0.634,chr8:62792233-62792242	CGGGCGGCCC,+,0.844472,-484,-33.605,chr8:62790040-62790049	GGGAATTCTG,-,0.843981,-1989,0.644,chr8:62791545-62791554	GGGAATTCAG,+,0.843981,-3429,-10.536,chr8:62792985-62792994	GGGGTTTCTG,+,0.840660,-1250,-9.116,chr8:62790806-62790815	GGGGTTTCTG,+,0.840660,-1868,-1.081,chr8:62791424-62791433	GGCGAGGCCG,+,0.840183,-202,-18.866,chr8:62789758-62789767	GGGGAGGCGG,+,0.840183,-1177,-12.082,chr8:62790733-62790742	GGGCCGCCCG,-,0.836699,-484,-33.605,chr8:62790040-62790049	TGGAAGCTCC,+,0.835409,-2835,-2.750,chr8:62792391-62792400	AGGGCTCTCG,-,0.819733,-409,10.558,chr8:62789965-62789974	GGGATTTCAG,+,0.815982,-810,-32.663,chr8:62790366-62790375	GGCGTGGCCG,+,0.812184,-186,12.842,chr8:62789742-62789751	GGGCTGTTCG,-,0.808270,-310,-21.289,chr8:62789866-62789875	GTGACTGTCC,+,0.804017,-2906,0.475,chr8:62792462-62792471	GTGGGTTCCC,-,0.803157,-2424,0.647,chr8:62791980-62791989	GGAGGTTCCC,-,0.803157,-2761,-1.047,chr8:62792317-62792326
ATF6	activating transcription factor 6	chr1:160002733-160195475 (+) // 98.46 // q23.3	NM_007348	6350 // transcription // inferred from electronic annotation /// 6357 // regulation of transcription from RNA polymerase II promoter // traceable author statement /// 6457 // protein folding // traceable author statement /// 6986 // response to unfolded protein // inferred from electronic annotation /// 6990 // unfolded protein response, positive regulation of target gene transcription // traceab…	5634 // nucleus // traceable author statement /// 5635 // nuclear envelope // traceable author statement /// 5654 // nucleoplasm // traceable author statement /// 5783 // endoplasmic reticulum // inferred from electronic annotation /// 5789 // endoplasmic	3700 // transcription factor activity // traceable author statement /// 3702 // RNA polymerase II transcription factor activity // traceable author statement /// 3713 // transcription coactivator activity // traceable author statement /// 43565 // sequence-specific DNA binding // inferred from electronic annotation /// 46983 // protein dimerization activity // inferred from electronic annotation …	---	15	GGGGTTTCCC,+,0.971927,-3287,0.647,chr1:159999437-159999446	GGGAAACCCC,-,0.878184,-3287,0.647,chr1:159999437-159999446	GGGTTTCCCC,+,0.870535,-3286,0.635,chr1:159999438-159999447	TGGGAGGCCC,-,0.865117,-3227,0.650,chr1:159999497-159999506	GGGGCTTTAC,+,0.848270,-267,-7.761,chr1:160002457-160002466	TGGGTTCCCG,+,0.840735,-2117,-9.802,chr1:160000607-160000616	TGGGAGGCCG,+,0.836506,-4949,0.702,chr1:159997775-159997784	TGGGAGGCCG,-,0.836506,-1178,-4.482,chr1:160001546-160001555	GGGAACTTCG,+,0.828497,-660,-8.434,chr1:160002064-160002073	GCGATTCTCC,-,0.823666,-4799,-2.742,chr1:159997925-159997934	GCGATTCTCC,+,0.823666,-1331,-1.077,chr1:160001393-160001402	GTGATTTTCC,+,0.819915,-707,-9.419,chr1:160002017-160002026	GGGAAGGCGG,-,0.815504,-195,-28.304,chr1:160002529-160002538	GGGGAAACCC,-,0.809747,-3286,0.635,chr1:159999438-159999447	GTGGGTTCCC,+,0.803157,-2118,-7.968,chr1:160000606-160000615
ATG7	ATG7 autophagy related 7 homolog (S. cerevisiae)	chr3:11315158-11571556 (+) // 97.64 // p25.3	NM_006395	6497 // protein amino acid lipidation // inferred from direct assay /// 6512 // ubiquitin cycle // inferred from electronic annotation /// 6914 // autophagy // inferred from electronic annotation /// 6944 // membrane fusion // traceable author statement /// 15031 // protein transport // inferred from electronic annotation /// 31401 // positive regulation of protein modification // inferred from d…	5737 // cytoplasm // traceable author statement	3824 // catalytic activity // inferred from electronic annotation /// 4839 // ubiquitin activating enzyme activity // traceable author statement	---	20	GGGGTCTCCC,-,0.878467,-2247,-1.565,chr3:11286838-11286847	AGGGTTCCCC,-,0.869346,-1314,-6.496,chr3:11287771-11287780	GGGGTTTCAC,+,0.869271,-987,-4.892,chr3:11288098-11288107	GGGGCGTCAC,+,0.860369,-174,-10.329,chr3:11288911-11288920	GCGATTCCCC,-,0.848344,-4041,0.128,chr3:11285044-11285053	TGGGATCTCG,+,0.844055,-1118,-4.769,chr3:11287967-11287976	GGGAATTCAG,-,0.843981,-2071,-2.675,chr3:11287014-11287023	GGGGTTCCAG,-,0.840735,-4208,0.124,chr3:11284877-11284886	GGGGCGCGCG,+,0.836699,-16,3.962,chr3:11289069-11289078	TGGGAGGCCG,+,0.836506,-4191,0.134,chr3:11284894-11284903	TGGGAGGCCG,-,0.836506,-927,-0.931,chr3:11288158-11288167	GTGACGCCCC,-,0.835765,-174,-10.329,chr3:11288911-11288920	GGGATCCTCC,-,0.829184,-2325,0.126,chr3:11286760-11286769	GGAATTGCCC,-,0.825019,-3544,0.122,chr3:11285541-11285550	GGGAATGCAG,+,0.824406,-3244,0.128,chr3:11285841-11285850	GGGACAGTCC,+,0.809535,-4276,0.126,chr3:11284809-11284818	TGGACTGTCC,-,0.804017,-4275,0.124,chr3:11284810-11284819	GGGGAATCGC,+,0.803809,-4041,0.128,chr3:11285044-11285053	GAGGGTTCCC,-,0.803157,-1313,-6.393,chr3:11287772-11287781	GGGGAACCCT,+,0.800784,-1314,-6.496,chr3:11287771-11287780
ATP11A	ATPase, Class VI, type 11A	chr13:112588420-112588971 (-) // 99.82 // q34	NM_015205 /// NM_032189	6812 // cation transport // inferred from electronic annotation /// 8152 // metabolism // inferred from electronic annotation	16020 // membrane // inferred from electronic annotation /// 16021 // integral to membrane // inferred from electronic annotation	166 // nucleotide binding // inferred from electronic annotation /// 287 // magnesium ion binding // inferred from electronic annotation /// 3824 // catalytic activity // inferred from electronic annotation /// 4012 // phospholipid-translocating ATPase activity // inferred from electronic annotation /// 5524 // ATP binding // inferred from electronic annotation /// 15662 // ATPase activity, coupl…	---	52	GGGAATGCCC,+,0.955673,-935,-11.180,chr13:112589906-112589915	GGGGAGCTCG,-,0.934132,-3257,-4.372,chr13:112592228-112592237	GGGCATTCCC,-,0.902137,-935,-11.180,chr13:112589906-112589915	GGGGAGACCC,+,0.894305,-2876,-4.211,chr13:112591847-112591856	TGGGAGCCCC,+,0.884765,-2091,6.151,chr13:112591062-112591071	GCGGATGCCC,+,0.881372,-2436,-0.485,chr13:112591407-112591416	GGGGTCTCCC,-,0.878467,-2875,-2.390,chr13:112591846-112591855	GAGGATGCCC,+,0.877696,-2365,1.109,chr13:112591336-112591345	GGAGATGCCC,-,0.877696,-4764,-15.781,chr13:112593735-112593744	GGGCATCTCC,+,0.877532,-4764,-15.781,chr13:112593735-112593744	GGGTCTCCCC,-,0.874212,-2876,-4.211,chr13:112591847-112591856	GGGGCTCCCA,-,0.873600,-2091,6.151,chr13:112591062-112591071	GGGCATTCCG,+,0.873526,-999,-2.948,chr13:112589970-112589979	TGGGTTTCCC,-,0.869271,-732,-5.287,chr13:112589703-112589712	GGTGTTTCCC,+,0.869271,-1301,-9.491,chr13:112590272-112590281	GGGTCGTCCC,-,0.861559,-3324,-0.732,chr13:112592295-112592304	CGGGTGCCCC,+,0.860443,-1168,-12.614,chr13:112590139-112590148	GGGGAGTACG,+,0.857270,-4889,-6.551,chr13:112593860-112593869	CGGAATGCCC,-,0.856694,-999,-2.948,chr13:112589970-112589979	GGGGCATTCC,+,0.853788,-1000,-5.079,chr13:112589971-112589980	GAGGCTGCCC,+,0.853374,-2624,-1.940,chr13:112591595-112591604	GGCGCTCTCC,-,0.852021,-2929,-2.395,chr13:112591900-112591909	GGGGCACCCG,-,0.849930,-1168,-12.614,chr13:112590139-112590148	GGGAGGGCCC,+,0.848982,-611,-6.960,chr13:112589582-112589591	GGGCATCTCG,+,0.848921,-1756,0.126,chr13:112590727-112590736	GGGGCGGGCC,+,0.845661,-2957,-5.996,chr13:112591928-112591937	GGGACGACCC,+,0.845305,-3324,-0.732,chr13:112592295-112592304	GGGGCTCCTG,+,0.844411,-2317,5.073,chr13:112591288-112591297	GGGAAGGCCT,-,0.841016,-1675,-6.112,chr13:112590646-112590655	GGGGCGGCAC,-,0.840795,-1659,-7.720,chr13:112590630-112590639	GGTGTTTCCG,+,0.840660,-720,-13.537,chr13:112589691-112589700
ATP13A3	ATPase type 13A3	chr3:195604691-195607100 (-) // 98.89 // q29	XM_927225 /// XM_931948 /// XM_942079	6812 // cation transport // inferred from electronic annotation /// 8152 // metabolism // inferred from electronic annotation	16020 // membrane // inferred from electronic annotation /// 16021 // integral to membrane // inferred from electronic annotation	166 // nucleotide binding // inferred from electronic annotation /// 287 // magnesium ion binding // inferred from electronic annotation /// 3824 // catalytic activity // inferred from electronic annotation /// 5524 // ATP binding // inferred from electronic annotation /// 15662 // ATPase activity, coupled to transmembrane movement of ions, phosphorylative mechanism // inferred from electronic an…	---	14	GGGGGTCTCC,-,0.881209,-4515,-17.373,chr3:195611615-195611624	GGTGATTTCC,+,0.872592,-4721,-25.089,chr3:195611821-195611830	GGGGTTTCAC,-,0.869271,-3127,0.645,chr3:195610227-195610236	GGGGCTGCCA,-,0.853951,-4664,-4.245,chr3:195611764-195611773	GGGTCTCTCC,-,0.849534,-3899,-9.665,chr3:195610999-195611008	GGTAATCTCC,+,0.847987,-231,15.278,chr3:195607331-195607340	GTGATTTCCC,+,0.844593,-4720,-23.103,chr3:195611820-195611829	TGGGATTTCG,+,0.843981,-1224,-1.242,chr3:195608324-195608333	GGGACTCTGC,+,0.827342,-1960,-8.475,chr3:195609060-195609069	GCGATTCTCC,-,0.823666,-3039,-1.928,chr3:195610139-195610148	GGGATTTCGG,+,0.819659,-1223,-2.764,chr3:195608323-195608332	TGGGAGGTCG,-,0.811828,-1240,-2.361,chr3:195608340-195608349	GGGGAGGTAG,+,0.811828,-3646,-10.183,chr3:195610746-195610755	GGAGACCCCC,+,0.803883,-4515,-17.373,chr3:195611615-195611624
ATP5G1	ATP synthase, H+ transporting, mitochondrial F0 complex, subunit C1 (subunit 9)	chr17:44325156-44328232 (+) // 96.75 // q21.32	NM_001002027 /// NM_005175	6811 // ion transport // inferred from electronic annotation /// 15986 // ATP synthesis coupled proton transport // inferred from electronic annotation /// 15992 // proton transport // inferred from electronic annotation /// 6810 // transport // inferred from electronic annotation	5624 // membrane fraction // not recorded /// 5739 // mitochondrion // inferred from electronic annotation /// 5753 // proton-transporting ATP synthase complex (sensu Eukaryota) // traceable author statement /// 16020 // membrane // inferred from electron	5215 // transporter activity // non-traceable author statement /// 8289 // lipid binding // inferred from electronic annotation /// 46933 // hydrogen-transporting ATP synthase activity, rotational mechanism // inferred from electronic annotation /// 46961 // hydrogen-transporting ATPase activity, rotational mechanism // inferred from electronic annotation /// 15078 // hydrogen ion transporter act…	Electron_Transport_Chain // GenMAPP /// Oxidative phosphorylation // KEGG /// ATP synthesis // KEGG /// Photosynthesis // KEGG /// Flagellar assembly // KEGG /// Type III secretion system // KEGG /// Epithelial cell signaling in Helicobacter pylori // KEGG /// Purine metabolism // KEGG	21	GGGGCTTTCC,-,0.950926,-157,-3.036,chr17:44324990-44324999	GGGACTTTCC,+,0.926247,-533,-16.544,chr17:44324614-44324623	GGGAATTGCC,+,0.877458,-127,16.262,chr17:44325020-44325029	GGCAATTCCC,-,0.876268,-127,16.262,chr17:44325020-44325029	GGGGGGGCCC,-,0.873660,-407,-15.909,chr17:44324740-44324749	GGGGTTTCAC,-,0.869271,-3991,0.636,chr17:44321156-44321165	GGGGTTTCAC,-,0.869271,-2824,0.636,chr17:44322323-44322332	GGGGTTTCAC,-,0.869271,-1996,-4.595,chr17:44323151-44323160	GGGGTTTCAC,-,0.869271,-1674,-2.787,chr17:44323473-44323482	GGGGTTTCAC,+,0.869271,-730,-3.515,chr17:44324417-44324426	GGAAAGCCCC,+,0.860087,-157,-3.036,chr17:44324990-44324999	GGAAAGTCCC,-,0.860013,-533,-16.544,chr17:44324614-44324623	CGGGAGGCCG,-,0.840183,-838,0.662,chr17:44324309-44324318	GTGGTGGCCC,+,0.837118,-3096,-6.207,chr17:44322051-44322060	TGGGAGGCCG,+,0.836506,-4747,-0.998,chr17:44320400-44320409	TGGGAGGCCG,+,0.836506,-4051,0.702,chr17:44321096-44321105	TGGGAGGCCG,-,0.836506,-668,3.987,chr17:44324479-44324488	GCGATTCTCC,-,0.823666,-4365,-2.761,chr17:44320782-44320791	GCGATTCTCC,+,0.823666,-821,-4.514,chr17:44324326-44324335	GAGAAGGTCC,+,0.815760,-9,-11.392,chr17:44325138-44325147	AGGATGGCCC,+,0.812440,-1235,2.618,chr17:44323912-44323921
ATP5I	ATP synthase, H+ transporting, mitochondrial F0 complex, subunit E	chr4:656226-658063 (-) // 90.61 // p16.3	NM_007100	6811 // ion transport // inferred from electronic annotation /// 15986 // ATP synthesis coupled proton transport // inferred from electronic annotation /// 15992 // proton transport // inferred from electronic annotation /// 6754 // ATP biosynthesis // inferred from electronic annotation /// 6810 // transport // inferred from electronic annotation	5739 // mitochondrion // inferred from electronic annotation /// 16469 // proton-transporting two-sector ATPase complex // inferred from electronic annotation /// 45263 // proton-transporting ATP synthase complex, coupling factor F(o) // inferred from ele	46872 // metal ion binding // inferred from electronic annotation /// 46933 // hydrogen-transporting ATP synthase activity, rotational mechanism // inferred from electronic annotation /// 46961 // hydrogen-transporting ATPase activity, rotational mechanism // inferred from electronic annotation /// 15078 // hydrogen ion transporter activity // inferred from electronic annotation	Electron_Transport_Chain // GenMAPP /// Electron_Transport_Chain // GenMAPP /// Oxidative phosphorylation // KEGG /// ATP synthesis // KEGG /// Photosynthesis // KEGG /// Flagellar assembly // KEGG /// Type III secretion system // KEGG /// Epithelial cell signaling in Helicobacter pylori // KEGG /// Purine metabolism // KEGG	74	GGGGATGCCC,-,0.980351,-2493,-11.671,chr4:660556-660565	GGGGTTTTCC,+,0.947249,-2131,-12.931,chr4:660194-660203	GGGGTGGTCC,-,0.915096,-3223,-10.890,chr4:661286-661295	GGGCATCCCC,+,0.902211,-2493,-11.671,chr4:660556-660565	GGGGGTGCCC,-,0.886239,-4411,-6.802,chr4:662474-662483	GGGTAGCCCC,-,0.885955,-3622,-20.054,chr4:661685-661694	GGGGAGCCAC,+,0.884765,-514,-9.434,chr4:658577-658586	TGGGAGCCCC,-,0.884765,-4512,0.000,chr4:662575-662584	GGGGCTACCC,+,0.882562,-3622,-20.054,chr4:661685-661694	GGGGCCTCCC,-,0.882143,-2389,-7.717,chr4:660452-660461	GGGGGTTTCC,-,0.881135,-259,-7.402,chr4:658322-658331	GGGGCTTGCC,+,0.877815,-1899,-9.049,chr4:659962-659971	GGGTCTTCCC,+,0.874138,-4542,-5.982,chr4:662605-662614	GGGGCTCCCA,+,0.873600,-4512,0.000,chr4:662575-662584	GTGGCTCCCC,-,0.873022,-514,-9.434,chr4:658577-658586	GGGTTTTCCC,-,0.870461,-1944,-9.681,chr4:660007-660016	GGGTTTTCCC,+,0.870461,-2130,-12.727,chr4:660193-660202	GGGCAGGCCC,+,0.869983,-804,0.080,chr4:658867-658876	GGGGTTTCCT,-,0.869849,-260,-13.225,chr4:658323-658332	GGGAAGACCC,-,0.869627,-4542,-5.982,chr4:662605-662614	GGGAGGCCCC,+,0.868630,-2389,-7.717,chr4:660452-660461	GGGGGGCTCC,-,0.868630,-2889,-9.816,chr4:660952-660961	GGGGAGGACC,-,0.866307,-1219,-14.226,chr4:659282-659291	TGGGAGGCCC,+,0.865117,-2390,-6.009,chr4:660453-660462	GGCAAGCCCC,-,0.863764,-1899,-9.049,chr4:659962-659971	GGGCTGTCCC,+,0.861559,-4970,-0.658,chr4:663033-663042	GGGGCGCCCT,-,0.861021,-646,-5.951,chr4:658709-658718	GGGGAGTGCG,-,0.860947,-186,-2.399,chr4:658249-658258	AGGGCGCCCC,+,0.860443,-646,-5.951,chr4:658709-658718	GGGGCGCCAC,+,0.860443,-2761,-14.967,chr4:660824-660833	GTGGCGCCCC,-,0.860443,-2761,-14.967,chr4:660824-660833	TGGGAGCTCC,+,0.860087,-3198,-11.509,chr4:661261-661270	GGGCCTGCCC,-,0.858240,-804,0.080,chr4:658867-658876	GGGGTGCCCT,-,0.857344,-4412,-10.808,chr4:662475-662484	GGGGTGTCCA,+,0.857270,-3282,-21.119,chr4:661345-661354
ATP6V1C2	ATPase, H+ transporting, lysosomal 42kDa, V1 subunit C2	chr2:10780406-10842679 (+) // 99.04 // p25.1	NM_001039362 /// NM_144583	15986 // ATP synthesis coupled proton transport // inferred from electronic annotation	16469 // proton-transporting two-sector ATPase complex // inferred from electronic annotation	5524 // ATP binding // inferred from electronic annotation /// 16820 // hydrolase activity, acting on acid anhydrides, catalyzing transmembrane movement of substances // inferred from electronic annotation	Oxidative phosphorylation // KEGG /// ATP synthesis // KEGG /// Photosynthesis // KEGG /// Flagellar assembly // KEGG /// Type III secretion system // KEGG /// Epithelial cell signaling in Helicobacter pylori // KEGG	53	GGGGCTTCCC,+,0.975604,-2215,-14.782,chr2:10778182-10778191	GGGAAGCCCC,-,0.962743,-2215,-14.782,chr2:10778182-10778191	GGGGTGGTCC,+,0.915096,-1516,-5.768,chr2:10778881-10778890	GGTGATTCCC,+,0.897270,-1600,-3.227,chr2:10778797-10778806	GGGGAGCCGC,-,0.888442,-1657,-18.476,chr2:10778740-10778749	GGGGAGTCCA,+,0.885269,-2092,-20.325,chr2:10778305-10778314	GGAGATGCCC,-,0.877696,-2568,-24.834,chr2:10777829-10777838	GGGCATCTCC,+,0.877532,-2568,-24.834,chr2:10777829-10777838	GCGGCTCCCC,+,0.876699,-1657,-18.476,chr2:10778740-10778749	GGGAATCACC,-,0.873856,-1600,-3.227,chr2:10778797-10778806	GGGTTTCCCC,+,0.870535,-1883,-7.803,chr2:10778514-10778523	GGGGTTTCAC,+,0.869271,-3523,0.574,chr2:10776874-10776883	GGGGTTTCAC,+,0.869271,-3390,0.645,chr2:10777007-10777016	GGGGTTTCTC,+,0.869271,-2979,-11.432,chr2:10777418-10777427	GGAGTTTCCC,+,0.869271,-2395,12.382,chr2:10778002-10778011	AGGGTTTCCC,+,0.869271,-1884,-3.726,chr2:10778513-10778522	TGGGAGGCCC,-,0.865117,-3328,-1.053,chr2:10777069-10777078	GGCGCGTCCC,-,0.864046,-1416,-11.332,chr2:10778981-10778990	GGTGCGTCCC,+,0.860369,-1688,-5.291,chr2:10778709-10778718	TGGAAGTCCC,-,0.860013,-2290,-5.421,chr2:10778107-10778116	CGGGAGTCCG,+,0.859757,-816,-29.295,chr2:10779581-10779590	GGGAGTTTCC,+,0.856457,-1757,-20.081,chr2:10778640-10778649	GGGAAACTCC,-,0.853506,-2395,12.382,chr2:10778002-10778011	AGGGCTGCCC,+,0.853374,-159,7.457,chr2:10780238-10780247	GGGACTTCCA,+,0.848847,-2290,-5.421,chr2:10778107-10778116	TGGACTCCCC,-,0.848344,-2092,-20.325,chr2:10778305-10778314	GGGTTTCTCC,+,0.845857,-2978,-9.961,chr2:10777419-10777428	GTGATTCCCC,+,0.844667,-1599,-8.696,chr2:10778798-10778807	GGGGCTTCTG,-,0.844337,-1405,-7.413,chr2:10778992-10779001	GAGGCGGCCC,-,0.840795,-1240,-15.030,chr2:10779157-10779166	GGTGTTCCCG,-,0.840735,-171,-34.034,chr2:10780226-10780235	GGGACGCGCC,+,0.840632,-1416,-11.332,chr2:10778981-10778990	GGAGTGGCCC,-,0.837118,-2442,-13.852,chr2:10777955-10777964
B3GNT1	UDP-GlcNAc:betaGal beta-1,3-N-acetylglucosaminyltransferase 1	chr11:65869419-65871671 (-) // 88.02 // q13.1	NM_006876	30311 // poly-N-acetyllactosamine biosynthesis // non-traceable author statement	16020 // membrane // inferred from electronic annotation /// 16021 // integral to membrane // inferred from electronic annotation /// 30173 // integral to Golgi membrane // non-traceable author statement	8532 // N-acetyllactosaminide beta-1,3-N-acetylglucosaminyltransferase activity // non-traceable author statement /// 16757 // transferase activity, transferring glycosyl groups // inferred from electronic annotation /// 8532 // N-acetyllactosaminide beta-1,3-N-acetylglucosaminyltransferase activity // inferred from electronic annotation /// 16740 // transferase activity // inferred from electron…	Keratan sulfate biosynthesis // KEGG /// Glycosphingolipid biosynthesis - neo-lactoseries // KEGG /// Glycan structures - biosynthesis 1 // KEGG /// Glycan structures - biosynthesis 2 // KEGG	28	GGGGCTTCCC,+,0.975604,-940,-4.552,chr11:65872611-65872620	GGGAAGCCCC,-,0.962743,-940,-4.552,chr11:65872611-65872620	GGGGCCTCCC,+,0.882143,-1552,-9.601,chr11:65873223-65873232	GCGGTTTCCC,+,0.872948,-296,-27.839,chr11:65871967-65871976	GGGAGGCCCC,-,0.868630,-1552,-9.601,chr11:65873223-65873232	AGGGAGGCCC,-,0.865117,-1551,-6.006,chr11:65873222-65873231	GGGGTTTTGC,-,0.848270,-2909,0.124,chr11:65874580-65874589	GGGTTTCTCC,-,0.845857,-2453,0.628,chr11:65874124-65874133	GGGGCGGCGC,+,0.844472,-48,2.090,chr11:65871719-65871728	GGGGAGGGCG,+,0.841372,-963,-12.254,chr11:65872634-65872643	TGGGAGGCCG,+,0.836506,-1322,-4.256,chr11:65872993-65873002	GGAGAGGCCG,-,0.836506,-1474,-2.297,chr11:65873145-65873154	TGGGAGGCCG,+,0.836506,-2514,0.583,chr11:65874185-65874194	GGCGCGCCCG,+,0.835509,-254,-7.981,chr11:65871925-65871934	GGGAAGCCGG,+,0.835153,-200,-66.808,chr11:65871871-65871880	CGGGAGTTCG,+,0.835079,-2482,-2.751,chr11:65874153-65874162	GCGATTCTCC,-,0.823666,-1175,1.339,chr11:65872846-65872855	GAGGTTGCCG,+,0.821086,-4048,0.000,chr11:65875719-65875728	GTGATTCTCC,-,0.819989,-2056,-1.078,chr11:65873727-65873736	GTGATTCTCC,-,0.819989,-2366,-2.778,chr11:65874037-65874046	GTGATTCTCC,-,0.819989,-3138,0.117,chr11:65874809-65874818	GTGATTCTCC,-,0.819989,-4378,0.000,chr11:65876049-65876058	GGGATGGGCC,-,0.817306,-1770,-23.197,chr11:65873441-65873450	GCGGCGCTCG,+,0.810831,-45,-7.783,chr11:65871716-65871725	GGCGCGCTCG,-,0.810831,-274,-5.511,chr11:65871945-65871954	GAGGTGGCCG,-,0.808507,-499,36.685,chr11:65872170-65872179	GGGATGTCAG,-,0.803403,-1587,-22.845,chr11:65873258-65873267	GGTATTGTCC,-,0.800340,-1794,-8.729,chr11:65873465-65873474
B3GNT2	UDP-GlcNAc:betaGal beta-1,3-N-acetylglucosaminyltransferase 2	chr2:62276777-62305368 (+) // 96.79 // p15	NM_006577	6486 // protein amino acid glycosylation // inferred from electronic annotation	16020 // membrane // inferred from electronic annotation /// 16021 // integral to membrane // non-traceable author statement /// 16021 // integral to membrane // inferred from electronic annotation	8378 // galactosyltransferase activity // inferred from electronic annotation /// 8499 // UDP-galactose:beta-N-acetylglucosamine beta-1,3-galactosyltransferase activity // non-traceable author statement /// 16757 // transferase activity, transferring glycosyl groups // inferred from electronic annotation /// 30145 // manganese ion binding // inferred from electronic annotation /// 16740 // transf…	Keratan sulfate biosynthesis // KEGG /// Glycosphingolipid biosynthesis - neo-lactoseries // KEGG /// Glycan structures - biosynthesis 1 // KEGG /// Glycan structures - biosynthesis 2 // KEGG	34	GGGGTGGTCC,-,0.915096,-660,-10.538,chr2:62276108-62276117	GGGGCGGCCG,+,0.914840,-470,-0.658,chr2:62276298-62276307	GGGGAGTCCA,-,0.885269,-3066,5.984,chr2:62273702-62273711	GGTGAGCCCC,+,0.884765,-1100,-9.845,chr2:62275668-62275677	GGGGACCCCG,+,0.877928,-898,-33.949,chr2:62275870-62275879	GGGGCTCACC,-,0.874212,-1100,-9.845,chr2:62275668-62275677	GGGGTTTCAC,+,0.869271,-4418,0.161,chr2:62272350-62272359	GGGGTTTCAC,+,0.869271,-3898,0.645,chr2:62272870-62272879	GAGGAGTTCC,-,0.860013,-3077,1.985,chr2:62273691-62273700	GGGGGTCTCG,+,0.852598,-4287,-1.032,chr2:62272481-62272490	GGGGTCCCCG,-,0.849930,-899,-37.406,chr2:62275869-62275878	TGGACTCCCC,+,0.848344,-3066,5.984,chr2:62273702-62273711	AGGGTTCTCC,+,0.844667,-3482,-8.217,chr2:62273286-62273295	GGAGTTTTCC,+,0.844593,-3422,0.198,chr2:62273346-62273355	GGGGTTTTAC,+,0.844593,-2509,-1.062,chr2:62274259-62274268	GGGGAGGCGG,-,0.840183,-515,-23.119,chr2:62276253-62276262	AGGGTGGCCC,+,0.837118,-538,-20.909,chr2:62276230-62276239	TGGGTGGCCC,-,0.837118,-362,-14.151,chr2:62276406-62276415	TGGGAGGCCG,-,0.836506,-3836,-1.050,chr2:62272932-62272941	TGGGAGGCCG,-,0.836506,-1781,0.650,chr2:62274987-62274996	CGGGCGCCCG,+,0.835509,-49,-11.443,chr2:62276719-62276728	CGGGCGCCCG,-,0.835509,-49,-11.443,chr2:62276719-62276728	GGGACCCTCC,-,0.832861,-215,-15.962,chr2:62276553-62276562	GGGATCCTCC,+,0.829184,-4942,-1.802,chr2:62271826-62271835	GGGGAGGTGG,-,0.815504,-4104,-0.021,chr2:62272664-62272673	GGAATGGCCC,-,0.812440,-501,-33.117,chr2:62276267-62276276	GGGACGCTTC,+,0.811087,-1112,-10.876,chr2:62275656-62275665	CGGGCGCTCG,-,0.810831,-750,-9.386,chr2:62276018-62276027	GGGGCCGTCG,+,0.809279,-120,-20.663,chr2:62276648-62276657	GGGGGTCGCC,+,0.808098,-286,-13.590,chr2:62276482-62276491	GGCGACCCCC,-,0.807560,-286,-13.590,chr2:62276482-62276491	CGGGGTCCCC,-,0.806908,-898,-33.949,chr2:62275870-62275879	GCGATTGTCC,+,0.804017,-1922,-2.784,chr2:62274846-62274855
BAP1	BRCA1 associated protein-1 (ubiquitin carboxy-terminal hydrolase)	chr3:52410728-52411217 (-) // 100.0 // p21.1	NM_004656	6511 // ubiquitin-dependent protein catabolism // inferred from electronic annotation /// 8285 // negative regulation of cell proliferation // traceable author statement /// 6512 // ubiquitin cycle // inferred from electronic annotation /// 6464 // protein modification // non-traceable author statement	5622 // intracellular // inferred from electronic annotation /// 5634 // nucleus // traceable author statement /// 5634 // nucleus // inferred from electronic annotation	4221 // ubiquitin thiolesterase activity // inferred from electronic annotation /// 8234 // cysteine-type peptidase activity // inferred from electronic annotation /// 8233 // peptidase activity // inferred from electronic annotation /// 16787 // hydrolase activity // inferred from electronic annotation /// 8233 // peptidase activity // non-traceable author statement /// 8233 // peptidase activit…	---	33	GGGGATGTCC,+,0.955673,-3506,-27.221,chr3:52414723-52414732	GGGGTTGTCG,+,0.899064,-4909,-14.379,chr3:52416126-52416135	GGGGATGCGC,+,0.881372,-427,0,chr3:52411644-52411653	GGGGTTCCGC,+,0.873022,-2532,-6.638,chr3:52413749-52413758	GGGGTTCACC,+,0.870535,-3023,4.865,chr3:52414240-52414249	GGGGTTTCAC,+,0.869271,-4877,-17.326,chr3:52416094-52416103	GGAGAGCTCC,+,0.860087,-2750,-16.330,chr3:52413967-52413976	TGGGAGTCCG,+,0.856080,-1562,8.448,chr3:52412779-52412788	GGGGCTGACC,-,0.854563,-1826,-25.522,chr3:52413043-52413052	GGGGCTGACC,+,0.854563,-2140,-15.409,chr3:52413357-52413366	TGGAATGCCC,+,0.853017,-405,-4.810,chr3:52411622-52411631	GAGAATGCCC,+,0.853017,-2209,1.370,chr3:52413426-52413435	GTGGTTGCCC,-,0.849697,-3608,0.512,chr3:52414825-52414834	GGAGCTCTCC,-,0.848344,-2750,-16.330,chr3:52413967-52413976	GGGGCGGGCC,-,0.845661,-741,-9.274,chr3:52411958-52411967	GGGAAGGACC,-,0.841628,-65,-1.572,chr3:52411282-52411291	GGCGAGGCCG,-,0.840183,-4676,29.988,chr3:52415893-52415902	GGGGAGGACG,+,0.837696,-4729,30.009,chr3:52415946-52415955	GGGGAGGCAG,+,0.836506,-1993,-6.638,chr3:52413210-52413219	GGGGAGGCTG,+,0.836506,-2157,6.576,chr3:52413374-52413383	GGGGAGGCTG,-,0.836506,-2574,-14.353,chr3:52413791-52413800	GGGATGTCCT,+,0.832592,-3505,-23.240,chr3:52414722-52414731	AGGGTGCTCC,-,0.832088,-2931,-13.158,chr3:52414148-52414157	GGGAAGCCAG,+,0.831476,-1705,12.538,chr3:52412922-52412931	GCGGCTGCCG,+,0.828439,-2991,44.519,chr3:52414208-52414217	GTGGTGCCCG,+,0.828156,-4169,49.116,chr3:52415386-52415395	GCGGATGTCG,-,0.828083,-4194,51.329,chr3:52415411-52415420	TGGACTCTCC,-,0.823666,-11,-4.367,chr3:52411228-52411237	GGGGTGGGCG,-,0.813374,-2368,10.959,chr3:52413585-52413594	GCGGAACCCC,-,0.803883,-2532,-6.638,chr3:52413749-52413758	GCGCATCCCC,-,0.803231,-427,0,chr3:52411644-52411653	GGTGAACCCC,-,0.800207,-3023,4.865,chr3:52414240-52414249	GGGCATTCCA,-,0.800058,-405,-4.810,chr3:52411622-52411631
BCAR1	breast cancer anti-estrogen resistance 1	chr16:73820491-73843005 (-) // 99.12 // q23.1	NM_014567	1558 // regulation of cell growth // inferred from sequence or structural similarity /// 7015 // actin filament organization // inferred from sequence or structural similarity /// 7173 // epidermal growth factor receptor signaling pathway // inferred from sequence or structural similarity /// 7186 // G-protein coupled receptor protein signaling pathway // inferred from sequence or structural simi…	1726 // ruffle // inferred from sequence or structural similarity /// 5624 // membrane fraction // inferred from sequence or structural similarity /// 5737 // cytoplasm // inferred from sequence or structural similarity /// 5925 // focal adhesion // infer	4871 // signal transducer activity // inferred from sequence or structural similarity /// 5515 // protein binding // inferred from physical interaction /// 19901 // protein kinase binding // inferred from physical interaction /// 19903 // protein phosphatase binding // inferred from physical interaction /// 5515 // protein binding // inferred from electronic annotation /// 4871 // signal transduc…	Integrin-mediated_cell_adhesion_KEGG // GenMAPP /// Integrin-mediated_cell_adhesion_KEGG // GenMAPP /// Integrin-mediated_cell_adhesion_KEGG // GenMAPP	48	GGGGCGGCCC,+,0.943451,-167,-5.583,chr16:73843172-73843181	GGGGCCTCCC,-,0.882143,-4919,-4.525,chr16:73847924-73847933	GGGGATGACC,+,0.878885,-4803,-13.793,chr16:73847808-73847817	AGGGCTTCCC,-,0.872948,-4697,-18.979,chr16:73847702-73847711	GAGGATTTCC,-,0.872592,-3704,21.753,chr16:73846709-73846718	GGGGTTTCAC,-,0.869271,-2384,-1.007,chr16:73845389-73845398	GGGGTTTCAC,+,0.869271,-4205,-2.769,chr16:73847210-73847219	GGGAGGCCCC,+,0.868630,-4919,-4.525,chr16:73847924-73847933	GGGCCGCCCC,-,0.865310,-167,-5.583,chr16:73843172-73843181	GGGGCGTGCC,-,0.865236,-480,-2.685,chr16:73843485-73843494	GGGGAGGCAC,+,0.865117,-1491,-0.338,chr16:73844496-73844505	GTGGAGGCCC,+,0.865117,-1708,0.560,chr16:73844713-73844722	AGGGAGGCCC,+,0.865117,-4920,-1.908,chr16:73847925-73847934	GGGGCCGCCC,-,0.862569,-166,-5.593,chr16:73843171-73843180	GGGAAGCCCT,+,0.860664,-4697,-18.979,chr16:73847702-73847711	GGCGTGCCCC,-,0.860443,-482,-4.126,chr16:73843487-73843496	GGCAATGCCC,-,0.856694,-4553,-7.991,chr16:73847558-73847567	GGTGCTGCCC,+,0.853374,-616,-24.102,chr16:73843621-73843630	GAGGCTGCCC,-,0.853374,-2893,5.106,chr16:73845898-73845907	GGGAGGGCCC,+,0.848982,-3099,-14.864,chr16:73846104-73846113	GCGGAGGTCC,+,0.844115,-2223,-6.584,chr16:73845228-73845237	GGCACGCCCC,+,0.839442,-480,-2.685,chr16:73843485-73843494	GGGAAGCTGC,-,0.839085,-1541,-11.294,chr16:73844546-73844555	GAGGTGGCCC,-,0.837118,-2850,-10.287,chr16:73845855-73845864	TGGGAGGCCG,+,0.836506,-3641,-5.448,chr16:73846646-73846655	GGGACTGGCC,+,0.833562,-4827,-18.323,chr16:73847832-73847841	GGGCTGTCCG,+,0.832948,-4466,-5.973,chr16:73847471-73847480	GGGATGCCAC,-,0.832088,-1041,-18.193,chr16:73844046-73844055	TGGGTGCTCC,+,0.832088,-2149,-5.918,chr16:73845154-73845163	GGGATGTCTC,-,0.832014,-3179,-12.854,chr16:73846184-73846193	GGGGAGCTAG,-,0.831476,-1300,-18.584,chr16:73844305-73844314	GGGTCTGTCC,+,0.829885,-3351,-13.429,chr16:73846356-73846365
BICC1	Bicaudal C homolog 1 (Drosophila)	chr10:59943114-59944564 (+) // 97.58 // q21.1	XM_498431 /// XM_499560	---	---	---	---	26	GGGGAGCCGC,-,0.888442,-576,1.389,chr10:59942529-59942538	GCGGCTCCCC,+,0.876699,-576,1.389,chr10:59942529-59942538	GGGAATTCCT,+,0.873169,-4007,-10.244,chr10:59939098-59939107	AGGAATTCCC,-,0.872592,-4007,-10.244,chr10:59939098-59939107	GGGGCGACCC,+,0.869983,-84,-5.911,chr10:59943021-59943030	GGGGCCGCCC,+,0.862569,-593,-0.919,chr10:59942512-59942521	GGGTCGCCCC,-,0.861633,-84,-5.911,chr10:59943021-59943030	CGGGAGCCCG,+,0.859831,-222,6.013,chr10:59942883-59942892	GGGGAGTCGG,-,0.859757,-125,25.421,chr10:59942980-59942989	GGAGAGCCCG,+,0.856154,-183,3.630,chr10:59942922-59942931	GGGAATGCTC,+,0.853017,-2034,0.158,chr10:59941071-59941080	CGGGCTCTCC,-,0.852021,-183,3.630,chr10:59942922-59942931	GGGGTCTCCG,+,0.849856,-1876,-9.931,chr10:59941229-59941238	CGGGCTCCCG,-,0.848088,-222,6.013,chr10:59942883-59942892	CGGGCGGCCC,-,0.844472,-592,2.282,chr10:59942513-59942522	GGGGCGGCGC,+,0.844472,-443,-7.030,chr10:59942662-59942671	GGGCTGGCCC,+,0.841985,-1415,-1.781,chr10:59941690-59941699	GGGATGCGCC,+,0.836955,-368,-3.951,chr10:59942737-59942746	GGGCCGCCCG,+,0.836699,-592,2.282,chr10:59942513-59942522	GCGGCGCCCG,+,0.835509,-383,12.254,chr10:59942722-59942731	GGGGCGGCGG,+,0.815861,-532,0.924,chr10:59942573-59942582	GGGCTGGCCG,+,0.813374,-564,-3.517,chr10:59942541-59942550	GGGATGGCTC,+,0.812440,-2394,-19.547,chr10:59940711-59940720	GGGGTGGCGG,+,0.812184,-402,5.075,chr10:59942703-59942712	GGAATGCTCC,+,0.807410,-2033,-2.415,chr10:59941072-59941081	GGGATGTTAC,+,0.807336,-2426,-4.306,chr10:59940679-59940688
BLVRB	biliverdin reductase B (flavin reductase (NADPH))	chr19:45645540-45663517 (-) // 96.48 // q13.2	NM_000713	44237 // cellular metabolism // inferred from electronic annotation	---	4074 // biliverdin reductase activity // traceable author statement /// 16491 // oxidoreductase activity // inferred from electronic annotation /// 42602 // flavin reductase activity // inferred from electronic annotation /// 50662 // coenzyme binding // inferred from electronic annotation /// 3824 // catalytic activity // inferred from electronic annotation /// 4074 // biliverdin reductase activ…	Porphyrin and chlorophyll metabolism // KEGG	29	GGGGAGGCCC,+,0.967773,-1994,-6.350,chr19:45665511-45665520	GGGGCTGTCG,+,0.902740,-1554,-0.380,chr19:45665071-45665080	GGGGAGACCC,+,0.894305,-1631,-7.781,chr19:45665148-45665157	GGGATGCTCG,+,0.881455,-1588,4.534,chr19:45665105-45665114	GGGCCTCCCC,-,0.877889,-1994,-6.350,chr19:45665511-45665520	GGGGGTCCCG,-,0.877276,-1328,7.751,chr19:45664845-45664854	GGGTCTCCCC,-,0.874212,-1631,-7.781,chr19:45665148-45665157	GGGGTTTCAC,-,0.869271,-2496,0.123,chr19:45666013-45666022	GGGGTTTCAC,-,0.869271,-3684,-1.567,chr19:45667201-45667210	GGGGTTTCAC,-,0.869271,-4063,-1.054,chr19:45667580-45667589	GGGGTTTCAC,-,0.869271,-4726,0.123,chr19:45668243-45668252	TGGGAGGCCC,+,0.865117,-373,-16.035,chr19:45663890-45663899	GGGGAGGCTC,-,0.865117,-1873,-16.920,chr19:45665390-45665399	GGGGTGTCCT,+,0.857270,-1885,-1.813,chr19:45665402-45665411	GGGGCTCCAG,+,0.844411,-1621,-4.608,chr19:45665138-45665147	GGCGTGGCCC,+,0.840795,-39,0.500,chr19:45663556-45663565	GGCAAGCTCC,+,0.839085,-3195,0.125,chr19:45666712-45666721	GGGAAGCCGG,+,0.835153,-1898,-8.502,chr19:45665415-45665424	GGGGTGCACG,+,0.829345,-1253,-2.862,chr19:45664770-45664779	GCGATTCTCC,-,0.823666,-2708,0.119,chr19:45666225-45666234	GCGATTCTCC,-,0.823666,-4638,0.119,chr19:45668155-45668164	GCGGAGGTCG,+,0.815504,-3952,-4.494,chr19:45667469-45667478	GGGAGGCTCG,-,0.815341,-1874,-17.984,chr19:45665391-45665400	GGGAAGGCAG,+,0.811828,-4620,0.119,chr19:45668137-45668146	GGGGCGCTGG,+,0.810831,-1832,-8.743,chr19:45665349-45665358	CGGGACCCCC,+,0.807560,-1328,7.751,chr19:45664845-45664854	GGGGTGTTGG,-,0.807080,-1863,-1.569,chr19:45665380-45665389	GTGACTGCCG,-,0.800084,-952,-15.913,chr19:45664469-45664478	GGGGTTGTGG,+,0.800084,-1678,-15.715,chr19:45665195-45665204
BMP4	bone morphogenetic protein 4	chr14:53486409-53488674 (-) // 90.14 // q22.2	NM_001202 /// NM_130850 /// NM_130851	1503 // ossification // inferred from electronic annotation /// 1657 // ureteric bud development // inferred from direct assay /// 1934 // positive regulation of protein amino acid phosphorylation // inferred from direct assay /// 30154 // cell differentiation // inferred from electronic annotation /// 30501 // positive regulation of bone mineralization // inferred from direct assay /// 40007 // …	5615 // extracellular space // inferred from electronic annotation	4871 // signal transducer activity // traceable author statement /// 5125 // cytokine activity // inferred from direct assay /// 8083 // growth factor activity // inferred from electronic annotation /// 5125 // cytokine activity // inferred from electronic annotation	TGF_Beta_Signaling_Pathway // GenMAPP	79	GGGGAGTTCC,+,0.962669,-3603,-10.116,chr14:53492277-53492286	GGGGCTCTCC,-,0.951000,-752,-22.669,chr14:53489426-53489435	GGGGCGCCCG,+,0.934488,-2836,15.346,chr14:53491510-53491519	GGGGAGCTCG,+,0.934132,-1750,-7.851,chr14:53490424-53490433	GGGATTCCCG,+,0.918712,-4461,6.294,chr14:53493135-53493144	GGGGATTCTC,+,0.897270,-1996,-16.070,chr14:53490670-53490679	TGGGATTCCC,+,0.897270,-4462,11.552,chr14:53493136-53493145	GGGATTCTCG,+,0.894034,-1995,-16.087,chr14:53490669-53490678	GGAGAGCCCC,+,0.884765,-752,-22.669,chr14:53489426-53489435	TGGGAGCCCC,-,0.884765,-3644,-14.742,chr14:53492318-53492327	TGGGAGCCCC,-,0.884765,-4725,19.287,chr14:53493399-53493408	GGTGAGCCCC,+,0.884765,-4864,23.354,chr14:53493538-53493547	GTGGATGCCC,-,0.877696,-2788,-7.265,chr14:53491462-53491471	GGGGAACCCG,+,0.874252,-3077,-10.204,chr14:53491751-53491760	GGGGCTCACC,-,0.874212,-4864,23.354,chr14:53493538-53493547	GGGGCTCCCA,+,0.873600,-3644,-14.742,chr14:53492318-53492327	GGGGCTCCCA,+,0.873600,-4725,19.287,chr14:53493399-53493408	GGGAATCCCA,-,0.873243,-4462,11.552,chr14:53493136-53493145	CGGGTTCCCC,-,0.873022,-3077,-10.204,chr14:53491751-53491760	TGGGCTTCCC,-,0.872948,-4950,23.456,chr14:53493624-53493633	GAGAATCCCC,-,0.872666,-1996,-16.070,chr14:53490670-53490679	TGGGATTTCC,+,0.872592,-2204,12.942,chr14:53490878-53490887	CGGGCGCCCC,-,0.864120,-2836,15.346,chr14:53491510-53491519	GCGGCGTCCC,+,0.864046,-4830,-6.723,chr14:53493504-53493513	CGGGAGCTCC,+,0.863764,-1414,-32.672,chr14:53490088-53490097	GGGGAGCGCG,+,0.861021,-837,-10.014,chr14:53489511-53489520	GGGGCGCCCT,+,0.861021,-3785,-24.277,chr14:53492459-53492468	GGGAAGCCCA,+,0.860664,-4950,23.456,chr14:53493624-53493633	AGGGCGCCCC,-,0.860443,-3785,-24.277,chr14:53492459-53492468	GAGGAGCTCC,-,0.860087,-1412,-26.092,chr14:53490086-53490095	GGCGAGCCCG,+,0.859831,-4362,5.894,chr14:53493036-53493045	GCGGAGCCCG,+,0.859831,-4566,-0.791,chr14:53493240-53493249
BNIP3	BCL2/adenovirus E1B 19kDa interacting protein 3	chr10:133634695-133635102 (+) // 100.0 // q26.3	NM_004052	1666 // response to hypoxia // inferred from sequence or structural similarity /// 6309 // DNA fragmentation during apoptosis // inferred from direct assay /// 6338 // chromatin remodeling // inferred from direct assay /// 6800 // oxygen and reactive oxygen species metabolism // inferred from direct assay /// 6916 // anti-apoptosis // traceable author statement /// 6917 // induction of apoptosis …	5634 // nucleus // inferred from sequence or structural similarity /// 5635 // nuclear envelope // inferred from direct assay /// 5654 // nucleoplasm // inferred from sequence or structural similarity /// 5737 // cytoplasm // inferred from sequence or str	42803 // protein homodimerization activity // inferred from direct assay /// 46982 // protein heterodimerization activity // inferred from direct assay /// 5515 // protein binding // inferred from physical interaction /// 42802 // identical protein binding // inferred from physical interaction	---	31	GGGGTGCCCC,+,0.959423,-361,-33.058,chr10:133634325-133634334	GGGAATTCCG,-,0.946637,-3836,-16.252,chr10:133630850-133630859	GGGAAGGCCC,-,0.943094,-62,-15.814,chr10:133634624-133634633	GGGGAGTCCT,+,0.885269,-80,-7.915,chr10:133634606-133634615	GGGGCACCCC,-,0.878541,-361,-33.058,chr10:133634325-133634334	GGGCCTTCCC,+,0.877815,-62,-15.814,chr10:133634624-133634633	GGGGCTTCGC,-,0.876625,-1194,-6.578,chr10:133633492-133633501	CGGAATTCCC,+,0.876268,-3836,-16.252,chr10:133630850-133630859	GAGGATCCCG,+,0.868733,-1838,-13.852,chr10:133632848-133632857	GCGAAGCCCC,+,0.863764,-1194,-6.578,chr10:133633492-133633501	GGGAAGTCAC,+,0.860013,-2325,0.465,chr10:133632361-133632370	AGGGAGTTCC,-,0.860013,-412,40.749,chr10:133634274-133634283	GGGGCCTTCC,+,0.857465,-63,-19.012,chr10:133634623-133634632	GGGAATGCAC,-,0.853017,-901,-9.824,chr10:133633785-133633794	GCGGTTCTCC,+,0.848344,-4210,-3.552,chr10:133630476-133630485	AGGACTCCCC,-,0.848344,-80,-7.915,chr10:133634606-133634615	GTGACTTCCC,-,0.848270,-2325,0.465,chr10:133632361-133632370	GGTGCTTTCC,-,0.848270,-171,-6.281,chr10:133634515-133634524	GGCGCGGCCC,-,0.844472,-51,-5.596,chr10:133634635-133634644	GGGGTGGCCA,-,0.837696,-2760,-13.268,chr10:133631926-133631935	GAGATGTCCC,+,0.832014,-2208,-3.245,chr10:133632478-133632487	GGGATCCTCC,+,0.829184,-4540,0.642,chr10:133630146-133630155	GCGACTCTCC,-,0.827342,-1106,-0.193,chr10:133633580-133633589	GGGTTTGTCC,-,0.826208,-3086,-10.979,chr10:133631600-133631609	GTGGCTGCCG,-,0.824763,-1489,-2.982,chr10:133633197-133633206	GGGGCTGCAG,+,0.824763,-730,-9.176,chr10:133633956-133633965	GGGCTGGTCC,-,0.817306,-1427,-4.495,chr10:133633259-133633268	GGGATGGCTC,-,0.812440,-1233,-9.452,chr10:133633453-133633462	AGGGTGGCCG,+,0.808507,-443,-11.097,chr10:133634243-133634252	GTGATGCCCG,-,0.803477,-2131,-2.222,chr10:133632555-133632564	GGGGGTTCAC,+,0.803157,-3926,-3.840,chr10:133630760-133630769
BRAF	v-raf murine sarcoma viral oncogene homolog B1	chr7:140080757-140271033 (-) // 96.45 // q34	NM_004333	6468 // protein amino acid phosphorylation // traceable author statement /// 6916 // anti-apoptosis // traceable author statement /// 7242 // intracellular signaling cascade // inferred from electronic annotation /// 9887 // organ morphogenesis // traceable author statement /// 6468 // protein amino acid phosphorylation // inferred from electronic annotation /// 7165 // signal transduction // inf…	5737 // cytoplasm // inferred from electronic annotation	166 // nucleotide binding // inferred from electronic annotation /// 4674 // protein serine/threonine kinase activity // inferred from electronic annotation /// 5057 // receptor signaling protein activity // inferred from electronic annotation /// 5524 // ATP binding // inferred from electronic annotation /// 8270 // zinc ion binding // inferred from electronic annotation /// 16740 // transferase…	MAPK_Cascade // GenMAPP	19	GGGACTCTCC,+,0.926321,-4080,-0.723,chr7:140275113-140275122	GGAGAGTCCC,-,0.884691,-4080,-0.723,chr7:140275113-140275122	GAGGCTTCCC,-,0.872948,-3411,-3.249,chr7:140274444-140274453	GGAGTTTCCC,-,0.869271,-3324,-6.665,chr7:140274357-140274366	GGGAAGCCTC,+,0.860087,-3411,-3.249,chr7:140274444-140274453	GGGAAGTCAC,-,0.860013,-1206,-11.594,chr7:140272239-140272248	GGGGTGTCTC,-,0.856693,-2655,-9.836,chr7:140273688-140273697	GGGAGTTTCC,-,0.856457,-3323,-4.958,chr7:140274356-140274365	GGGAAACTCC,+,0.853506,-3324,-6.665,chr7:140274357-140274366	GTGACTTCCC,+,0.848270,-1206,-11.594,chr7:140272239-140272248	GGGGCTTCAG,-,0.844337,-2625,-13.414,chr7:140273658-140273667	GGGGAGGTGC,+,0.844115,-3629,-13.334,chr7:140274662-140274671	GGGGATTTTG,+,0.843981,-3868,-19.208,chr7:140274901-140274910	GGAGCGGCCC,-,0.840795,-66,-2.993,chr7:140271099-140271108	GGGGTTTCTG,+,0.840660,-4374,-2.124,chr7:140275407-140275416	GGGCCGCTCC,+,0.840632,-66,-2.993,chr7:140271099-140271108	GGGGAGGCGG,-,0.840183,-9,-0.934,chr7:140271042-140271051	GAGGTGGCCC,+,0.837118,-103,4.510,chr7:140271136-140271145	GGGAAGGACG,-,0.813017,-160,3.659,chr7:140271193-140271202
BRP44	brain protein 44	chr1:166153934-166171857 (-) // 97.16 // q24.2	NM_015415	---	---	---	---	22	GGGGCGCCCG,-,0.934488,-1113,-5.745,chr1:166172970-166172979	GGGGAGGCAC,+,0.865117,-1171,-2.115,chr1:166173028-166173037	CGGGCGCCCC,+,0.864120,-1113,-5.745,chr1:166172970-166172979	GGCGAGCTCC,-,0.863764,-722,1.152,chr1:166172579-166172588	CGGGTGTCCC,-,0.860369,-847,2.061,chr1:166172704-166172713	GTGAAGTCCC,+,0.860013,-1473,-11.558,chr1:166173330-166173339	GCGGCTGCCC,+,0.857050,-519,-10.912,chr1:166172376-166172385	GGGGCCCCCG,+,0.853606,-1019,5.184,chr1:166172876-166172885	GGGACTTCAC,-,0.848270,-1473,-11.558,chr1:166173330-166173339	GGGGCGGGCC,+,0.845661,-200,-15.501,chr1:166172057-166172066	GAGGTTTCCG,+,0.840660,-230,-14.356,chr1:166172087-166172096	GGGGTGGCTC,-,0.837118,-924,13.699,chr1:166172781-166172790	GGGCAGCTCG,+,0.836342,-181,-11.661,chr1:166172038-166172047	GGGACACCCG,+,0.825251,-847,2.061,chr1:166172704-166172713	GAGGCTGCCG,-,0.824763,-46,-20.322,chr1:166171903-166171912	GGAGCTGCCG,-,0.824763,-1324,-2.470,chr1:166173181-166173190	AGGATTTTCC,-,0.819915,-3841,-9.066,chr1:166175698-166175707	GGGATTCCAG,+,0.816056,-3508,-1.091,chr1:166175365-166175374	GGGGACACCC,+,0.813423,-848,3.873,chr1:166172705-166172714	GGTGCGGCCG,-,0.812184,-738,-6.263,chr1:166172595-166172604	GGGGTGTTGG,-,0.807080,-1131,-6.824,chr1:166172988-166172997	GGGTGTCCCC,-,0.804421,-848,3.873,chr1:166172705-166172714
BSG	basigin (Ok blood group)	chr19:523564-534487 (+) // 88.62 // p13.3	NM_001728 /// NM_198589 /// NM_198590 /// NM_198591	7166 // cell surface receptor linked signal transduction // traceable author statement	16020 // membrane // inferred from electronic annotation /// 16021 // integral to membrane // inferred from electronic annotation	4871 // signal transducer activity // not recorded /// 5529 // sugar binding // inferred from electronic annotation /// 5537 // mannose binding // inferred from electronic annotation	Matrix_Metalloproteinases // GenMAPP	40	GGGGAGGCCC,-,0.967773,-1387,-4.689,chr19:522168-522177	GGGCCTCCCC,+,0.877889,-1387,-4.689,chr19:522168-522177	GGGGTTTCTC,+,0.869271,-4065,-1.578,chr19:519490-519499	GGGGTTTCAC,-,0.869271,-3785,0.000,chr19:519770-519779	GGGGTTTCAC,+,0.869271,-3361,0.000,chr19:520194-520203	GGGGAGGCTC,+,0.865117,-4447,-3.259,chr19:519108-519117	GGGGCGTCTC,+,0.860369,-1687,0.000,chr19:521868-521877	GGGGCGTCTC,-,0.860369,-1158,-6.199,chr19:522397-522406	GGGGACGCCG,-,0.858280,-61,-4.251,chr19:523494-523503	GGTGTGCCCC,-,0.856767,-4681,0.127,chr19:518874-518883	GGGGATGTGC,-,0.856694,-1309,-2.955,chr19:522246-522255	GGGGCTGCCT,+,0.853951,-847,0.127,chr19:522708-522717	GGAGCTTTCC,+,0.848270,-2054,0.564,chr19:521501-521510	GGGTTTCTCC,+,0.845857,-4064,-1.580,chr19:519491-519500	GGGAGGCTCC,+,0.843952,-4446,-1.570,chr19:519109-519118	GGGAAGGACC,-,0.841628,-2483,0.555,chr19:521072-521081	GGGGCGACCG,+,0.841372,-69,-13.739,chr19:523486-523495	TGGGAGGCCG,-,0.836506,-4575,0.124,chr19:518980-518989	TGGGAGGCCG,+,0.836506,-3169,0.000,chr19:520386-520395	GAGACGCCCC,-,0.835765,-1687,0.000,chr19:521868-521877	GAGACGCCCC,+,0.835765,-1158,-6.199,chr19:522397-522406	GGAAAGCTCC,-,0.835409,-2054,0.564,chr19:521501-521510	CGGGAGCTCG,-,0.835153,-397,-4.423,chr19:523158-523167	GGGGTGTTCA,+,0.832592,-2726,0.584,chr19:520829-520838	GGGGCGCCTG,-,0.831832,-3410,0.000,chr19:520145-520154	GGTGCGCCCG,-,0.831832,-262,-9.772,chr19:523293-523302	GGGAATGTCT,-,0.828916,-2304,-1.166,chr19:521251-521260	GTGGCTGTCC,+,0.828695,-2024,0.575,chr19:521531-521540	GGGGATGTGG,+,0.828083,-2011,0.610,chr19:521544-521553	GCGATTCTCC,+,0.823666,-4722,0.119,chr19:518833-518842	GCGATTCTCC,+,0.823666,-4152,0.119,chr19:519403-519412	GCGATTCTCC,-,0.823666,-3021,0.000,chr19:520534-520543	GCGATTCTCC,-,0.823666,-1604,-3.263,chr19:521951-521960	GGCAAGGTCC,+,0.819437,-1999,0.587,chr19:521556-521565	GGGATGGGCC,-,0.817306,-4863,0.122,chr19:518692-518701
BTBD10	BTB (POZ) domain containing 10	chr11:13366146-13441382 (-) // 99.23 // p15.2	NM_032320	6813 // potassium ion transport // inferred from electronic annotation	5634 // nucleus // inferred from electronic annotation /// 8076 // voltage-gated potassium channel complex // inferred from electronic annotation /// 16020 // membrane // inferred from electronic annotation	5249 // voltage-gated potassium channel activity // inferred from electronic annotation /// 5515 // protein binding // inferred from electronic annotation	---	24	GGGGTTCCCG,+,0.943390,-483,-2.261,chr11:13441865-13441874	TGGGCTTCCC,+,0.872948,-4769,-2.873,chr11:13446151-13446160	GGGGTTTCAC,+,0.869271,-2285,0.636,chr11:13443667-13443676	GGGGTTTCAC,-,0.869271,-3399,0.563,chr11:13444781-13444790	GGGGAGGCCT,-,0.865694,-706,-50.648,chr11:13442088-13442097	GGGGAGGCCT,+,0.865694,-1793,0.651,chr11:13443175-13443184	GGGAAGCCCA,-,0.860664,-4769,-2.873,chr11:13446151-13446160	GGGGCGCCAC,+,0.860443,-1703,-1.038,chr11:13443085-13443094	GTGGCGCCCC,-,0.860443,-1703,-1.038,chr11:13443085-13443094	AGGGTGTCCC,+,0.856693,-427,-24.656,chr11:13441809-13441818	GGCAATTTCC,+,0.851590,-1121,-3.891,chr11:13442503-13442512	GGGTTTGCCC,-,0.850887,-4627,0.647,chr11:13446009-13446018	GGTGCTCTCC,-,0.848344,-67,-16.482,chr11:13441449-13441458	GAGAAGGCCC,+,0.840439,-3611,-1.089,chr11:13444993-13445002	AGGAAGTCCG,+,0.831402,-1823,-2.776,chr11:13443205-13443214	GGGAATGTTC,+,0.828339,-921,1.314,chr11:13442303-13442312	GGGACTCTTC,-,0.823666,-337,-21.699,chr11:13441719-13441728	GGAATTTTCC,-,0.819915,-1957,0.757,chr11:13443339-13443348	GTGATTTTCC,+,0.819915,-2864,-6.972,chr11:13444246-13444255	GGGGTGGGCG,-,0.813374,-82,4.748,chr11:13441464-13441473	GGAGAGGTCG,+,0.811828,-170,-19.514,chr11:13441552-13441561	AGGGATACCC,-,0.804228,-4966,-1.031,chr11:13446348-13446357	CGGGAACCCC,-,0.803883,-483,-2.261,chr11:13441865-13441874	AGGGGTTCCC,+,0.803157,-484,-7.965,chr11:13441866-13441875
BTG1	B-cell translocation gene 1, anti-proliferative	chr12:91058186-91061113 (-) // 98.88 // q21.33	NM_001731	7286 // spermatid development // inferred from sequence or structural similarity /// 8285 // negative regulation of cell proliferation // inferred from direct assay /// 16477 // cell migration // non-traceable author statement /// 30308 // negative regulation of cell growth // non-traceable author statement /// 42981 // regulation of apoptosis // inferred from mutant phenotype /// 43085 // positi…	5634 // nucleus // inferred from expression pattern /// 5634 // nucleus // inferred from mutant phenotype /// 5737 // cytoplasm // inferred from mutant phenotype	3712 // transcription cofactor activity // non-traceable author statement /// 19900 // kinase binding // non-traceable author statement	---	37	GGGGCGGCCC,-,0.943451,-2344,11.841,chr12:91063457-91063466	GGGGAGGTCC,+,0.943094,-2562,16.448,chr12:91063675-91063684	GCGGTTCCCC,+,0.873022,-2017,-19.684,chr12:91063130-91063139	GTGGCTTCCC,+,0.872948,-1512,-16.590,chr12:91062625-91062634	GGGCCGCCCC,+,0.865310,-2344,11.841,chr12:91063457-91063466	GGGGCGCCCT,-,0.861021,-1984,-6.996,chr12:91063097-91063106	GGGAAGTCCT,+,0.860590,-619,13.742,chr12:91061732-91061741	AGGGCGCCCC,+,0.860443,-1984,-6.996,chr12:91063097-91063106	GGGAAGCCAC,-,0.860087,-1512,-16.590,chr12:91062625-91062634	GGGGAGCCAG,-,0.856154,-3310,-36.960,chr12:91064423-91064432	GGGAATTTGC,+,0.851590,-507,8.773,chr12:91061620-91061629	AGGACTTCCC,-,0.848270,-619,13.742,chr12:91061732-91061741	GGGAATCTAC,-,0.847987,-4783,-19.149,chr12:91065896-91065905	GGCGATCTCG,-,0.847732,-2282,40.504,chr12:91063395-91063404	GGGGCTCACG,+,0.845601,-2234,29.294,chr12:91063347-91063356	GGGAAGGGCC,+,0.845305,-4927,-16.348,chr12:91066040-91066049	GGCGCGGCCC,-,0.844472,-2373,9.484,chr12:91063486-91063495	GTGGCGGCCC,-,0.840795,-2301,31.328,chr12:91063414-91063423	GAGGTTCCCG,-,0.840735,-2101,-6.311,chr12:91063214-91063223	GGGAGGTCCG,+,0.839945,-2561,15.226,chr12:91063674-91063683	GGGGCGCTGC,-,0.839442,-2090,-21.037,chr12:91063203-91063212	GGGAAGCTGC,+,0.839085,-1776,-25.941,chr12:91062889-91062898	GGGGCGTTCT,-,0.836268,-3275,-15.690,chr12:91064388-91064397	GAGAAGTTCC,-,0.835335,-928,52.560,chr12:91062041-91062050	GGGGACGTCG,-,0.833601,-1837,-7.306,chr12:91062950-91062959	AGGAAGCCCG,+,0.831476,-2403,8.936,chr12:91063516-91063525	GGGAAGTCTG,+,0.831402,-4542,-5.728,chr12:91065655-91065664	GGGAACCTCG,+,0.828572,-2100,-4.645,chr12:91063213-91063222	GGCGCTGCCG,-,0.828439,-2092,-11.189,chr12:91063205-91063214	GGGGCTGCGG,+,0.828439,-2108,-5.826,chr12:91063221-91063230	GGGGCGGACG,-,0.813374,-2449,4.902,chr12:91063562-91063571	GGGGCGGCTG,-,0.812184,-2354,11.992,chr12:91063467-91063476
BTN3A3 /// BTN3A2	butyrophilin, subfamily 3, member A3 /// butyrophilin, subfamily 3, member A2	chr6:26548759-26561618 (+) // 83.21 // p22.1	NM_006994 /// NM_007047 /// NM_197974	---	16020 // membrane // inferred from electronic annotation /// 16021 // integral to membrane // inferred from electronic annotation	---	---	10	GTGGATTCCC,+,0.897270,-4424,-2.287,chr6:26544326-26544335	GGGAATCCAC,-,0.872666,-4424,-2.287,chr6:26544326-26544335	GGGGTTGCAC,-,0.849697,-3285,-9.029,chr6:26545465-26545474	TGGGAGGTCC,+,0.840439,-2762,-6.086,chr6:26545988-26545997	TGGGAGGCCG,+,0.836506,-1923,-2.629,chr6:26546827-26546836	GGCATGTCCC,-,0.835691,-4765,-1.070,chr6:26543985-26543994	AGGGTTGTCC,-,0.825019,-4162,0.636,chr6:26544588-26544597	AGGGCTGCCG,+,0.824763,-1185,-7.350,chr6:26547565-26547574	GCGATTCTCC,-,0.823666,-1774,0.761,chr6:26546976-26546985	GGGGAGGTGG,+,0.815504,-3093,0.120,chr6:26545657-26545666
C10orf110	chromosome 10 open reading frame 110	chr10:1058605-1080135 (+) // 96.51 // p15.3	NM_018470	---	---	---	Cholesterol_Biosynthesis // GenMAPP /// Circadian_Exercise // GenMAPP	25	GGGATGTTCC,-,0.909992,-1740,-13.894,chr10:1056856-1056865	GGGAATTCCT,-,0.873169,-1880,26.181,chr10:1056716-1056725	AGGAATTCCC,+,0.872592,-1880,26.181,chr10:1056716-1056725	GGGGTTTCAC,-,0.869271,-4412,-6.351,chr10:1054184-1054193	GGGGTTTCAC,-,0.869271,-4030,0.121,chr10:1054566-1054575	GGGGTTTCAC,+,0.869271,-2276,0.123,chr10:1056320-1056329	GGGGTTTCAC,-,0.869271,-579,-1.571,chr10:1058017-1058026	GGGGCTGGCC,+,0.858240,-1545,0.684,chr10:1057051-1057060	TGGGCTGCCC,+,0.853374,-1849,21.108,chr10:1056747-1056756	GAGAATGCCC,-,0.853017,-4808,-11.945,chr10:1053788-1053797	GGGCAGGTCC,-,0.845305,-4682,-2.743,chr10:1053914-1053923	GGGGTTTTCT,-,0.845170,-2559,-7.839,chr10:1056037-1056046	GGGCTGGCCC,+,0.841985,-1544,0.673,chr10:1057052-1057061	TGGGAGGCCG,+,0.836506,-4472,-0.837,chr10:1054124-1054133	TGGGAGGCCG,+,0.836506,-4090,0.134,chr10:1054506-1054515	TGGGAGGCCG,-,0.836506,-2216,0.124,chr10:1056380-1056389	GTGAAGCTCC,+,0.835409,-3121,-5.564,chr10:1055475-1055484	GGCATTCTCC,+,0.823666,-4807,-14.044,chr10:1053789-1053798	GGGACGGGCC,-,0.820983,-4788,-16.321,chr10:1053808-1053817	TGGACTCCCG,+,0.819733,-1931,-5.354,chr10:1056665-1056674	GGGGTGGCGG,+,0.812184,-1409,-5.639,chr10:1057187-1057196	AGGGAGGTCG,-,0.811828,-3154,-0.915,chr10:1055442-1055451	GGGATTGTGC,-,0.804017,-2374,0.119,chr10:1056222-1056231	GGGGCTGTGG,-,0.803761,-2023,0.574,chr10:1056573-1056582	GGGGCTGTGG,+,0.803761,-1388,-0.733,chr10:1057208-1057217
C10orf116	chromosome 10 open reading frame 116	chr10:88718250-88720473 (+) // 98.81 // q23.2	NM_006829	---	---	---	---	40	GGGGCTTCCC,+,0.975604,-1214,-13.281,chr10:88717027-88717036	GGGAAGCCCC,-,0.962743,-1214,-13.281,chr10:88717027-88717036	GGGACTCTCG,-,0.897710,-3760,-7.780,chr10:88714481-88714490	GGGGAGCCCA,-,0.885343,-1558,-4.729,chr10:88716683-88716692	GGGGAGCCAC,-,0.884765,-4451,-19.298,chr10:88713790-88713799	TGGGATGCCC,-,0.877696,-4789,-12.356,chr10:88713452-88713461	GTGGATGCCC,-,0.877696,-3956,-2.296,chr10:88714285-88714294	GGGTCTTCCC,+,0.874138,-4912,-7.360,chr10:88713329-88713338	GTGGCTCCCC,+,0.873022,-4451,-19.298,chr10:88713790-88713799	TGGGCTCCCC,+,0.873022,-1558,-4.729,chr10:88716683-88716692	GGGAAGACCC,-,0.869627,-4912,-7.360,chr10:88713329-88713338	GGGGATCCTG,+,0.868733,-4199,-7.180,chr10:88714042-88714051	GGGGCTGACC,+,0.854563,-1274,-6.654,chr10:88716967-88716976	TGGGCTGCCC,-,0.853374,-4024,-2.728,chr10:88714217-88714226	GGCAATCTCC,+,0.851664,-812,-6.286,chr10:88717429-88717438	GGGGCTTTCT,-,0.848847,-3523,-13.298,chr10:88714718-88714727	GCGGTTCCCG,-,0.844411,-108,-2.038,chr10:88718133-88718142	GGGAATTCAG,+,0.843981,-2638,0.651,chr10:88715603-88715612	GGGGAGGCGG,-,0.840183,-4058,-10.800,chr10:88714183-88714192	GGGCTGTTCC,+,0.836881,-3849,-6.456,chr10:88714392-88714401	TGGGAGGCCG,-,0.836506,-2932,-4.450,chr10:88715309-88715318	GGGATGCCCT,-,0.832666,-4790,-12.486,chr10:88713451-88713460	GGGAAGCCAG,-,0.831476,-4192,-11.179,chr10:88714049-88714058	GTGACTGCCC,+,0.828695,-2721,-1.088,chr10:88715520-88715529	GGTGTGCCCG,+,0.828156,-3768,0.681,chr10:88714473-88714482	GGGGATGTGG,-,0.828083,-3911,-8.519,chr10:88714330-88714339	TGGATTGCCC,+,0.825019,-4402,-0.273,chr10:88713839-88713848	GGGGCTGCTG,+,0.824763,-3925,0.912,chr10:88714316-88714325	GGGGATGTTG,+,0.824406,-1878,-6.196,chr10:88716363-88716372	GGGGTTGCAG,-,0.821086,-3370,0.637,chr10:88714871-88714880	GTGATTCTCC,+,0.819989,-3082,0.615,chr10:88715159-88715168	GGAATTTTCC,+,0.819915,-2877,0.614,chr10:88715364-88715373
C10orf46	chromosome 10 open reading frame 46	chr10:120430438-120432909 (-) // 99.35 // q26.11	NM_153810	7049 // cell cycle // inferred from electronic annotation	---	---	---	12	GGGGTTTCAC,+,0.869271,-102,-2.700,chr10:120433011-120433020	GTGGTTTCCC,-,0.869271,-4237,1.254,chr10:120437146-120437155	GGGGCTGCAC,+,0.853374,-2635,2.631,chr10:120435544-120435553	GGGGTTCCTG,+,0.840735,-1712,-7.099,chr10:120434621-120434630	GGTGTGGCCC,+,0.837118,-2019,-20.330,chr10:120434928-120434937	TGGGAGGCCG,-,0.836506,-40,-3.356,chr10:120432949-120432958	GGGAAGCTTC,-,0.835409,-1799,-16.736,chr10:120434708-120434717	GGGGAGTTGG,+,0.835079,-2858,-35.548,chr10:120435767-120435776	CGGATTTTCC,+,0.823591,-1958,-11.442,chr10:120434867-120434876	GTGATTCTCC,+,0.819989,-195,-6.937,chr10:120433104-120433113	GGAATTCTCC,-,0.819989,-975,-6.475,chr10:120433884-120433893	GGGATGTTTC,-,0.807336,-1358,-43.006,chr10:120434267-120434276
C11orf69	chromosome 11 open reading frame 69	chr11:33651441-33652220 (+) // 82.19 // p13	NM_152314	---	---	---	---	7	AGGGAGGCCC,+,0.865117,-2032,-18.898,chr11:33649400-33649409	GGCGATGTCC,-,0.856694,-3930,-9.229,chr11:33647502-33647511	GGGGAGGTGC,+,0.844115,-1976,-56.567,chr11:33649456-33649465	GGGGAGGTTC,+,0.840439,-3603,2.323,chr11:33647829-33647838	GAGAAGCTCC,-,0.835409,-4311,-5.378,chr11:33647121-33647130	GGGACTGCTC,-,0.828695,-685,-22.412,chr11:33650747-33650756	GGGAAGTTTG,+,0.806724,-113,-12.921,chr11:33651319-33651328
C14orf130	chromosome 14 open reading frame 130	chr14:92748172-92765313 (+) // 99.9 // q32.12	NM_018108 /// NM_175748	6355 // regulation of transcription, DNA-dependent // inferred from electronic annotation /// 6512 // ubiquitin cycle // inferred from electronic annotation	16020 // membrane // inferred from electronic annotation /// 16021 // integral to membrane // inferred from electronic annotation	4842 // ubiquitin-protein ligase activity // inferred from electronic annotation /// 5515 // protein binding // inferred from electronic annotation /// 8270 // zinc ion binding // inferred from electronic annotation /// 46872 // metal ion binding // inferred from electronic annotation	---	19	GGGGGGCCCC,-,0.893309,-4421,-19.228,chr14:92743742-92743751	GGGGCCCCCC,+,0.882217,-4421,-19.228,chr14:92743742-92743751	GGGGTTTCAC,-,0.869271,-698,-4.484,chr14:92747465-92747474	GAGGAGGCCC,-,0.865117,-4608,-12.437,chr14:92743555-92743564	GGTGAGCTCC,+,0.860087,-4171,-1.652,chr14:92743992-92744001	GGGGCTTTCA,+,0.848847,-2251,-16.722,chr14:92745912-92745921	GAGGCTTCCG,-,0.844337,-3331,-3.812,chr14:92744832-92744841	GGGGAGGTTC,-,0.840439,-4582,-23.677,chr14:92743581-92743590	TGGGAGGCCG,-,0.836506,-3000,-3.146,chr14:92745163-92745172	TGGGAGGCCG,+,0.836506,-760,0.702,chr14:92747403-92747412	GGGGCCGCCG,+,0.833958,-4513,-15.369,chr14:92743650-92743659	GGGGTGTTCT,+,0.832592,-3079,-2.782,chr14:92745084-92745093	GCGATTCTCC,-,0.823666,-610,0.658,chr14:92747553-92747562	GCGACTTCCG,-,0.823336,-4918,-1.022,chr14:92743245-92743254	GTGATTCTCC,+,0.819989,-3165,-3.665,chr14:92744998-92745007	GGGAGGTTCG,-,0.815267,-4583,-15.539,chr14:92743580-92743589	GTGGTGGTCC,+,0.812440,-4523,-13.176,chr14:92743640-92743649	GGGACAGCCG,-,0.805603,-4563,-5.494,chr14:92743600-92743609	GGGATGCCAG,-,0.803477,-3340,-12.895,chr14:92744823-92744832
C17orf27	chromosome 17 open reading frame 27	chr17:75974780-75984680 (+) // 92.79 // q25.3	NM_020914	6512 // ubiquitin cycle // inferred from electronic annotation /// 6810 // transport // inferred from electronic annotation	5615 // extracellular space // inferred from electronic annotation	5515 // protein binding // inferred from electronic annotation /// 8270 // zinc ion binding // inferred from electronic annotation /// 46872 // metal ion binding // inferred from electronic annotation /// 5386 // carrier activity // inferred from electronic annotation /// 166 // nucleotide binding // inferred from electronic annotation /// 17111 // nucleoside-triphosphatase activity // inferred f…	---	18	GGGGAGGTCC,-,0.943094,-2182,-28.626,chr17:75972589-75972598	GGGGTGGCCC,-,0.939774,-4576,-11.432,chr17:75970195-75970204	GAGGAGTTCC,-,0.860013,-166,-23.126,chr17:75974605-75974614	GGGAATGACC,-,0.854207,-4308,-15.894,chr17:75970463-75970472	GAGGCTCTCC,-,0.848344,-718,-32.730,chr17:75974053-75974062	GGGGATCTGG,-,0.847732,-4869,-28.767,chr17:75969902-75969911	GTGGCTCCCG,-,0.844411,-431,-3.612,chr17:75974340-75974349	GGGAATCCAG,+,0.844055,-3079,-10.732,chr17:75971692-75971701	TGGGAGGCCG,-,0.836506,-459,0.650,chr17:75974312-75974321	GGGTTGCTCC,+,0.833278,-3282,-39.796,chr17:75971489-75971498	TGGGCTCTCG,+,0.819733,-928,-29.821,chr17:75973843-75973852	GGGATGGGCC,-,0.817306,-678,-12.290,chr17:75974093-75974102	GGCGTGGTCC,+,0.816117,-4709,-16.631,chr17:75970062-75970071	GGGATTTCAG,+,0.815982,-3839,-10.017,chr17:75970932-75970941	GGGAAGCTGG,+,0.810474,-2203,-21.512,chr17:75972568-75972577	GGGACAGTCC,-,0.809535,-1179,-28.925,chr17:75973592-75973601	GGAACTGTCC,-,0.804017,-3773,-30.638,chr17:75970998-75971007	AGGACTGTCC,+,0.804017,-1180,-28.342,chr17:75973591-75973600
C17orf28	chromosome 17 open reading frame 28	chr17:70458431-70459877 (-) // 97.7 // q25.1	NM_030630	---	16020 // membrane // inferred from electronic annotation /// 16021 // integral to membrane // inferred from electronic annotation	---	---	37	GGGAAGGCCC,-,0.943094,-1003,-9.462,chr17:70460880-70460889	GGGGCCTCCC,+,0.882143,-2207,-6.192,chr17:70462084-70462093	GGGCCTTCCC,+,0.877815,-1003,-9.462,chr17:70460880-70460889	TGGGATTTCC,+,0.872592,-988,-31.038,chr17:70460865-70460874	GGGAGGCCCC,-,0.868630,-2207,-6.192,chr17:70462084-70462093	AGGGAGGCCC,-,0.865117,-2206,-3.193,chr17:70462083-70462092	GTGGAGGCCC,+,0.865117,-4718,-8.189,chr17:70464595-70464604	GAGAAGTCCC,+,0.860013,-1438,40.262,chr17:70461315-70461324	GGTGTGCCCC,+,0.856767,-4241,-20.288,chr17:70464118-70464127	GGGGTGTCAC,+,0.856693,-1876,-23.361,chr17:70461753-70461762	GGGGAGCCTG,+,0.856154,-254,-0.286,chr17:70460131-70460140	GGGGATGCAG,+,0.849085,-3421,-10.802,chr17:70463298-70463307	GGGACTTCTC,-,0.848270,-1438,40.262,chr17:70461315-70461324	GGGAAGGGCC,-,0.845305,-1313,-18.760,chr17:70461190-70461199	GGGATTTCCA,+,0.845170,-987,-31.535,chr17:70460864-70460873	AGGGCTCCCG,+,0.844411,-2007,18.748,chr17:70461884-70461893	GGGCAGGCCG,-,0.841372,-1085,-8.005,chr17:70460962-70460971	GGGGTTCCTG,-,0.840735,-186,-6.524,chr17:70460063-70460072	TGGGAGGCCG,-,0.836506,-3115,-0.884,chr17:70462992-70463001	TGGGAGGCCG,-,0.836506,-3206,-4.398,chr17:70463083-70463092	GGGAAGCTCA,+,0.835986,-720,-1.501,chr17:70460597-70460606	GGGGAGCTGG,+,0.835153,-2219,-15.806,chr17:70462096-70462105	GGGATGTCAC,-,0.832014,-637,-8.241,chr17:70460514-70460523	GGGGCGCCTG,-,0.831832,-3182,-1.029,chr17:70463059-70463068	GGGGAGTTTG,-,0.831402,-2258,-13.684,chr17:70462135-70462144	GGGGATGTGG,+,0.828083,-4724,-11.889,chr17:70464601-70464610	GGGACTCCTG,+,0.819733,-1338,3.679,chr17:70461215-70461224	GGGTCGGTCC,+,0.817306,-656,-6.525,chr17:70460533-70460542	GGGGAGGTGG,+,0.815504,-2533,-12.100,chr17:70462410-70462419	GGCATGCTCC,+,0.811087,-2189,-15.547,chr17:70462066-70462075	GGGACAGTCC,-,0.809535,-4424,-15.494,chr17:70464301-70464310	GGGGTGGCTG,+,0.808507,-4518,-14.231,chr17:70464395-70464404
C17orf45	chromosome 17 open reading frame 45	chr17:16285515-16286057 (+) // 46.63 // p11.2	NM_152350	---	---	---	---	49	GGGGCTTCCC,-,0.975604,-4878,-12.795,chr17:16280628-16280637	GGGAAGCCCC,+,0.962743,-4878,-12.795,chr17:16280628-16280637	GGGGAGTTCC,-,0.962669,-2636,-25.921,chr17:16282870-16282879	GGGACTGTCC,+,0.906673,-4290,-3.150,chr17:16281216-16281225	GGGGAGTCCT,+,0.885269,-2567,-18.854,chr17:16282939-16282948	GGGGAGCCTC,-,0.884765,-3977,-11.358,chr17:16281529-16281538	GGGGAGCCAC,-,0.884765,-2275,-2.145,chr17:16283231-16283240	GGGGAAGCCC,+,0.883214,-4879,-10.899,chr17:16280627-16280636	GGGGTACCCC,+,0.874864,-2027,-17.493,chr17:16283479-16283488	GGGGTACCCC,-,0.874864,-2027,-17.493,chr17:16283479-16283488	GGGCTTCCCC,-,0.874212,-4879,-10.899,chr17:16280627-16280636	GGGGCTTCCA,-,0.873526,-3799,-17.851,chr17:16281707-16281716	GAGGCTCCCC,+,0.873022,-3977,-11.358,chr17:16281529-16281538	GTGGCTCCCC,+,0.873022,-2275,-2.145,chr17:16283231-16283240	GGGGCTTCTC,-,0.872948,-2916,-6.605,chr17:16282590-16282599	GGGTTTTCCC,-,0.870461,-4130,-15.431,chr17:16281376-16281385	GGGGTTTCTC,-,0.869271,-3511,-4.658,chr17:16281995-16282004	GGGGTTTCAC,-,0.869271,-793,-8.745,chr17:16284713-16284722	TGGGAGGCCC,+,0.865117,-3573,-2.536,chr17:16281933-16281942	GAGGAGGCCC,+,0.865117,-3070,-14.745,chr17:16282436-16282445	GGGGAGCTCA,-,0.860664,-4972,-72.975,chr17:16280534-16280543	TGGAAGCCCC,+,0.860087,-3799,-17.851,chr17:16281707-16281716	GAGAAGCCCC,+,0.860087,-2916,-6.605,chr17:16282590-16282599	GGGGGTCTCG,-,0.852598,-3937,-18.814,chr17:16281569-16281578	GGAACTCCCC,+,0.848344,-2636,-25.921,chr17:16282870-16282879	AGGACTCCCC,-,0.848344,-2567,-18.854,chr17:16282939-16282948	GTGGCTTTCC,-,0.848270,-3124,-9.321,chr17:16282382-16282391	GGGTTTCTCC,-,0.845857,-3512,-4.621,chr17:16281994-16282003	TGGGTTTTCC,-,0.844593,-4129,-21.415,chr17:16281377-16281386	GGGAATTCTG,-,0.843981,-2611,-0.087,chr17:16282895-16282904	AGGAAGGCCC,-,0.840439,-4031,-21.159,chr17:16281475-16281484	GGAAAGTTCC,+,0.835335,-2525,6.633,chr17:16282981-16282990
C1orf156	chromosome 1 open reading frame 156	chr1:168028298-168030723 (-) // 98.89 // q24.2	NM_033418	---	---	---	---	12	GCGGTTCCCC,-,0.873022,-175,-28.119,chr1:168030898-168030907	GGGGTTTCAC,-,0.869271,-4783,1.830,chr1:168035506-168035515	GGTGAGCCCG,+,0.856154,-7,-13.387,chr1:168030730-168030739	GAGGCTTTCC,+,0.848270,-463,-0.350,chr1:168031186-168031195	GGGGTGGCTC,+,0.837118,-3591,0.123,chr1:168034314-168034323	GGGGCTTTGG,+,0.823336,-1211,-18.747,chr1:168031934-168031943	GTGATTCTCC,-,0.819989,-2688,0.328,chr1:168033411-168033420	GTGATTCTCC,-,0.819989,-3411,0.117,chr1:168034134-168034143	GTGATTCTCC,-,0.819989,-4695,0.615,chr1:168035418-168035427	GGTGCGGTCC,-,0.816117,-157,-23.994,chr1:168030880-168030889	GGGGAACCGC,+,0.803883,-175,-28.119,chr1:168030898-168030907	GGAACTGCCG,-,0.800084,-225,8.184,chr1:168030948-168030957
C1orf172	chromosome 1 open reading frame 172	chr1:27148633-27149112 (-) // 99.79 // p36.11	NM_152365	---	---	---	---	28	GGGTAGTCCC,-,0.885881,-602,-12.374,chr1:27149714-27149723	GGTGATCTCC,-,0.872666,-4425,-1.159,chr1:27153537-27153546	GGGGAGGCTC,+,0.865117,-1262,-16.611,chr1:27150374-27150383	GTGGAGGCCC,-,0.865117,-2304,4.959,chr1:27151416-27151425	GGGGGTGTCC,-,0.861560,-2325,11.334,chr1:27151437-27151446	GGGACTACCC,+,0.857884,-602,-12.374,chr1:27149714-27149723	GGGGTGTCCA,-,0.857270,-2326,-4.837,chr1:27151438-27151447	AGGGTGCCCC,-,0.856767,-55,20.203,chr1:27149167-27149176	GGAGTGCCCC,+,0.856767,-1941,16.780,chr1:27151053-27151062	GGGGCACTCC,-,0.853862,-1941,16.780,chr1:27151053-27151062	GGGGATGCAG,+,0.849085,-2018,3.180,chr1:27151130-27151139	GGCAATCCCG,-,0.847732,-2052,7.975,chr1:27151164-27151173	GGTGAGGTCC,+,0.840439,-1123,-12.840,chr1:27150235-27150244	GAGGTGGCCC,-,0.837118,-1811,-13.351,chr1:27150923-27150932	TGGGAGGCCG,-,0.836506,-2704,2.462,chr1:27151816-27151825	GGGGAGTTAG,-,0.831402,-4043,0.674,chr1:27153155-27153164	GGGGTGCACG,-,0.829345,-1920,-10.878,chr1:27151032-27151041	GGGATTGCCT,+,0.825596,-2051,11.311,chr1:27151163-27151172	GCGATTCTCC,+,0.823666,-2857,0.575,chr1:27151969-27151978	GCGATTCTCC,+,0.823666,-4706,0.000,chr1:27153818-27153827	GGGAATTTTG,+,0.819302,-2612,-0.419,chr1:27151724-27151733	GGGGAGGTGG,-,0.815504,-1808,2.113,chr1:27150920-27150929	GGGATGGCCA,+,0.813017,-1901,7.489,chr1:27151013-27151022	GGGGACTACC,+,0.804999,-603,-12.602,chr1:27149715-27149724	GGGGATCGGC,-,0.803231,-1761,5.550,chr1:27150873-27150882	CGGGATTGCC,+,0.803157,-2052,7.975,chr1:27151164-27151173	GCCGATCCCC,+,0.802042,-1761,5.550,chr1:27150873-27150882	GGGACTGCTG,+,0.800084,-1977,-21.099,chr1:27151089-27151098
C1orf21	Chromosome 1 open reading frame 21	chr1:182733600-182738851 (-) // 67.03 // q25.3	NM_030806	---	---	---	---	12	GGAGATGCCC,+,0.877696,-2064,-27.314,chr1:182740915-182740924	GGGCATCTCC,-,0.877532,-2064,-27.314,chr1:182740915-182740924	GGGGATTCTG,-,0.868659,-1811,-7.982,chr1:182740662-182740671	AGGGAGGCCC,-,0.865117,-2754,-12.589,chr1:182741605-182741614	AGGAAGTCCC,+,0.860013,-218,1.639,chr1:182739069-182739078	GGGAATGCTC,-,0.853017,-4789,-0.954,chr1:182743640-182743649	GGGACTTCCT,-,0.848847,-218,1.639,chr1:182739069-182739078	TGGGAGGCCG,-,0.836506,-2426,-2.308,chr1:182741277-182741286	GGGATTTTCT,-,0.820492,-4420,-16.116,chr1:182743271-182743280	AGGACGTTCC,-,0.811013,-1443,-9.162,chr1:182740294-182740303	GGAATGCTCC,-,0.807410,-4790,2.842,chr1:182743641-182743650	GGGATTGTTC,+,0.800340,-965,-9.316,chr1:182739816-182739825
C1orf24	chromosome 1 open reading frame 24	chr1:183026790-183210305 (-) // 88.11 // q25.3	NM_052966	---	---	31072 // heat shock protein binding // inferred from electronic annotation	---	18	GGGATTCTCC,-,0.922645,-2641,-2.795,chr1:183212946-183212955	GGGGTTTCAC,-,0.869271,-2728,-1.067,chr1:183213033-183213042	GGGGTTTCAC,+,0.869271,-3464,0.121,chr1:183213769-183213778	GGTGAGCTCC,-,0.860087,-37,-5.868,chr1:183210342-183210351	GAGGTTCTCC,-,0.844667,-1337,-6.710,chr1:183211642-183211651	GGGAATTCTG,-,0.843981,-412,-3.617,chr1:183210717-183210726	GGAAAGTTCC,+,0.835335,-185,-11.650,chr1:183210490-183210499	TGGATGCCCC,+,0.832088,-120,2.114,chr1:183210425-183210434	GGGGCTGTCT,-,0.829273,-9,1.110,chr1:183210314-183210323	AGGACTCTCC,-,0.823666,-2468,0.642,chr1:183212773-183212782	GGAACTTTCC,-,0.823591,-185,-11.650,chr1:183210490-183210499	GGGATTTTCT,-,0.820492,-1482,-6.174,chr1:183211787-183211796	GTGATTCTCC,+,0.819989,-4368,0.646,chr1:183214673-183214682	GGGAAGGCGG,+,0.815504,-874,-11.766,chr1:183211179-183211188	GAGGAGGTCG,-,0.811828,-62,-29.716,chr1:183210367-183210376	GGGAAGCTAG,-,0.806798,-4871,-8.680,chr1:183215176-183215185	GGGATGTCAG,+,0.803403,-1026,-8.500,chr1:183211331-183211340	GGAGAATCCC,+,0.800133,-2641,-2.795,chr1:183212946-183212955
C1orf25	chromosome 1 open reading frame 25 /// chromosome 1 open reading frame 25	chr1:183353836-183392661 (-) // 96.97 // q25.3	NM_030934	8033 // tRNA processing // inferred from electronic annotation	5622 // intracellular // inferred from electronic annotation	3723 // RNA binding // inferred from electronic annotation /// 4809 // tRNA (guanine-N2-)-methyltransferase activity // inferred from electronic annotation /// 8270 // zinc ion binding // inferred from electronic annotation /// 3676 // nucleic acid binding // inferred from electronic annotation /// 8168 // methyltransferase activity // inferred from electronic annotation /// 16740 // transferase …	---	18	GGGGCTGCCC,-,0.956030,-604,-14.929,chr1:183393265-183393274	GGGCAGCCCC,+,0.889632,-604,-14.929,chr1:183393265-183393274	TGGGCTTCCC,+,0.872948,-1152,-17.548,chr1:183393813-183393822	GGGCTGCCCC,-,0.861633,-605,-16.712,chr1:183393266-183393275	GGGAAGCCCA,-,0.860664,-1152,-17.548,chr1:183393813-183393822	GCGGAGCCCG,-,0.859831,-645,-28.811,chr1:183393306-183393315	GGGGCAGCCC,+,0.858892,-605,-16.712,chr1:183393266-183393275	GGGGCTCCGG,-,0.848088,-371,-15.423,chr1:183393032-183393041	TGGGAGGCCG,+,0.836506,-3069,0.392,chr1:183395730-183395739	TGGGAGGCCG,-,0.836506,-4556,-5.297,chr1:183397217-183397226	GGGACCCCCG,+,0.828928,-348,-15.581,chr1:183393009-183393018	GTGATTCTCC,+,0.819989,-4702,-4.199,chr1:183397363-183397372	CGGGCGGCCG,-,0.815861,-484,-22.292,chr1:183393145-183393154	GGCAAGCTCG,+,0.810474,-684,-18.516,chr1:183393345-183393354	GGGGACTCGC,+,0.807486,-965,-20.424,chr1:183393626-183393635	GGGATAGTCC,-,0.805859,-2481,-6.376,chr1:183395142-183395151	AGGGACCCCC,+,0.803883,-349,-13.347,chr1:183393010-183393019	GGGGGTCCCT,-,0.803809,-349,-13.347,chr1:183393010-183393019
C20orf19	Chromosome 20 open reading frame 19	chr20:21082668-21146903 (-) // 84.04 // p11.23	NM_018474	---	---	---	---	24	GGGGTTTCCC,+,0.971927,-3715,-12.201,chr20:21150618-21150627	GGGGAGCTCC,-,0.962743,-538,-6.872,chr20:21147441-21147450	GAGGAGCCCC,+,0.884765,-1536,-7.024,chr20:21148439-21148448	GGGGGTTTCC,+,0.881135,-3716,-8.551,chr20:21150619-21150628	GGGAAACCCC,-,0.878184,-3715,-12.201,chr20:21150618-21150627	GGAGCTCCCC,+,0.873022,-538,-6.872,chr20:21147441-21147450	GGGGCTCCTC,-,0.873022,-1536,-7.024,chr20:21148439-21148448	GGGGCTTCAC,-,0.872948,-3819,-17.044,chr20:21150722-21150731	GTGGTTCCCC,+,0.869346,-3742,-23.216,chr20:21150645-21150654	GGGGTTTCAC,-,0.869271,-1242,0.645,chr20:21148145-21148154	AGGGAGCTCC,+,0.860087,-540,-5.860,chr20:21147443-21147452	GTGAAGCCCC,+,0.860087,-3819,-17.044,chr20:21150722-21150731	GGGAAGTCAC,-,0.860013,-786,-10.324,chr20:21147689-21147698	GTGACTTCCC,+,0.848270,-786,-10.324,chr20:21147689-21147698	GGGTTTCCCG,+,0.841924,-3714,-15.704,chr20:21150617-21150626	GGGGAGGTCT,+,0.841016,-106,-17.873,chr20:21147009-21147018	GGGTAGGCCG,+,0.837696,-2510,0.650,chr20:21149413-21149422	GGGATTCTAC,+,0.819989,-4020,-27.300,chr20:21150923-21150932	TGGGAGGTCG,-,0.811828,-2769,-3.534,chr20:21149672-21149681	GGCATGTTCC,-,0.811013,-2361,-2.759,chr20:21149264-21149273	GGGACTGTGC,-,0.807694,-1426,-9.720,chr20:21148329-21148338	AGGATGTCCG,-,0.803403,-2555,-14.772,chr20:21149458-21149467	TGGATTGTCC,-,0.800340,-3762,-17.712,chr20:21150665-21150674	GGGGAACCAC,-,0.800207,-3742,-23.216,chr20:21150645-21150654
C20orf27	chromosome 20 open reading frame 27	chr20:3682155-3696408 (-) // 89.47 // p13	NM_001039140	6418 // tRNA aminoacylation for protein translation // inferred from electronic annotation	5737 // cytoplasm // inferred from electronic annotation	4812 // aminoacyl-tRNA ligase activity // inferred from electronic annotation /// 4815 // aspartate-tRNA ligase activity // inferred from electronic annotation /// 5524 // ATP binding // inferred from electronic annotation	---	36	GGGACGCTCC,-,0.913743,-69,-8.969,chr20:3696477-3696486	GGGGTGTTCG,+,0.906059,-848,-29.935,chr20:3697256-3697265	GGGGAATCCG,+,0.874177,-880,-18.137,chr20:3697288-3697297	GGGGCTTCCT,-,0.873526,-2508,-2.750,chr20:3698916-3698925	GGGGAGGGCC,+,0.869983,-1637,-4.851,chr20:3698045-3698054	GTGGTTTCCC,+,0.869271,-2555,-6.682,chr20:3698963-3698972	GGGGTTTCAC,+,0.869271,-2766,0.636,chr20:3699174-3699183	GGGGTTTCAC,-,0.869271,-3669,0.123,chr20:3700077-3700086	GGGGTTTCAC,+,0.869271,-4095,-9.284,chr20:3700503-3700512	GGGGCGTGCC,+,0.865236,-21,7.244,chr20:3696429-3696438	CGGGAGCTCC,+,0.863764,-396,-8.620,chr20:3696804-3696813	GGAGCGTCCC,+,0.860369,-69,-8.969,chr20:3696477-3696486	GTGGAGCTCC,-,0.860087,-394,-9.946,chr20:3696802-3696811	AGGAAGCCCC,+,0.860087,-2508,-2.750,chr20:3698916-3698925	GTGGTGTCCC,+,0.856693,-2229,-11.772,chr20:3698637-3698646	GGTGCTCTCC,-,0.848344,-825,-22.715,chr20:3697233-3697242	CGGATTCCCC,-,0.848344,-880,-18.137,chr20:3697288-3697297	GAGGCTTTCC,+,0.848270,-2387,-15.108,chr20:3698795-3698804	GGGGTTTTGC,-,0.848270,-4631,0.578,chr20:3701039-3701048	GGGTTTCTCC,-,0.845857,-3533,0.628,chr20:3699941-3699950	GGAGCTCCCG,-,0.844411,-396,-8.620,chr20:3696804-3696813	GGGAAGGCCA,-,0.841016,-2366,-4.487,chr20:3698774-3698783	GGCGTGGCCC,-,0.840795,-792,-21.711,chr20:3697200-3697209	TGGAAGGCCC,-,0.840439,-1632,0.968,chr20:3698040-3698049	GGTAAGGCCC,+,0.840439,-2525,3.032,chr20:3698933-3698942	GGCACGCCCC,-,0.839442,-21,7.244,chr20:3696429-3696438	GGGGAGGCTG,+,0.836506,-3404,0.638,chr20:3699812-3699821	TGGGAGTTCG,+,0.831402,-3562,-2.754,chr20:3699970-3699979	GGGACTGCCT,-,0.829273,-1138,-13.270,chr20:3697546-3697555	GCGATTCTCC,+,0.823666,-4184,0.585,chr20:3700592-3700601	AGGATTCTCC,-,0.819989,-4768,-12.444,chr20:3701176-3701185	GGGGTTCTTG,-,0.816056,-813,-21.119,chr20:3697221-3697230	AGGGCGGCCG,+,0.812184,-5,-9.514,chr20:3696413-3696422	TGGGCGGCCG,-,0.812184,-957,-1.654,chr20:3697365-3697374
C21orf29	chromosome 21 open reading frame 29	chr21:44752818-44812320 (-) // 96.92 // q22.3	NM_144991	7155 // cell adhesion // inferred from electronic annotation	---	5198 // structural molecule activity // inferred from electronic annotation	---	38	GGGGAGCCCC,+,0.987421,-1884,-11.353,chr21:44846906-44846915	GGGGATGCCC,+,0.980351,-2036,-18.943,chr21:44847058-44847067	GGGGCTCCCC,-,0.975678,-1884,-11.353,chr21:44846906-44846915	GGGGAGGCCC,+,0.967773,-1725,-2.521,chr21:44846747-44846756	GGGATTTCCG,-,0.918638,-1873,-26.221,chr21:44846895-44846904	GGGCATCCCC,-,0.902211,-2036,-18.943,chr21:44847058-44847067	GGTGAGTCCC,-,0.884691,-2711,-1.040,chr21:44847733-44847742	GGGGCCTCCC,-,0.882143,-1724,-5.277,chr21:44846746-44846755	GGGCCTCCCC,-,0.877889,-1725,-2.521,chr21:44846747-44846756	GGGGCTTCCA,-,0.873526,-786,-0.265,chr21:44845808-44845817	TGGGATTTCC,-,0.872592,-440,-24.479,chr21:44845462-44845471	TGGGATTTCC,-,0.872592,-1872,-27.603,chr21:44846894-44846903	GGGGTTTCCT,+,0.869849,-1770,-6.466,chr21:44846792-44846801	GGGAGGCCCC,+,0.868630,-1724,-5.277,chr21:44846746-44846755	TGGAAGCCCC,+,0.860087,-786,-0.265,chr21:44845808-44845817	GGGGAGCCAG,+,0.856154,-2667,-1.057,chr21:44847689-44847698	GGGACTCACC,+,0.849534,-2711,-1.040,chr21:44847733-44847742	GGGATTTCCT,-,0.845170,-441,-32.669,chr21:44845463-44845472	GTGATTTCCC,+,0.844593,-2203,-0.725,chr21:44847225-44847234	GGGCTGGCCC,-,0.841985,-1843,-14.793,chr21:44846865-44846874	GGGAAGGCCT,-,0.841016,-3541,-1.029,chr21:44848563-44848572	GGGGGGCTCG,+,0.840019,-53,10.445,chr21:44845075-44845084	GGGCTGCTCC,-,0.836955,-1569,-10.374,chr21:44846591-44846600	CGGGTGCTCC,-,0.835765,-1303,-17.259,chr21:44846325-44846334	GGGATGCCCT,+,0.832666,-2035,-17.348,chr21:44847057-44847066	GTGATGCCCC,+,0.832088,-3276,-2.792,chr21:44848298-44848307	GTGAATGTCC,+,0.828339,-3083,0.628,chr21:44848105-44848114	GCGATTCTCC,+,0.823666,-2252,-2.055,chr21:44847274-44847283	GGGATTCTTC,-,0.819989,-334,-40.159,chr21:44845356-44845365	GGGTTTCTCG,-,0.817246,-1364,-9.828,chr21:44846386-44846395	GGGACGGCCA,-,0.816694,-1815,-7.146,chr21:44846837-44846846	CGGGTGGTCC,-,0.816117,-1558,-10.989,chr21:44846580-44846589
C2orf12 /// LOC648293	chromosome 2 open reading frame 12 /// region containing chromosome 2 open reading frame 12; RNA binding motif, single stranded interacting protein 1	chr2:160836907-160839258 (-) // 93.09 // q24.2	XM_938663 /// XM_939178 /// XM_944019 /// XM_944023 /// XM_944028 /// XM_944033 /// XM_944036 /// XM_944040 /// XM_944050 /// XM_944054 /// XM_944058	6260 // DNA replication // inferred from electronic annotation /// 6260 // DNA replication // traceable author statement /// 6396 // RNA processing // traceable author statement /// 6445 // regulation of translation // traceable author statement	5634 // nucleus // inferred from electronic annotation	3723 // RNA binding // inferred from electronic annotation /// 166 // nucleotide binding // inferred from electronic annotation /// 3676 // nucleic acid binding // inferred from electronic annotation /// 3677 // DNA binding // inferred from electronic annotation /// 3690 // double-stranded DNA binding // traceable author statement /// 3697 // single-stranded DNA binding // traceable author statem…	---	6	GGGGAGTTGG,-,0.835079,-4160,-16.761,chr2:160843418-160843427	GGTGTGCTCC,-,0.832088,-4125,42.994,chr2:160843383-160843392	TGGATTGCCC,+,0.825019,-542,-1.329,chr2:160839800-160839809	GGCATTTTCC,+,0.823591,-2039,-2.323,chr2:160841297-160841306	GGGGACTCCT,+,0.804387,-3607,-38.575,chr2:160842865-160842874	GTGGCTGTCG,+,0.800084,-1183,18.979,chr2:160840441-160840450
C2orf27	chromosome 2 open reading frame 27	chr14:18788399-18829000 (+) // 94.25 // q11.1 /// chr2:132196533-132241440 (+) // 98.14 // q21.1 /// chr21_random:1221728-1222510 (+) // 60.86 // /// chr9:69902293-69903075 (+) // 61.02 // q12 /// chr9:42256974-42257756 (+) // 60.94 // p12 /// chr9:678054	NM_013310	---	---	---	---	16	GGGGAGCCCA,-,0.885343,-2102,0.126,chr2:132194422-132194431	GGTGAGTCCC,-,0.884691,-2123,0.124,chr2:132194401-132194410	TGGGCTCCCC,+,0.873022,-2102,0.126,chr2:132194422-132194431	GGGACTCACC,+,0.849534,-2123,0.124,chr2:132194401-132194410	GGGGCTCTAC,+,0.848344,-2475,0.125,chr2:132194049-132194058	GTGGCTTTCC,-,0.848270,-962,0.125,chr2:132195562-132195571	TGGAATTTCC,-,0.847913,-1221,0.120,chr2:132195303-132195312	GGCAAGGCCC,-,0.844115,-2527,0.125,chr2:132193997-132194006	GGGGAGGTAC,-,0.840439,-566,0.118,chr2:132195958-132195967	GGGGTGGCCT,-,0.837696,-272,-3.830,chr2:132196252-132196261	TGGGTGCTCC,+,0.832088,-4659,0.127,chr2:132191865-132191874	GGGACTTTGC,-,0.827268,-2415,0.121,chr2:132194109-132194118	GGGGACCCCA,+,0.804461,-2040,0.127,chr2:132194484-132194493	GGGGTGCTTG,-,0.803477,-2592,0.123,chr2:132193932-132193941	TGGGGTCCCC,-,0.803231,-2040,0.127,chr2:132194484-132194493	GGTATTGTCC,+,0.800340,-928,0.120,chr2:132195596-132195605
C2orf34	chromosome 2 open reading frame 34	chr2:44442594-44537904 (+) // 96.81 // p21	NM_024766	---	---	---	---	6	GGGGCTGCCA,+,0.853951,-2195,2.623,chr2:44440390-44440399	GGGGTTTTGC,+,0.848270,-4947,0.650,chr2:44437638-44437647	GAGAAGCTCC,+,0.835409,-2438,18.883,chr2:44440147-44440156	GGCATGGCCC,-,0.816117,-2100,-22.543,chr2:44440485-44440494	GGGATGTTTC,+,0.807336,-2423,13.097,chr2:44440162-44440171	GTGACGCCCG,-,0.807154,-30,-3.771,chr2:44442555-44442564
C4orf30	chromosome 4 open reading frame 30	chr4:17411375-17411918 (-) // 80.47 // p15.32	NM_017741	---	---	---	---	10	GTGGAGTCCC,+,0.884691,-2580,5.859,chr4:17414498-17414507	GGGACTCCAC,-,0.848344,-2580,5.859,chr4:17414498-17414507	GGGATTCCTC,+,0.844667,-2838,8.615,chr4:17414756-17414765	TGGGAGGCCG,-,0.836506,-664,0.134,chr4:17412582-17412591	GGGGAGGCAG,+,0.836506,-1294,-4.002,chr4:17413212-17413221	GGGCCTGTCC,-,0.833562,-3942,-7.722,chr4:17415860-17415869	GGGAATGACG,-,0.825596,-3434,-18.139,chr4:17415352-17415361	GTGATTCTCC,-,0.819989,-1929,0.615,chr4:17413847-17413856	GAGGATACCC,+,0.804228,-2163,-9.268,chr4:17414081-17414090	GAGGAATCCC,-,0.800133,-2838,8.615,chr4:17414756-17414765
C5orf21	chromosome 5 open reading frame 21	chr5:92979532-92982525 (-) // 97.75 // q15	NM_032042	---	---	---	---	11	GGGAATTCCC,+,0.975248,-2334,-14.080,chr5:92984859-92984868	GGGAATTCCC,-,0.975248,-2334,-14.080,chr5:92984859-92984868	GGGGAATTCC,+,0.878110,-2335,-11.133,chr5:92984860-92984869	GTGGTTTCCC,+,0.869271,-501,5.061,chr5:92983026-92983035	GGGAAGGGCC,-,0.845305,-476,0.584,chr5:92983001-92983010	GGGGTTCTCT,+,0.845245,-1514,-17.642,chr5:92984039-92984048	GGAATTCCCC,-,0.844667,-2335,-11.133,chr5:92984860-92984869	GGAGTGGCCC,+,0.837118,-481,0.019,chr5:92983006-92983015	GGGGTCGTCC,-,0.834214,-409,-22.646,chr5:92982934-92982943	GGGTCGTCCG,-,0.832948,-410,-21.138,chr5:92982935-92982944	GGGATCGTCC,-,0.809535,-4488,-8.803,chr5:92987013-92987022
C7orf30	Chromosome 7 open reading frame 30	chr7:23315131-23315715 (+) // 58.18 // p15.3	NM_138446	---	---	---	---	14	GGGGTTTCTC,-,0.869271,-2964,-1.057,chr7:23312158-23312167	GGGGTGACCC,+,0.866307,-1347,-2.466,chr7:23313775-23313784	GAGGAGCTCC,+,0.860087,-4724,0.659,chr7:23310398-23310407	GGGGTGTCTC,+,0.856693,-159,-34.179,chr7:23314963-23314972	GGTAATTTCC,+,0.847913,-2380,-1.810,chr7:23312742-23312751	GGGTTTCTCC,-,0.845857,-2965,-1.046,chr7:23312157-23312166	GGGGTTTTCT,+,0.845170,-2619,0.981,chr7:23312503-23312512	TGGGAGGCCG,+,0.836506,-3026,0.702,chr7:23312096-23312105	GGGAAGCCTG,-,0.831476,-1161,-26.671,chr7:23313961-23313970	GGAAATGTCC,-,0.828339,-3862,-5.522,chr7:23311260-23311269	GGGGCTGCAG,-,0.824763,-1464,-4.793,chr7:23313658-23313667	GCGATTCTCC,-,0.823666,-2877,0.658,chr7:23312245-23312254	AGGACTGTCC,+,0.804017,-3834,-0.584,chr7:23311288-23311297	GGGGCTGTGG,+,0.803761,-681,-13.051,chr7:23314441-23314450
C8orf39	chromosome 8 open reading frame 39	chr8:94821524-94822177 (+) // 99.69 // q22.1	---	---	---	---	---	8	GGGGCTTCCT,-,0.873526,-3733,52.418,chr8:94817782-94817791	AGGAAGCCCC,+,0.860087,-3733,52.418,chr8:94817782-94817791	GGGATTACCC,+,0.854207,-1774,-5.054,chr8:94819741-94819750	GGGATTTACC,+,0.845783,-884,-19.091,chr8:94820631-94820640	GGGGAGGCTG,-,0.836506,-1532,-1.086,chr8:94819983-94819992	CGGGCTCTCG,-,0.823410,-3085,-1.021,chr8:94818430-94818439	AGGGATACCC,+,0.804228,-1709,-16.710,chr8:94819806-94819815	GGGTAATCCC,-,0.801322,-1774,-5.054,chr8:94819741-94819750
C8orf76	chromosome 8 open reading frame 76	chr8:124301390-124322795 (-) // 98.04 // q24.13	NM_032847	---	---	5488 // binding // inferred from electronic annotation	Integrin-mediated_cell_adhesion_KEGG // GenMAPP	22	GGGATTCTCC,+,0.922645,-2079,0.647,chr8:124324872-124324881	GGGGCTTCCA,-,0.873526,-25,-27.090,chr8:124322818-124322827	TGGGTTTCCC,-,0.869271,-787,-2.768,chr8:124323580-124323589	GGGGTTTCTC,+,0.869271,-1992,0.643,chr8:124324785-124324794	GGGGTTTCTC,+,0.869271,-3240,-6.805,chr8:124326033-124326042	TGGAAGCCCC,+,0.860087,-25,-27.090,chr8:124322818-124322827	GGGAATGCAC,+,0.853017,-918,-11.553,chr8:124323711-124323720	GGGTTTCTCC,+,0.845857,-1991,0.654,chr8:124324784-124324793	GGGTTTCTCC,+,0.845857,-3239,-3.149,chr8:124326032-124326041	GGTGTTCTCC,+,0.844667,-1231,-0.615,chr8:124324024-124324033	GAGAATCCCG,-,0.844055,-2080,-1.085,chr8:124324873-124324882	GGGAGGCTCC,-,0.843952,-1811,-4.965,chr8:124324604-124324613	GTGGTGGCCC,+,0.837118,-1612,0.656,chr8:124324405-124324414	CGGGAGTTCG,-,0.835079,-362,0.675,chr8:124323155-124323164	CGGGAGTTCG,-,0.835079,-1962,0.675,chr8:124324755-124324764	GGGAAGCCTG,-,0.831476,-2515,-4.608,chr8:124325308-124325317	TGGGAGTTCG,+,0.831402,-682,-1.054,chr8:124323475-124323484	GGGATTGGCC,-,0.829885,-3042,-15.984,chr8:124325835-124325844	GCGATTCTCC,+,0.823666,-480,0.658,chr8:124323273-124323282	GCGATTCTCC,+,0.823666,-3327,-6.887,chr8:124326120-124326129	GTGATTCTCC,-,0.819989,-4374,0.615,chr8:124327167-124327176	GGAGAATCCC,-,0.800133,-2079,0.647,chr8:124324872-124324881
C9orf117	chromosome 9 open reading frame 117	chr9:129509088-129516121 (+) // 84.5 // q34.11	NM_001012502	---	---	---	---	42	GGGGAGGCCC,+,0.967773,-1348,-5.341,chr9:129507731-129507740	GGGGCTCTCC,-,0.951000,-2947,-1.133,chr9:129506132-129506141	GGAGAGCCCC,+,0.884765,-2947,-1.133,chr9:129506132-129506141	GGGGCCTCCC,-,0.882143,-1347,-3.911,chr9:129507732-129507741	GGGGGTCTCC,-,0.881209,-4937,-2.750,chr9:129504142-129504151	GGGGTCTCCC,-,0.878467,-4938,-4.551,chr9:129504141-129504150	GGGCCTCCCC,-,0.877889,-1348,-5.341,chr9:129507731-129507740	GGCGATTTCC,+,0.876268,-270,-0.130,chr9:129508809-129508818	GGGAGGCCCC,+,0.868630,-1347,-3.911,chr9:129507732-129507741	GGGGAGGCCT,-,0.865694,-1208,-2.761,chr9:129507871-129507880	GGGGAGGCAC,+,0.865117,-1358,-17.802,chr9:129507721-129507730	GGGGCGTCCA,-,0.860947,-387,-16.561,chr9:129508692-129508701	GGGGAGTTCT,-,0.860590,-2274,0.580,chr9:129506805-129506814	GGGTTGTCCC,+,0.857882,-203,-10.002,chr9:129508876-129508885	GGGGAGTCAG,-,0.856080,-1786,-11.668,chr9:129507293-129507302	AGGGCTGCCC,+,0.853374,-1081,-6.990,chr9:129507998-129508007	TGGAATTTCC,-,0.847913,-1009,-0.820,chr9:129508070-129508079	GGGCAGGTCC,-,0.845305,-525,0.835,chr9:129508554-129508563	GTGATTCCCC,-,0.844667,-4535,-1.444,chr9:129504544-129504553	GGCGAGGTCC,+,0.844115,-1028,-0.102,chr9:129508051-129508060	GGGAATTCAG,+,0.843981,-1411,-10.975,chr9:129507668-129507677	GTGGTGGCCC,-,0.837118,-959,-7.496,chr9:129508120-129508129	TGGGAGGCCG,-,0.836506,-4007,0.124,chr9:129505072-129505081	TGGACGCCCC,+,0.835765,-387,-16.561,chr9:129508692-129508701	GGGAAAGTCC,+,0.833857,-3090,0.126,chr9:129505989-129505998	GGCAATGTCC,+,0.832016,-1262,-9.467,chr9:129507817-129507826	AGGGTTGTCC,+,0.825019,-204,-11.661,chr9:129508875-129508884	GCGATTCTCC,-,0.823666,-2563,0.658,chr9:129506516-129506525	GAGACTCTCC,-,0.823666,-1615,-1.774,chr9:129507464-129507473	AGGACTTTCC,-,0.823591,-3089,0.122,chr9:129505990-129505999	GTGATTCTCC,-,0.819989,-3626,0.435,chr9:129505453-129505462	GGGACTCCTG,+,0.819733,-141,-33.079,chr9:129508938-129508947
C9orf150	Chromosome 9 open reading frame 150	chr9:12788079-12789872 (+) // 73.86 // p23	NM_203403	---	---	---	---	4	GTGGTTTTCC,-,0.844593,-4280,4.272,chr9:12783790-12783799	GGGATTTTTC,-,0.819915,-3641,-16.792,chr9:12784429-12784438	GGGGTTTTGG,-,0.819659,-941,-17.783,chr9:12787129-12787138	GGGAAGCTGG,+,0.810474,-2992,-9.127,chr9:12785078-12785087
C9orf82	chromosome 9 open reading frame 82	chr9:26831251-26882800 (-) // 92.45 // p21.2	NM_024828	6508 // proteolysis // inferred from electronic annotation	---	4252 // serine-type endopeptidase activity // inferred from electronic annotation /// 8233 // peptidase activity // inferred from electronic annotation /// 8236 // serine-type peptidase activity // inferred from electronic annotation /// 16787 // hydrolase activity // inferred from electronic annotation	---	25	GGCGATTCCC,-,0.900947,-1682,0.642,chr9:26884482-26884491	GGGGATGGCC,+,0.882562,-1727,-1.062,chr9:26884527-26884536	GGGAATCGCC,+,0.877532,-1682,0.642,chr9:26884482-26884491	GGGGTTTCTC,-,0.869271,-1221,0.639,chr9:26884021-26884030	GGGGTTTCAC,+,0.869271,-2675,-1.064,chr9:26885475-26885484	GTGAAGTCCC,-,0.860013,-3202,-2.030,chr9:26886002-26886011	GGGGTTGCCA,-,0.850274,-74,-22.803,chr9:26882874-26882883	GCGATTCCCC,-,0.848344,-1683,0.631,chr9:26884483-26884492	GGGGTTCTGC,-,0.848344,-4953,0.098,chr9:26887753-26887762	GGGACTTCAC,+,0.848270,-3202,-2.030,chr9:26886002-26886011	GGGTTTCTCC,-,0.845857,-1222,0.628,chr9:26884022-26884031	GGGGTTTTAC,-,0.844593,-4353,-4.489,chr9:26887153-26887162	GGGGAGATCG,-,0.841016,-4721,-4.424,chr9:26887521-26887530	CGGGAGGCCG,-,0.840183,-3140,0.135,chr9:26885940-26885949	GGGAAGCTTC,+,0.835409,-670,-11.398,chr9:26883470-26883479	CGGGAGTTCG,+,0.835079,-1251,-1.052,chr9:26884051-26884060	GTGGTGTTCC,-,0.832014,-2075,0.287,chr9:26884875-26884884	GGGGTTGCTG,+,0.821086,-2216,0.644,chr9:26885016-26885025	GGGAATTTTG,+,0.819302,-2249,-2.807,chr9:26885049-26885058	GCGGAGGTCG,-,0.815504,-111,-39.576,chr9:26882911-26882920	GGGATGGCCA,+,0.813017,-1726,-1.050,chr9:26884526-26884535	GGGGTGGCAG,-,0.808507,-63,-16.717,chr9:26882863-26882872	GGGGGTTGCC,-,0.808024,-73,-16.284,chr9:26882873-26882882	GGGGAATCGC,+,0.803809,-1683,0.631,chr9:26884483-26884492	GGCCATCCCC,-,0.803231,-1727,-1.062,chr9:26884527-26884536
CADPS2	Ca2+-dependent activator protein for secretion 2	chr7:121746688-121865697 (-) // 97.93 // q31.32	NM_001009571 /// NM_017954	6887 // exocytosis // inferred from electronic annotation /// 15031 // protein transport // inferred from electronic annotation /// 6810 // transport // inferred from electronic annotation /// 6508 // proteolysis // inferred from electronic annotation	16020 // membrane // inferred from electronic annotation /// 45202 // synapse // inferred from electronic annotation /// 16021 // integral to membrane // inferred from electronic annotation	5509 // calcium ion binding // inferred from electronic annotation /// 8289 // lipid binding // inferred from electronic annotation /// 46872 // metal ion binding // inferred from electronic annotation /// 5515 // protein binding // inferred from electronic annotation /// 8233 // peptidase activity // inferred from electronic annotation /// 8270 // zinc ion binding // inferred from electronic ann…	---	3	GGGGATGTTC,-,0.853017,-3766,-9.673,chr7:121869463-121869472	GGGGAGGTAG,+,0.811828,-3647,-25.243,chr7:121869344-121869353	GGGATGTTCT,-,0.807913,-3767,-3.007,chr7:121869464-121869473
CANX	calnexin /// calnexin	chr5:179058617-179090258 (+) // 96.26 // q35.3	NM_001024649 /// NM_001746	1525 // angiogenesis // inferred from direct assay /// 6457 // protein folding // inferred from electronic annotation /// 9306 // protein secretion // traceable author statement	5737 // cytoplasm // inferred from direct assay /// 5783 // endoplasmic reticulum // inferred from direct assay /// 5783 // endoplasmic reticulum // inferred from electronic annotation /// 16020 // membrane // inferred from electronic annotation /// 16021	5509 // calcium ion binding // inferred from electronic annotation /// 5509 // calcium ion binding // traceable author statement /// 5529 // sugar binding // inferred from electronic annotation /// 51082 // unfolded protein binding // inferred from electronic annotation /// 51082 // unfolded protein binding // non-traceable author statement /// 5509 // calcium ion binding // non-traceable author …	---	18	GGGGCGTTCC,-,0.938347,-373,-16.792,chr5:179058235-179058244	GCGGATTTCC,-,0.876268,-4505,20.666,chr5:179054103-179054112	GGGGTTTCAC,+,0.869271,-3751,0.123,chr5:179054857-179054866	GGGGTTTCAC,+,0.869271,-3160,-2.834,chr5:179055448-179055457	GGGCTTCTCC,+,0.849534,-3482,-4.471,chr5:179055126-179055135	GGGGCTTGCG,+,0.849204,-137,-4.896,chr5:179058471-179058480	GTGGCTCTCC,-,0.848344,-1659,-7.933,chr5:179056949-179056958	GGGGCGGGCC,-,0.845661,-277,-1.737,chr5:179058331-179058340	GGCGTTCCCG,-,0.844411,-341,-15.703,chr5:179058267-179058276	CGGGAGGCCG,+,0.840183,-4933,-1.558,chr5:179053675-179053684	GGGGAGGCTG,-,0.836506,-3835,0.122,chr5:179054773-179054782	TGGGAGGCCG,-,0.836506,-3112,0.650,chr5:179055496-179055505	GGAACGCCCC,+,0.835765,-373,-16.792,chr5:179058235-179058244	GCGATTCTCC,-,0.823666,-1206,0.658,chr5:179057402-179057411	CGGATTTCCG,-,0.819659,-4506,20.941,chr5:179054102-179054111	GCGGTGGCCG,+,0.812184,-33,-4.919,chr5:179058575-179058584	GGGAAGTTTG,+,0.806724,-4330,10.612,chr5:179054278-179054287	GCGATTGTCC,+,0.804017,-2624,-1.095,chr5:179055984-179055993
CAPN12	calpain 12	chr19:43912752-43913705 (-) // 71.03 // q13.2	NM_144691	6508 // proteolysis // inferred from electronic annotation	5622 // intracellular // inferred from electronic annotation	4198 // calpain activity // inferred from electronic annotation /// 5509 // calcium ion binding // inferred from electronic annotation /// 4197 // cysteine-type endopeptidase activity // inferred from electronic annotation /// 8233 // peptidase activity // inferred from electronic annotation /// 8234 // cysteine-type peptidase activity // inferred from electronic annotation /// 16787 // hydrolase…	---	63	GGGATTCCCC,+,0.947323,-906,15.868,chr19:43918776-43918785	GGGGAATCCC,-,0.902788,-906,15.868,chr19:43918776-43918785	GGGGATTCCA,+,0.897847,-4923,-17.351,chr19:43922793-43922802	TGGGATTCCC,+,0.897270,-907,12.807,chr19:43918777-43918786	GGCGAGCCCC,+,0.888442,-2812,-27.855,chr19:43920682-43920691	GGGGGTTTCC,-,0.881135,-2018,-47.147,chr19:43919888-43919897	GGGGCTCGCC,-,0.877889,-2812,-27.855,chr19:43920682-43920691	GGGGGTTCCG,-,0.877202,-4629,-20.320,chr19:43922499-43922508	GGGAATCCCA,-,0.873243,-907,12.807,chr19:43918777-43918786	GGGGTTCCGC,-,0.873022,-4630,-13.778,chr19:43922500-43922509	TGGAATCCCC,-,0.872666,-4923,-17.351,chr19:43922793-43922802	GGGGTTTCCT,-,0.869849,-2019,-42.206,chr19:43919889-43919898	GGGGTTTCAC,+,0.869271,-3878,0.636,chr19:43921748-43921757	AGGAAGTCCC,-,0.860013,-2228,17.337,chr19:43920098-43920107	GGGAAATTCC,-,0.853432,-4935,-9.550,chr19:43922805-43922814	GGGGGTCTCG,-,0.852598,-625,3.548,chr19:43918495-43918504	GGGGGTCTCG,-,0.852598,-634,0.469,chr19:43918504-43918513	GGGGGTCTCG,-,0.852598,-643,0.775,chr19:43918513-43918522	GGGGGTCTCG,-,0.852598,-652,0.693,chr19:43918522-43918531	GGGGGTCTCG,-,0.852598,-661,-11.382,chr19:43918531-43918540	GGGACTTCCT,+,0.848847,-2228,17.337,chr19:43920098-43920107	AGGAATTTCC,+,0.847913,-4936,-12.559,chr19:43922806-43922815	GGGGGGGCCG,+,0.845049,-1869,-7.712,chr19:43919739-43919748	GGGATTCCAC,+,0.844667,-4922,-15.538,chr19:43922792-43922801	GGAATTTCCC,+,0.844593,-4935,-9.550,chr19:43922805-43922814	GGGGCGGCGC,+,0.844472,-1545,-10.982,chr19:43919415-43919424	GGGGCTTCAG,+,0.844337,-4485,-5.581,chr19:43922355-43922364	GGGGATCTTG,+,0.844055,-69,-36.285,chr19:43917939-43917948	GGGGCGGCCA,+,0.841372,-4794,15.762,chr19:43922664-43922673	GGTGAGGTCC,+,0.840439,-1757,10.927,chr19:43919627-43919636	TGGGAGGCCG,-,0.836506,-3818,-2.711,chr19:43921688-43921697	GGGGCGTCGG,-,0.835435,-1193,-6.151,chr19:43919063-43919072
CAPZA3	capping protein (actin filament) muscle Z-line, alpha 3	chr12:18782973-18783389 (+) // 99.05 // p12.3	NM_033328	30036 // actin cytoskeleton organization and biogenesis // inferred from electronic annotation /// 51016 // barbed-end actin filament capping // inferred from electronic annotation	8290 // F-actin capping protein complex // inferred from electronic annotation	3779 // actin binding // inferred from electronic annotation	---	3	GAGAATTTCC,-,0.847913,-2397,13.001,chr12:18780567-18780576	GGGAATTCAG,-,0.843981,-720,-1.633,chr12:18782244-18782253	GGGAATTTTG,+,0.819302,-3596,-0.429,chr12:18779368-18779377
CASP10	caspase 10, apoptosis-related cysteine peptidase	chr2:201756099-201802368 (+) // 99.09 // q33.1	NM_001230 /// NM_032974 /// NM_032977	6508 // proteolysis // inferred from electronic annotation /// 6917 // induction of apoptosis // traceable author statement /// 42981 // regulation of apoptosis // inferred from electronic annotation /// 6915 // apoptosis // inferred from electronic annotation	---	5515 // protein binding // inferred from electronic annotation /// 8234 // cysteine-type peptidase activity // inferred from electronic annotation /// 30693 // caspase activity // inferred from electronic annotation /// 30693 // caspase activity // traceable author statement /// 42802 // identical protein binding // inferred from physical interaction /// 5515 // protein binding // inferred from p…	Apoptosis // GenMAPP /// Apoptosis // GenMAPP /// Apoptosis_KEGG // GenMAPP /// Apoptosis_KEGG // GenMAPP	24	GGGGAGCCCC,+,0.987421,-2076,0.680,chr2:201754014-201754023	GGGGCTCCCC,-,0.975678,-2076,0.680,chr2:201754014-201754023	GGGGTTTCCC,-,0.971927,-142,0.033,chr2:201755948-201755957	GGGGATTCAC,-,0.897270,-652,-2.797,chr2:201755438-201755447	GGGAAACCCC,+,0.878184,-142,0.033,chr2:201755948-201755957	GTGAATCCCC,+,0.872666,-652,-2.797,chr2:201755438-201755447	GGGTTTCCCC,-,0.870535,-143,2.345,chr2:201755947-201755956	GGGGTTTCTC,+,0.869271,-3267,-1.061,chr2:201752823-201752832	GAGGAGGCCC,-,0.865117,-3880,0.643,chr2:201752210-201752219	GAGGAGGCCC,-,0.865117,-3811,0.643,chr2:201752279-201752288	GGGTAGCTCC,-,0.861277,-3826,0.648,chr2:201752264-201752273	GGGGCTGCCA,+,0.853951,-4181,0.672,chr2:201751909-201751918	GGGTTTCTCC,+,0.845857,-3266,0.628,chr2:201752824-201752833	GGGCAGGTCC,+,0.845305,-4237,0.672,chr2:201751853-201751862	GTGGCTCCCG,-,0.844411,-1297,-2.754,chr2:201754793-201754802	TGGGTGCCCG,+,0.828156,-4133,-1.040,chr2:201751957-201751966	AGGGTGTCCG,-,0.828082,-4946,-1.049,chr2:201751144-201751153	GGGGTGTCTG,+,0.828082,-4349,-1.044,chr2:201751741-201751750	GCGATTCTCC,+,0.823666,-1772,0.623,chr2:201754318-201754327	GTGATTCTCC,+,0.819989,-3354,-1.078,chr2:201752736-201752745	GTGATTCTCC,-,0.819989,-419,0.574,chr2:201755671-201755680	GGGATGGGCC,+,0.817306,-4740,0.626,chr2:201751350-201751359	GGGGAAACCC,+,0.809747,-143,2.345,chr2:201755947-201755956	GGGACTGTTC,+,0.804017,-4474,-2.778,chr2:201751616-201751625
CASQ1	calsequestrin 1 (fast-twitch, skeletal muscle)	chr1:158427032-158438300 (+) // 96.76 // q23.2	NM_001231	---	5759 // mitochondrial matrix // traceable author statement /// 5790 // smooth endoplasmic reticulum // traceable author statement /// 5783 // endoplasmic reticulum // non-traceable author statement	5509 // calcium ion binding // inferred from electronic annotation /// 5509 // calcium ion binding // not recorded	Calcium_regulation_in_cardiac_cells // GenMAPP	40	GGGGCTTTCC,+,0.950926,-1662,-11.283,chr1:158425361-158425370	GGGGAGCCTC,-,0.884765,-4239,15.136,chr1:158422784-158422793	GGGCTTTCCC,+,0.874138,-1661,-19.053,chr1:158425362-158425371	GAGGCTCCCC,+,0.873022,-4239,15.136,chr1:158422784-158422793	TGGGCTTCCC,-,0.872948,-3732,-13.923,chr1:158423291-158423300	GGTGTTCCCC,-,0.869346,-2707,-25.851,chr1:158424316-158424325	GGGGTTTCAC,-,0.869271,-4871,-0.341,chr1:158422152-158422161	GGGGTTTCTC,-,0.869271,-861,7.544,chr1:158426162-158426171	GAGGATTCCG,+,0.868659,-213,-6.258,chr1:158426810-158426819	GGGGAGGCCT,-,0.865694,-1702,-9.420,chr1:158425321-158425330	GGGCAGCTCC,+,0.864953,-96,14.266,chr1:158426927-158426936	GGGAAGCCCA,+,0.860664,-3732,-13.923,chr1:158423291-158423300	GGAAAGCCCC,-,0.860087,-1662,-11.283,chr1:158425361-158425370	GGGAAAGCCC,-,0.858536,-1661,-19.053,chr1:158425362-158425371	GGGAATGGCC,+,0.857884,-3204,-9.735,chr1:158423819-158423828	GGAGCTGCCC,-,0.853374,-96,14.266,chr1:158426927-158426936	GGTGATGTCC,-,0.853017,-1732,-10.694,chr1:158425291-158425300	GGGCTTTTCC,-,0.849460,-3644,-14.537,chr1:158423379-158423388	GGGAATCTTC,-,0.847987,-574,-17.693,chr1:158426449-158426458	GAGGTTTTCC,-,0.844593,-980,-5.908,chr1:158426043-158426052	GGGGCTCCAG,-,0.844411,-3710,-11.837,chr1:158423313-158423322	GGGCTGGCCC,-,0.841985,-823,-31.790,chr1:158426200-158426209	GGGAAGGACC,+,0.841628,-2430,-25.914,chr1:158424593-158424602	GGGAAGGACC,-,0.841628,-2254,1.901,chr1:158424769-158424778	GGGGAGGCGG,-,0.840183,-1770,-11.847,chr1:158425253-158425262	GTGAAGCTCC,+,0.835409,-3586,-22.183,chr1:158423437-158423446	GGGAAAGTCC,-,0.833857,-2965,-1.149,chr1:158424058-158424067	GGCAATGTCC,+,0.832016,-1913,-26.330,chr1:158425110-158425119	GGGTCTGTCC,-,0.829885,-896,-15.085,chr1:158426127-158426136	GGAGCTGTCC,+,0.828695,-195,5.544,chr1:158426828-158426837	AGGATTGCCC,-,0.825019,-3787,-20.721,chr1:158423236-158423245	GGGAATGCAG,-,0.824406,-804,-0.289,chr1:158426219-158426228
CAV1	caveolin 1, caveolae protein, 22kDa	chr7:115952327-115986843 (+) // 99.4 // q31.2	NM_001753	30301 // cholesterol transport // traceable author statement /// 42632 // cholesterol homeostasis // traceable author statement	139 // Golgi membrane // inferred from direct assay /// 5783 // endoplasmic reticulum // inferred from direct assay /// 5887 // integral to plasma membrane // traceable author statement /// 16020 // membrane // inferred from electronic annotation /// 1602	5198 // structural molecule activity // inferred from direct assay /// 5515 // protein binding // inferred from physical interaction /// 15485 // cholesterol binding // traceable author statement	Integrin-mediated_cell_adhesion_KEGG // GenMAPP /// Integrin-mediated_cell_adhesion_KEGG // GenMAPP	21	GGGGAGCGCC,-,0.889632,-207,8.996,chr7:115952111-115952120	GGCGCTCCCC,+,0.876699,-207,8.996,chr7:115952111-115952120	GAGGTTTCCC,-,0.869271,-5,14.855,chr7:115952313-115952322	GAGGCGTCCC,-,0.860369,-319,2.529,chr7:115951999-115952008	GGGAAGTCTC,+,0.860013,-3567,-10.541,chr7:115948751-115948760	GGGGATGTGC,+,0.856694,-176,27.135,chr7:115952142-115952151	GGGCTTTTCC,-,0.849460,-4093,-19.589,chr7:115948225-115948234	GGGGCTCTCT,-,0.848921,-4910,-7.740,chr7:115947408-115947417	GAGACTTCCC,-,0.848270,-3567,-10.541,chr7:115948751-115948760	GGGGCTTCTG,-,0.844337,-1013,-30.593,chr7:115951305-115951314	CGGGCGCTCC,+,0.839442,-209,5.986,chr7:115952109-115952118	GGGATGTGCC,+,0.836881,-175,26.721,chr7:115952143-115952152	GGGACGCCTC,+,0.835765,-319,2.529,chr7:115951999-115952008	GGGAAAGTCC,-,0.833857,-2676,1.617,chr7:115949642-115949651	GGAGCGCCCG,-,0.831832,-209,5.986,chr7:115952109-115952118	TGGACTTTCC,+,0.823591,-2677,-1.660,chr7:115949641-115949650	AGGACTTTCC,-,0.823591,-2608,-16.642,chr7:115949710-115949719	TGGATTTTCC,-,0.819915,-1501,-7.017,chr7:115950817-115950826	GGGGAGGTGG,+,0.815504,-466,-16.435,chr7:115951852-115951861	GGGGTGCTTG,-,0.803477,-258,-10.196,chr7:115952060-115952069	GGGAATGTGG,-,0.803405,-1241,-37.350,chr7:115951077-115951086
CAV2	caveolin 2	chr7:115926890-115935831 (+) // 77.37 // q31.2	NM_001233 /// NM_198212	---	5886 // plasma membrane // inferred from direct assay /// 5887 // integral to plasma membrane // inferred from direct assay /// 16599 // caveolar membrane // inferred from electronic annotation /// 16599 // caveolar membrane // non-traceable author statem	5515 // protein binding // inferred from physical interaction /// 42803 // protein homodimerization activity // inferred from direct assay	Integrin-mediated_cell_adhesion_KEGG // GenMAPP	20	GGGGTTTCCC,-,0.971927,-858,-3.868,chr7:115926023-115926032	GGGGTGTCCG,-,0.930737,-365,-16.636,chr7:115926516-115926525	GGGAAACCCC,+,0.878184,-858,-3.868,chr7:115926023-115926032	GGGTTTCCCC,-,0.870535,-859,-4.293,chr7:115926022-115926031	GGGGAGGCCT,+,0.865694,-2726,1.324,chr7:115924155-115924164	GGGGAGGTGC,+,0.844115,-2636,-3.509,chr7:115924245-115924254	TGGGAGGCCG,+,0.836506,-920,-5.245,chr7:115925961-115925970	GGGGCGCCGG,+,0.835509,-3,0.289,chr7:115926878-115926887	TGGGAGTTCG,+,0.831402,-888,-5.306,chr7:115925993-115926002	GGAAATGTCC,+,0.828339,-4799,-19.533,chr7:115922082-115922091	GCGATTCTCC,-,0.823666,-771,-4.013,chr7:115926110-115926119	GGGGCGGCGG,+,0.815861,-11,-3.195,chr7:115926870-115926879	GGGGAGGTGG,+,0.815504,-28,-16.428,chr7:115926853-115926862	GTGGAGGTCG,+,0.811828,-964,-4.368,chr7:115925917-115925926	AGGAAGGCCG,+,0.811828,-193,-22.334,chr7:115926688-115926697	GGGGAAACCC,+,0.809747,-859,-4.293,chr7:115926022-115926031	GGGGTGGCAG,+,0.808507,-2553,-0.996,chr7:115924328-115924337	AGGGCGTTCG,+,0.807080,-558,-9.383,chr7:115926323-115926332	GAGACTGTCC,-,0.804017,-3602,-11.570,chr7:115923279-115923288	GGGGCTGTGG,-,0.803761,-344,-17.308,chr7:115926537-115926546
CBX6	chromobox homolog 6	chr22:37587414-37598200 (-) // 96.43 // q13.1	NM_014292	6333 // chromatin assembly or disassembly // inferred from electronic annotation /// 6350 // transcription // inferred from electronic annotation /// 6355 // regulation of transcription, DNA-dependent // inferred from electronic annotation /// 16568 // chromatin modification // inferred from electronic annotation	785 // chromatin // inferred from electronic annotation /// 5634 // nucleus // inferred from electronic annotation	3682 // chromatin binding // inferred from electronic annotation	---	34	GGGAAGTCCC,-,0.962669,-2015,-1.330,chr22:37600215-37600224	GGGGAGCCCG,+,0.958810,-743,-39.750,chr22:37598943-37598952	GGGACTTCCC,+,0.950926,-2015,-1.330,chr22:37600215-37600224	GGGGAGGTCC,+,0.943094,-116,-0.261,chr22:37598316-37598325	GGGGCTGTCC,-,0.931351,-968,-1.239,chr22:37599168-37599177	GGGGAGCCCA,-,0.885343,-917,5.295,chr22:37599117-37599126	CGGGCTCCCC,-,0.876699,-743,-39.750,chr22:37598943-37598952	GGGGCTTCCA,-,0.873526,-4046,0.125,chr22:37602246-37602255	TGGGCTCCCC,+,0.873022,-917,5.295,chr22:37599117-37599126	GGGGTTTCAC,-,0.869271,-2398,-1.055,chr22:37600598-37600607	GGGGTTTCAC,-,0.869271,-3456,0.645,chr22:37601656-37601665	GGGGTTTCAC,-,0.869271,-4730,0.645,chr22:37602930-37602939	TGGAAGCCCC,+,0.860087,-4046,0.125,chr22:37602246-37602255	AGGGTGTCCC,-,0.856693,-2871,-1.869,chr22:37601071-37601080	GTGGAGCCCG,-,0.856154,-373,-28.798,chr22:37598573-37598582	GGGTCTGCCC,-,0.854563,-2546,-10.181,chr22:37600746-37600755	GGGAATTTCT,-,0.848491,-478,10.527,chr22:37598678-37598687	AGGAATTTCC,+,0.847913,-4365,-1.094,chr22:37602565-37602574	GGGAATTCGG,-,0.847657,-3114,-2.390,chr22:37601314-37601323	GGGAAGGGCC,-,0.845305,-3016,-6.545,chr22:37601216-37601225	GGGATTTCTC,+,0.844593,-1565,-13.479,chr22:37599765-37599774	GGGGCGCGCG,-,0.836699,-50,10.097,chr22:37598250-37598259	GGGGCGCGCG,-,0.836699,-170,28.930,chr22:37598370-37598379	TGGGAGGCCG,+,0.836506,-4790,0.650,chr22:37602990-37602999	GGGGTGTGCG,-,0.832948,-585,-6.683,chr22:37598785-37598794	TGGGTGCCCG,-,0.828156,-233,-16.036,chr22:37598433-37598442	GTGATTCTCC,-,0.819989,-3370,-1.084,chr22:37601570-37601579	GGGCTGGTCC,-,0.817306,-2062,-1.457,chr22:37600262-37600271	GTGACGGCCC,+,0.816117,-76,9.749,chr22:37598276-37598285	GGGTCGGCCG,+,0.813374,-221,-25.146,chr22:37598421-37598430	AGGAAGGCCG,-,0.811828,-608,0.980,chr22:37598808-37598817	GGGAAGCTGG,+,0.810474,-931,-0.825,chr22:37599131-37599140	GGGGTGCTGG,+,0.807154,-838,-7.556,chr22:37599038-37599047
CCDC127	coiled-coil domain containing 127	chr5:257876-271286 (-) // 99.93 // p15.33	NM_145265	---	---	---	Ribosomal_Proteins // GenMAPP	31	GGGGAGCTCG,-,0.934132,-435,-12.803,chr5:271721-271730	GGGACGGTCC,-,0.894094,-306,-16.490,chr5:271592-271601	GGGGACGCCC,+,0.886891,-499,-18.375,chr5:271785-271794	GGGGATACCG,+,0.878273,-90,-27.801,chr5:271376-271385	GCGGCTTCCC,+,0.876625,-406,-15.809,chr5:271692-271701	GGGGTTTCAC,-,0.869271,-2833,0.123,chr5:274119-274128	GGGGAGGCCA,+,0.865694,-4420,-1.064,chr5:275706-275715	GGGAAGCCGC,-,0.863764,-406,-15.809,chr5:271692-271701	TGGGCGTCCC,-,0.860369,-498,-20.314,chr5:271784-271793	GGTGAGTCCG,-,0.856080,-247,3.064,chr5:271533-271542	GGGGAAGCCG,-,0.854603,-405,-16.263,chr5:271691-271700	GGGGATGGCG,-,0.853951,-3656,-0.887,chr5:274942-274951	TGGGCTTTCC,+,0.848270,-1524,-10.562,chr5:272810-272819	TGGGCTTTCC,-,0.848270,-3585,-11.848,chr5:274871-274880	GGGGTTTTGC,-,0.848270,-4358,-1.044,chr5:275644-275653	GGGGATTTAG,-,0.843981,-3172,2.123,chr5:274458-274467	GGGCTGCTCC,+,0.836955,-693,-19.998,chr5:271979-271988	GGGACGCCCA,+,0.836342,-498,-20.314,chr5:271784-271793	GCGATGTCCC,-,0.835691,-40,-11.826,chr5:271326-271335	GGCGCGCCCG,-,0.835509,-799,-5.134,chr5:272085-272094	GGGACTGCGC,-,0.832372,-159,-12.435,chr5:271445-271454	TGGGCGTCCG,-,0.831758,-778,-14.067,chr5:272064-272073	CGGGTTGTCC,-,0.828695,-680,-18.774,chr5:271966-271975	GGGGCTGCAG,+,0.824763,-53,-22.240,chr5:271339-271348	GAGGATGTCG,+,0.824406,-4743,-32.492,chr5:276029-276038	GCGATTCTCC,-,0.823666,-4278,0.623,chr5:275564-275573	GGGACCGTCC,+,0.813212,-307,-14.835,chr5:271593-271602	GGAGTGGCCG,-,0.808507,-756,-11.670,chr5:272042-272051	GGGCGTCCCC,-,0.808098,-499,-18.375,chr5:271785-271794	GGGACTGGCG,-,0.804951,-150,-2.265,chr5:271436-271445	GGGCCTGTCG,-,0.804951,-199,-22.119,chr5:271485-271494
CCDC34	coiled-coil domain containing 34	chr11:27316636-27341363 (-) // 86.28 // p14.1	NM_030771 /// NM_080654	---	---	---	---	14	GGGACTGTCC,+,0.906673,-4147,3.812,chr11:27345510-27345519	GAGGATTCCC,+,0.897270,-4670,43.968,chr11:27346033-27346042	GGGAATCCTC,-,0.872666,-4670,43.968,chr11:27346033-27346042	GGGGGGGTCC,+,0.848982,-1648,-17.027,chr11:27343011-27343020	GGAAATTTCC,+,0.847913,-3576,-11.892,chr11:27344939-27344948	GGAAATTTCC,-,0.847913,-3576,-11.892,chr11:27344939-27344948	GTGGAGGCCG,-,0.836506,-74,0.083,chr11:27341437-27341446	AGGGAGGCCG,+,0.836506,-127,-18.297,chr11:27341490-27341499	GGGCCTGTCC,-,0.833562,-250,-5.562,chr11:27341613-27341622	GGAGTGCTCC,+,0.832088,-1085,-21.696,chr11:27342448-27342457	GGGATGTCAC,+,0.832014,-3728,-20.102,chr11:27345091-27345100	GGGATTGGCC,+,0.829885,-30,-2.594,chr11:27341393-27341402	GGAGTTTTCG,-,0.815982,-1137,-26.842,chr11:27342500-27342509	GGGACAGTCC,-,0.809535,-4146,13.714,chr11:27345509-27345518
CCDC35	coiled-coil domain containing 35	chr11:6523848-6526843 (+) // 97.96 // p15.4	XM_929181 /// XM_933481 /// XM_933485 /// XM_933488 /// XM_933492 /// XM_940957 /// XM_944902 /// XM_944903 /// XM_944904 /// XM_944906	6508 // proteolysis // inferred from electronic annotation /// 7018 // microtubule-based movement // inferred from electronic annotation	19861 // flagellum // inferred from electronic annotation /// 30286 // dynein complex // inferred from electronic annotation	4176 // ATP-dependent peptidase activity // inferred from electronic annotation /// 4252 // serine-type endopeptidase activity // inferred from electronic annotation /// 3777 // microtubule motor activity // inferred from electronic annotation	---	19	GGGACTGCCC,-,0.931351,-419,-10.522,chr11:6523420-6523429	GGGCAGTCCC,+,0.889558,-419,-10.522,chr11:6523420-6523429	GGGGAGTCCA,-,0.885269,-1525,-14.540,chr11:6522314-6522323	AGGGCTTCCC,+,0.872948,-434,-6.260,chr11:6523405-6523414	GGGGTTTCAC,-,0.869271,-2254,0.636,chr11:6521585-6521594	GGTGAGGCCC,+,0.865117,-662,-38.078,chr11:6523177-6523186	GGGGAGCTGC,+,0.863764,-1294,-10.847,chr11:6522545-6522554	GGGAAGCCCT,-,0.860664,-434,-6.260,chr11:6523405-6523414	TGGACTCCCC,+,0.848344,-1525,-14.540,chr11:6522314-6522323	GGGAAGGGCC,+,0.845305,-4965,-0.269,chr11:6518874-6518883	GGGAAGGCCT,-,0.841016,-583,8.726,chr11:6523256-6523265	AGGATGTCCC,+,0.832014,-1742,-12.615,chr11:6522097-6522106	TGGGAGTTCG,+,0.831402,-2284,-1.025,chr11:6521555-6521564	GGTGTTGTCC,+,0.825019,-1872,-10.453,chr11:6521967-6521976	AGGACTCTCC,-,0.823666,-2829,-6.373,chr11:6521010-6521019	GGGGCTTTTG,-,0.819659,-246,-3.480,chr11:6523593-6523602	GGGCTGGCCG,-,0.813374,-92,7.944,chr11:6523747-6523756	GTGGACTCCC,+,0.803809,-1526,-11.101,chr11:6522313-6522322	GGGATGCCTG,+,0.803477,-3641,-3.305,chr11:6520198-6520207
CCM2	cerebral cavernous malformation 2	chr7:45006374-45082575 (+) // 95.59 // p13	NM_001029835 /// NM_031443	1570 // vasculogenesis // inferred from mutant phenotype /// 7229 // integrin-mediated signaling pathway // traceable author statement /// 51403 // stress-activated MAPK cascade // traceable author statement	5737 // cytoplasm // inferred from expression pattern	5515 // protein binding // inferred from physical interaction	---	22	GGGGCGTCCC,-,0.963025,-645,-4.001,chr7:45005720-45005729	GGGACGCCCC,+,0.938421,-645,-4.001,chr7:45005720-45005729	TGGGATGCCC,+,0.877696,-1976,0.963,chr7:45004389-45004398	AGGGCTTCCC,-,0.872948,-4130,-1.094,chr7:45002235-45002244	GAGGCTTCCC,+,0.872948,-1919,-0.880,chr7:45004446-45004455	GGGGTTTCAC,-,0.869271,-1208,-5.938,chr7:45005157-45005166	GGGAAGCCCT,+,0.860664,-4130,-1.094,chr7:45002235-45002244	GGGAAGCCTC,-,0.860087,-1919,-0.880,chr7:45004446-45004455	AGGGATGTCC,-,0.853017,-1930,-0.893,chr7:45004435-45004444	GTGGATCTCG,-,0.844055,-1079,-4.350,chr7:45005286-45005295	GGGGAGGCTG,+,0.836506,-3916,1.019,chr7:45002449-45002458	TGGGAGGCCG,+,0.836506,-1256,-0.998,chr7:45005109-45005118	GGGAAGTCGG,+,0.835079,-490,-1.799,chr7:45005875-45005884	GGGATGCCCT,+,0.832666,-1975,-0.813,chr7:45004390-45004399	GGGATGTCCT,-,0.832592,-1931,-2.542,chr7:45004434-45004443	GCGATTCTCC,-,0.823666,-2708,-1.062,chr7:45003657-45003666	GGTGCTCTCG,+,0.819733,-241,-11.015,chr7:45006124-45006133	GGGGTGGTGC,+,0.816117,-305,-14.354,chr7:45006060-45006069	GGCGCGGCCG,+,0.815861,-54,10.811,chr7:45006311-45006320	GGGGCGGCGG,+,0.815861,--1,-1.832,chr7:45006366-45006375	GGGCATCCCA,-,0.800132,-1976,0.963,chr7:45004389-45004398	GGGACTGCAG,-,0.800084,-4252,0.642,chr7:45002113-45002122
CCNE1	cyclin E1	chr19:34994770-35007059 (+) // 95.04 // q12	NM_001238 /// NM_057182	74 // regulation of progression through cell cycle // inferred from electronic annotation /// 82 // G1/S transition of mitotic cell cycle // non-traceable author statement /// 7049 // cell cycle // inferred from electronic annotation /// 30521 // androgen receptor signaling pathway // non-traceable author statement /// 45893 // positive regulation of transcription, DNA-dependent // non-traceable …	5634 // nucleus // non-traceable author statement /// 5634 // nucleus // inferred from electronic annotation	3713 // transcription coactivator activity // non-traceable author statement /// 5515 // protein binding // inferred from physical interaction /// 50681 // androgen receptor binding // non-traceable author statement	Cell_cycle_KEGG // GenMAPP /// G1_to_S_cell_cycle_Reactome // GenMAPP	37	GGGGATGTCC,+,0.955673,-613,2.050,chr19:34994148-34994157	GGGATGTCCC,+,0.934670,-612,-0.138,chr19:34994149-34994158	GGGGTGTTCG,-,0.906059,-961,-9.977,chr19:34993800-34993809	TGGGATTCCC,-,0.897270,-850,-1.014,chr19:34993911-34993920	AGGGAGCCCC,+,0.884765,-678,-34.292,chr19:34994083-34994092	GGGCTTTCCC,+,0.874138,-4659,1.720,chr19:34990102-34990111	GGGGCTCCCT,-,0.873600,-678,-34.292,chr19:34994083-34994092	GGGAATCCCA,+,0.873243,-850,-1.014,chr19:34993911-34993920	GGGGTTTCAC,-,0.869271,-2703,-1.079,chr19:34992058-34992067	GGGTAGGCCC,+,0.866307,-505,-39.999,chr19:34994256-34994265	TGGGAGGCCC,+,0.865117,-3714,0.816,chr19:34991047-34991056	GGGAAGTCCT,-,0.860590,-4234,1.553,chr19:34990527-34990536	GGGAAAGCCC,-,0.858536,-4659,1.720,chr19:34990102-34990111	GGGGAAGTCC,-,0.858536,-4233,-1.134,chr19:34990528-34990537	GGGACATCCC,-,0.853788,-612,-0.138,chr19:34994149-34994158	GGTGTTGCCC,+,0.849697,-3915,-12.794,chr19:34990846-34990855	AGGGCTTTCC,+,0.848270,-4660,0.028,chr19:34990101-34990110	AGGACTTCCC,+,0.848270,-4234,1.553,chr19:34990527-34990536	GGGGCGGGCC,-,0.845661,-364,-16.522,chr19:34994397-34994406	GGGATTCCCT,-,0.845245,-851,-2.465,chr19:34993910-34993919	GGAGCTTCCG,-,0.844337,-3194,-6.107,chr19:34991567-34991576	GGGGAGGGCG,+,0.841372,-562,21.267,chr19:34994199-34994208	CGGAAGCTCC,+,0.839085,-3194,-6.107,chr19:34991567-34991576	TGGGAGGCCG,-,0.836506,-935,0.650,chr19:34993826-34993835	GCGGTGCTCC,+,0.835765,-517,-40.042,chr19:34994244-34994253	GGGGTTGCGG,-,0.824763,-4024,-14.617,chr19:34990737-34990746	GCGATTCTCC,-,0.823666,-3565,0.000,chr19:34991196-34991205	GTGATTCTCC,-,0.819989,-3064,-1.077,chr19:34991697-34991706	GTGATTCTCC,-,0.819989,-2615,0.646,chr19:34992146-34992155	GGGGCGGTGC,+,0.819793,-96,2.024,chr19:34994665-34994674	GGGATTTCAG,-,0.815982,-2780,-1.084,chr19:34991981-34991990	GGGGCGGCGG,-,0.815861,-319,-12.035,chr19:34994442-34994451	GGCGCGGCCG,+,0.815861,-13,2.518,chr19:34994748-34994757
CCNE2	cyclin E2	chr8:95961644-95975652 (-) // 98.41 // q22.1	NM_057735 /// NM_057749	75 // cell cycle checkpoint // traceable author statement /// 79 // regulation of cyclin-dependent protein kinase activity // traceable author statement /// 7049 // cell cycle // inferred from electronic annotation /// 51301 // cell division // inferred from electronic annotation /// 74 // regulation of progression through cell cycle // inferred from electronic annotation	5634 // nucleus // inferred from electronic annotation	5515 // protein binding // inferred from physical interaction	Cell_cycle_KEGG // GenMAPP /// Cell_cycle_KEGG // GenMAPP /// Cell_cycle_KEGG // GenMAPP /// G1_to_S_cell_cycle_Reactome // GenMAPP /// G1_to_S_cell_cycle_Reactome // GenMAPP /// G1_to_S_cell_cycle_Reactome // GenMAPP	44	GGGGTCTCCC,-,0.878467,-2837,0.179,chr8:95978489-95978498	GGGGCTTCTC,+,0.872948,-709,-1.676,chr8:95976361-95976370	CGGGTTTCCC,-,0.872948,-1721,-12.760,chr8:95977373-95977382	GGGTATTCCG,-,0.869849,-2239,-14.789,chr8:95977891-95977900	TGGGATCCCG,+,0.868733,-1871,-30.593,chr8:95977523-95977532	GGGGCGCGCC,-,0.865310,-1382,-15.168,chr8:95977034-95977043	GGGGGGCCCG,-,0.864698,-2111,-13.338,chr8:95977763-95977772	GGCGCGCCCC,+,0.864120,-1382,-15.168,chr8:95977034-95977043	GGGGTGCGCC,+,0.861633,-2197,-1.886,chr8:95977849-95977858	GGGGAGCGCG,+,0.861021,-1038,7.774,chr8:95976690-95976699	GAGAAGCCCC,-,0.860087,-709,-1.676,chr8:95976361-95976370	GCGGAGCCCG,-,0.859831,-2047,10.574,chr8:95977699-95977708	GGCGCTGCCC,+,0.857050,-334,-4.667,chr8:95975986-95975995	GCGGCTCTCC,-,0.852021,-730,-10.918,chr8:95976382-95976391	GGGAAACCCG,+,0.849573,-1721,-12.760,chr8:95977373-95977382	GGGCTTCTCC,+,0.849534,-2671,-13.799,chr8:95978323-95978332	GGGGCGGGCC,+,0.845661,-1454,4.965,chr8:95977106-95977115	GGGGTTTTAC,+,0.844593,-1885,-16.233,chr8:95977537-95977546	GGCGCGGCCC,+,0.844472,-2401,-29.685,chr8:95978053-95978062	GAGGCTCCCG,-,0.844411,-847,-1.091,chr8:95976499-95976508	AGGGCTCCCG,+,0.844411,-2432,4.358,chr8:95978084-95978093	GGGGCGGCTC,-,0.840795,-727,-5.725,chr8:95976379-95976388	TGGGTTCCCG,+,0.840735,-792,-7.040,chr8:95976444-95976453	GGGGCGCTGC,+,0.839442,-336,-6.424,chr8:95975988-95975997	TGGGAGGCCG,+,0.836506,-657,-20.668,chr8:95976309-95976318	TGGGAGGCCG,+,0.836506,-4902,-1.057,chr8:95980554-95980563	GGGGCGCCGG,-,0.835509,-539,-15.867,chr8:95976191-95976200	GCGGCGCCCG,-,0.835509,-2461,-15.985,chr8:95978113-95978122	GGGGTCGCCG,+,0.830281,-2469,-13.548,chr8:95978121-95978130	GGGGATGTGG,+,0.828083,-897,-13.540,chr8:95976549-95976558	GGGGTGTCAG,-,0.828082,-1296,-16.107,chr8:95976948-95976957	AGGAATGCCG,+,0.824406,-1917,-15.092,chr8:95977569-95977578	GGGCCGGTCC,-,0.820983,-987,7.327,chr8:95976639-95976648
CCNI	Cyclin I	chr4:78187333-78216148 (-) // 91.74 // q21.1	NM_006835	74 // regulation of progression through cell cycle // inferred from electronic annotation /// 7283 // spermatogenesis // non-traceable author statement	---	---	---	13	GGGGATTTCA,-,0.873169,-431,-28.255,chr4:78216579-78216588	AGGGCTTCCC,+,0.872948,-1604,-11.904,chr4:78217752-78217761	GGGGTTTCGC,+,0.872948,-4881,-2.769,chr4:78221029-78221038	GGGAAGCCCT,-,0.860664,-1604,-11.904,chr4:78217752-78217761	GGGAATTTCA,+,0.848491,-3997,-4.970,chr4:78220145-78220154	GGGATTTCAC,-,0.844593,-432,-35.646,chr4:78216580-78216589	GGGGCGTGCG,-,0.836625,-353,3.333,chr4:78216501-78216510	GGGGAAGTCG,-,0.829925,-202,-8.532,chr4:78216350-78216359	GTGAATGTCC,-,0.828339,-2286,6.383,chr4:78218434-78218443	GCGATTTTCC,+,0.823591,-1345,0.340,chr4:78217493-78217502	GGGAAGGCGG,+,0.815504,-147,-31.133,chr4:78216295-78216304	GCGGTGGCCG,-,0.812184,-360,-9.827,chr4:78216508-78216517	TGGAAGGCCG,+,0.811828,-3882,-0.164,chr4:78220030-78220039
CCS	copper chaperone for superoxide dismutase	chr11:66117265-66130065 (+) // 96.54 // q13.1	NM_005125	6457 // protein folding // inferred from electronic annotation /// 6801 // superoxide metabolism // traceable author statement /// 15680 // intracellular copper ion transport // traceable author statement /// 30001 // metal ion transport // inferred from electronic annotation /// 6801 // superoxide metabolism // inferred from electronic annotation /// 6825 // copper ion transport // inferred from…	5625 // soluble fraction // traceable author statement /// 5737 // cytoplasm // not recorded	4785 // copper, zinc superoxide dismutase activity // inferred from electronic annotation /// 5375 // copper ion transporter activity // traceable author statement /// 5507 // copper ion binding // traceable author statement /// 8270 // zinc ion binding // inferred from electronic annotation /// 46872 // metal ion binding // inferred from electronic annotation /// 51082 // unfolded protein bindin…	---	54	GGGGTTCTCC,+,0.947323,-2216,-25.851,chr11:66115040-66115049	GGGGCGGCCC,-,0.943451,-2605,10.470,chr11:66114651-66114660	GGGGCGGCCG,-,0.914840,-4803,0.980,chr11:66112453-66112462	GGGGCGGCCG,-,0.914840,-4677,0.000,chr11:66112579-66112588	GGGTATTCCC,+,0.898460,-2761,-8.234,chr11:66114495-66114504	GAGGAGCCCC,+,0.884765,-4782,0.000,chr11:66112474-66112483	GAGGAGCCCC,+,0.884765,-4656,0.000,chr11:66112600-66112609	GGGGAAGCCC,+,0.883214,-1089,-26.685,chr11:66116167-66116176	GGGAATACCC,-,0.882206,-2761,-8.234,chr11:66114495-66114504	GGCGATGCCC,+,0.881372,-1376,-17.775,chr11:66115880-66115889	GGGCTTCCCC,-,0.874212,-1089,-26.685,chr11:66116167-66116176	GGGGCTCCTC,-,0.873022,-4782,0.000,chr11:66112474-66112483	GGGGCTCCTC,-,0.873022,-4656,0.000,chr11:66112600-66112609	AGGGCTTCCC,-,0.872948,-1088,-33.593,chr11:66116168-66116177	GGGGTTTCAC,-,0.869271,-4094,0.547,chr11:66113162-66113171	GGGCCGCCCC,+,0.865310,-2605,10.470,chr11:66114651-66114660	GGGAAGCCCT,+,0.860664,-1088,-33.593,chr11:66116168-66116177	GAGGCGCCCC,-,0.860443,-4817,0.000,chr11:66112439-66112448	GGGGCGCCTC,+,0.860443,-4817,0.000,chr11:66112439-66112448	GAGGCGCCCC,-,0.860443,-4691,0.000,chr11:66112565-66112574	GGGGCGCCTC,+,0.860443,-4691,0.000,chr11:66112565-66112574	GGGGCTGACC,-,0.854563,-4957,8.417,chr11:66112299-66112308	GGGGCTGACC,-,0.854563,-4908,1.247,chr11:66112348-66112357	GGGGCTGACC,-,0.854563,-4859,1.120,chr11:66112397-66112406	GGGGCTGACC,-,0.854563,-4733,0.000,chr11:66112523-66112532	GGGGTATTCC,+,0.850111,-2762,-3.872,chr11:66114494-66114503	GCGGCTCCCG,+,0.848088,-488,4.666,chr11:66116768-66116777	GGGGATTTGG,-,0.847657,-4157,0.000,chr11:66113099-66113108	GTGGTTTTCC,+,0.844593,-1965,-6.434,chr11:66115291-66115300	AGGAAGGCCC,+,0.840439,-1177,4.362,chr11:66116079-66116088	GGGGCGCTTC,+,0.835765,-307,-21.596,chr11:66116949-66116958	GGGGACGTCG,+,0.833601,-288,-16.164,chr11:66116968-66116977	GGGACTGCAC,-,0.828695,-681,18.315,chr11:66116575-66116584
CCT4	chaperonin containing TCP1, subunit 4 (delta)	chr2:61949067-61969146 (-) // 99.89 // p15	NM_006430	74 // regulation of progression through cell cycle // traceable author statement /// 6457 // protein folding // traceable author statement /// 6457 // protein folding // inferred from electronic annotation /// 44267 // cellular protein metabolism // inferred from electronic annotation /// 6120 // mitochondrial electron transport, NADH to ubiquinone // inferred from electronic annotation	5737 // cytoplasm // non-traceable author statement /// 5739 // mitochondrion // inferred from electronic annotation	166 // nucleotide binding // inferred from electronic annotation /// 5524 // ATP binding // inferred from electronic annotation /// 51082 // unfolded protein binding // traceable author statement /// 5515 // protein binding // inferred from electronic annotation /// 51082 // unfolded protein binding // inferred from electronic annotation /// 8137 // NADH dehydrogenase (ubiquinone) activity // inf…	---	26	GGGATTCTCC,+,0.922645,-2227,0.124,chr2:61971373-61971382	GGGGTTTCGC,+,0.872948,-2153,-1.575,chr2:61971299-61971308	GGGGTTTCTC,-,0.869271,-1901,0.122,chr2:61971047-61971056	GGGGTTTCAC,-,0.869271,-3515,0.000,chr2:61972661-61972670	GGGGTTTCAC,-,0.869271,-4549,-1.567,chr2:61973695-61973704	GGGGCCTTCC,-,0.857465,-150,3.561,chr2:61969296-61969305	GCGGATGTCC,+,0.856694,-340,-5.379,chr2:61969486-61969495	TGGGAGCCCG,+,0.856154,-647,-3.118,chr2:61969793-61969802	GGGTTTCTCC,-,0.845857,-1902,0.120,chr2:61971048-61971057	GGGATTTCAC,+,0.844593,-3040,-1.576,chr2:61972186-61972195	GGGGAGGTCA,+,0.841016,-922,-3.267,chr2:61970068-61970077	AGGAAGGCCC,+,0.840439,-151,-6.064,chr2:61969297-61969306	GGGGAGGCTG,+,0.836506,-1829,0.122,chr2:61970975-61970984	TGGGAGGCCG,-,0.836506,-2091,0.134,chr2:61971237-61971246	GGGGAGGCTG,-,0.836506,-4079,-4.605,chr2:61973225-61973234	CGGGAGTTCG,+,0.835079,-615,-2.877,chr2:61969761-61969770	CGGGAGTTCG,+,0.835079,-1931,0.124,chr2:61971077-61971086	CGGGAGTTCG,+,0.835079,-4579,-1.052,chr2:61973725-61973734	GAGGCTGTCC,-,0.828695,-187,6.163,chr2:61969333-61969342	GCGATTCTCC,-,0.823666,-1814,0.119,chr2:61970960-61970969	GTGATTCTCC,+,0.819989,-3128,-3.256,chr2:61972274-61972283	GTGATTCTCC,-,0.819989,-4462,0.117,chr2:61973608-61973617	GTGGCTCTCG,+,0.819733,-1996,0.127,chr2:61971142-61971151	GGGGTGGGCG,-,0.813374,-1047,-11.839,chr2:61970193-61970202	GGGAAGGACG,-,0.813017,-30,2.047,chr2:61969176-61969185	GGAGAATCCC,-,0.800133,-2227,0.124,chr2:61971373-61971382
CCT5	chaperonin containing TCP1, subunit 5 (epsilon)	chr5:10314665-10318121 (+) // 95.04 // p15.2	NM_012073	6457 // protein folding // inferred from electronic annotation /// 44267 // cellular protein metabolism // inferred from electronic annotation	---	166 // nucleotide binding // inferred from electronic annotation /// 5524 // ATP binding // inferred from electronic annotation /// 51082 // unfolded protein binding // inferred from electronic annotation /// 5515 // protein binding // inferred from physical interaction /// 5515 // protein binding // inferred from electronic annotation	---	15	GGGATGCTCC,+,0.910066,-1239,-14.779,chr5:10312754-10312763	GGGGATCACC,-,0.898534,-299,-7.724,chr5:10313694-10313703	GGTGATCCCC,+,0.897344,-299,-7.724,chr5:10313694-10313703	GGGGATGCTC,+,0.877696,-1240,-11.124,chr5:10312753-10312762	GGGAATGCCA,-,0.853595,-2899,-21.669,chr5:10311094-10311103	GGCATTCCCC,+,0.848344,-2898,-25.564,chr5:10311095-10311104	GGTGTTTTCC,+,0.844593,-2784,-12.290,chr5:10311209-10311218	GGGACTGCCA,-,0.829273,-695,-15.061,chr5:10313298-10313307	GGGAATGACG,+,0.825596,-1013,-8.398,chr5:10312980-10312989	GTGAATGCCG,+,0.824406,-2733,15.589,chr5:10311260-10311269	GCGATTCTCC,-,0.823666,-1981,-1.063,chr5:10312012-10312021	GGAATGCTCC,-,0.807410,-1265,-9.416,chr5:10312728-10312737	GGGATGTTAC,+,0.807336,-1063,-8.413,chr5:10312930-10312939	GGGGAATGCC,-,0.804999,-2898,-25.564,chr5:10311095-10311104	AGGATTGTCC,+,0.800340,-535,-8.660,chr5:10313458-10313467
CD3D	CD3d molecule, delta (CD3-TCR complex)	chr11:117488749-117718641 (-) // 83.62 // q23.3	NM_000732 /// NM_001040651	6461 // protein complex assembly // inferred from sequence or structural similarity /// 7166 // cell surface receptor linked signal transduction // Unknown /// 7166 // cell surface receptor linked signal transduction // inferred from electronic annotation /// 42110 // T cell activation // inferred from sequence or structural similarity /// 45059 // positive thymic T cell selection // inferred fro…	5737 // cytoplasm // non-traceable author statement /// 16020 // membrane // inferred from electronic annotation /// 16021 // integral to membrane // inferred from electronic annotation /// 42101 // T cell receptor complex // non-traceable author statemen	4888 // transmembrane receptor activity // Unknown /// 4888 // transmembrane receptor activity // inferred from electronic annotation /// 5515 // protein binding // inferred from sequence or structural similarity /// 46982 // protein heterodimerization activity // inferred from physical interaction /// 4872 // receptor activity // inferred from electronic annotation	---	10	GGGGTTTCAC,+,0.869271,-994,0.636,chr11:117719635-117719644	GTGGCTTTCC,-,0.848270,-1232,-17.238,chr11:117719873-117719882	GGGAAGGGCC,-,0.845305,-1717,-7.990,chr11:117720358-117720367	GGGAATCCAG,-,0.844055,-1444,-9.619,chr11:117720085-117720094	GGGCTGCTCC,-,0.836955,-1670,-8.518,chr11:117720311-117720320	GGAAATGTCC,-,0.828339,-2121,-23.017,chr11:117720762-117720771	GGGACTCTCA,+,0.824243,-1267,-21.713,chr11:117719908-117719917	GCGATTCTCC,+,0.823666,-1082,-5.339,chr11:117719723-117719732	TGGGAGGTCG,-,0.811828,-3475,-4.076,chr11:117722116-117722125	AGGGATACCC,-,0.804228,-3918,0.659,chr11:117722559-117722568
CD5	CD5 molecule	chr11:60626536-60651094 (+) // 99.83 // q12.2	NM_014207	8037 // cell recognition // non-traceable author statement /// 8283 // cell proliferation // non-traceable author statement	5886 // plasma membrane // inferred from direct assay /// 5887 // integral to plasma membrane // non-traceable author statement /// 16020 // membrane // inferred from electronic annotation /// 16021 // integral to membrane // inferred from electronic anno	5044 // scavenger receptor activity // inferred from electronic annotation /// 5515 // protein binding // inferred from physical interaction /// 4872 // receptor activity // non-traceable author statement /// 4888 // transmembrane receptor activity // non-traceable author statement	---	21	GGGGAGGCCC,+,0.967773,-3580,-2.621,chr11:60622947-60622956	GGGGTGGCCC,+,0.939774,-3513,-11.490,chr11:60623014-60623023	GGGAAGCCCG,-,0.934132,-3390,-0.877,chr11:60623137-60623146	GGGGCTGTCC,-,0.931351,-4945,-4.382,chr11:60621582-60621591	GGGACTTTCC,+,0.926247,-3407,-4.508,chr11:60623120-60623129	GGGGTGGCCG,+,0.911163,-199,-28.454,chr11:60626328-60626337	GGGGCCTCCC,-,0.882143,-3579,-2.662,chr11:60622948-60622957	GGGCCTCCCC,-,0.877889,-3580,-2.621,chr11:60622947-60622956	CGGGCTTCCC,+,0.876625,-3390,-0.877,chr11:60623137-60623146	TGGGCTTCCC,+,0.872948,-4807,-3.680,chr11:60621720-60621729	GGGAGGCCCC,+,0.868630,-3579,-2.662,chr11:60622948-60622957	GGGAAGCCCA,-,0.860664,-4807,-3.680,chr11:60621720-60621729	GGAAAGTCCC,-,0.860013,-3407,-4.508,chr11:60623120-60623129	GTGAATCTCC,-,0.847987,-2906,4.237,chr11:60623621-60623630	GGGGCGGCCA,-,0.841372,-4739,0.148,chr11:60621788-60621797	GGGAAAGTCC,-,0.833857,-3406,-4.447,chr11:60623121-60623130	GGGACTCCGG,-,0.823410,-4964,2.257,chr11:60621563-60621572	GGGATTTTCA,-,0.820492,-3898,-1.136,chr11:60622629-60622638	GGGGTGGTCT,-,0.813017,-4078,0.574,chr11:60622449-60622458	GGGACGCCTG,+,0.807154,-321,-10.922,chr11:60626206-60626215	GGGGATACCA,+,0.804806,-4675,6.361,chr11:60621852-60621861
CD55	CD55 molecule, decay accelerating factor for complement (Cromer blood group)	chr1:205561475-205579387 (+) // 75.35 // q32.2	NM_000574	6958 // complement activation, classical pathway // inferred from electronic annotation /// 45087 // innate immune response // inferred from electronic annotation /// 6955 // immune response // inferred from electronic annotation	5625 // soluble fraction // traceable author statement /// 5887 // integral to plasma membrane // traceable author statement /// 16020 // membrane // inferred from electronic annotation	48503 // GPI anchor binding // inferred from electronic annotation	Complement_Activation_Classical // GenMAPP /// Complement_Activation_Classical // GenMAPP /// Complement_Activation_Classical // GenMAPP /// Complement_Activation_Classical // GenMAPP /// Complement_Activation_Classical // GenMAPP	17	GGGGTGGTCC,+,0.915096,-1409,-33.511,chr1:205560057-205560066	GGGATGCTCC,+,0.910066,-211,-24.727,chr1:205561255-205561264	GAGGAGCCCC,-,0.884765,-4461,-15.237,chr1:205557005-205557014	GGGGATGCTC,+,0.877696,-212,-28.278,chr1:205561254-205561263	GGGGCTCCTC,+,0.873022,-4461,-15.237,chr1:205557005-205557014	GGGGTTTCAC,+,0.869271,-2488,-3.948,chr1:205558978-205558987	TGGGTTGCCC,-,0.849697,-1451,-20.770,chr1:205560015-205560024	GGGAATTTCA,+,0.848491,-1574,3.976,chr1:205559892-205559901	CGGGTTCTCC,-,0.848344,-498,-15.477,chr1:205560968-205560977	GAGGTTTTCC,-,0.844593,-3539,-17.284,chr1:205557927-205557936	GGGGCTTCAG,-,0.844337,-3588,-22.992,chr1:205557878-205557887	GGGGTGCTCA,-,0.832666,-159,-28.334,chr1:205561307-205561316	GAGGAGCTCG,-,0.831476,-24,-15.636,chr1:205561442-205561451	GTGGAGTTCG,-,0.831402,-257,-10.001,chr1:205561209-205561218	GGAAATGTCC,-,0.828339,-4332,-18.420,chr1:205557134-205557143	GTGATTCTCC,+,0.819989,-2576,-1.085,chr1:205558890-205558899	GTGATGTTCC,-,0.807336,-1009,0.121,chr1:205560457-205560466
CD59	CD59 molecule, complement regulatory protein	chr11:33681143-33681639 (-) // 74.92 // p13	NM_000611 /// NM_203329 /// NM_203330 /// NM_203331	6955 // immune response // not recorded /// 7166 // cell surface receptor linked signal transduction // traceable author statement /// 7596 // blood coagulation // traceable author statement /// 6952 // defense response // not recorded	5624 // membrane fraction // traceable author statement /// 5886 // plasma membrane // non-traceable author statement /// 16020 // membrane // inferred from electronic annotation	5515 // protein binding // inferred from physical interaction /// 48503 // GPI anchor binding // inferred from electronic annotation	---	14	TGGGCTTCCC,+,0.872948,-1359,-9.706,chr11:33682998-33683007	GGGGGGCTCC,+,0.868630,-509,-19.443,chr11:33682148-33682157	GGGAAGCCCA,-,0.860664,-1359,-9.706,chr11:33682998-33683007	GGGGTTGGCC,-,0.854563,-2447,-8.759,chr11:33684086-33684095	GGGAATGCCT,+,0.853595,-1432,-3.459,chr11:33683071-33683080	AGGGTTCTCC,+,0.844667,-2265,-3.000,chr11:33683904-33683913	GGGAATTCAG,+,0.843981,-4930,-2.517,chr11:33686569-33686578	GGGGAGTTAG,+,0.831402,-4133,-5.860,chr11:33685772-33685781	GAGGCTGTCC,+,0.828695,-1221,-6.838,chr11:33682860-33682869	GGGACTCTCT,-,0.824243,-690,-2.459,chr11:33682329-33682338	GTGATTTTCC,+,0.819915,-709,-5.199,chr11:33682348-33682357	GGGGCTCTTG,-,0.819733,-2048,-2.736,chr11:33683687-33683696	GGGATGTTGC,+,0.811013,-2494,-6.075,chr11:33684133-33684142	TGGATTGTCC,+,0.800340,-4003,-0.797,chr11:33685642-33685651
CDC42EP2	CDC42 effector protein (Rho GTPase binding) 2	chr11:64838936-64846139 (+) // 98.05 // q13.1	NM_006779	7015 // actin filament organization // non-traceable author statement /// 8360 // regulation of cell shape // inferred from direct assay /// 30838 // positive regulation of actin filament polymerization // inferred from direct assay /// 31274 // positive regulation of pseudopodium formation // inferred from direct assay /// 31334 // positive regulation of protein complex assembly // traceable aut…	5737 // cytoplasm // inferred from direct assay /// 5856 // cytoskeleton // inferred from electronic annotation /// 16020 // membrane // inferred from direct assay	5515 // protein binding // inferred from physical interaction /// 17049 // GTP-Rho binding // inferred from physical interaction	---	31	GGGGCTCCCG,-,0.947067,-140,-16.324,chr11:64838787-64838796	GGGAAGGTCC,+,0.918416,-3730,-6.838,chr11:64835197-64835206	GGGGATCCCT,-,0.897922,-4513,-6.445,chr11:64834414-64834423	AGGGATCCCC,+,0.897344,-4513,-6.445,chr11:64834414-64834423	CGGGAGCCCC,+,0.888442,-140,-16.324,chr11:64838787-64838796	GGCGCTTCCC,+,0.876625,-373,-4.148,chr11:64838554-64838563	GGGGTTTCAC,+,0.869271,-4976,-0.263,chr11:64833951-64833960	GGGGTTTCAC,+,0.869271,-2368,0.645,chr11:64836559-64836568	GGGGATTCAG,-,0.868659,-1029,-5.998,chr11:64837898-64837907	GGGAAGCGCC,-,0.864953,-373,-4.148,chr11:64838554-64838563	GGCAAGTCCC,-,0.863690,-3786,-11.256,chr11:64835141-64835150	GGGACTTGCC,+,0.853136,-3786,-11.256,chr11:64835141-64835150	GGGGATGCAG,+,0.849085,-4756,-25.445,chr11:64834171-64834180	GGGATTTCAC,+,0.844593,-1891,-1.057,chr11:64837036-64837045	TGGATTTCCC,+,0.844593,-1078,-7.560,chr11:64837849-64837858	GGCGCGGCCC,+,0.844472,-76,2.279,chr11:64838851-64838860	GGGAAGACCG,-,0.841016,-304,-12.640,chr11:64838623-64838632	TGGGAGGTCC,-,0.840439,-1338,-6.584,chr11:64837589-64837598	CGGGAGGCCG,+,0.840183,-851,-0.998,chr11:64838076-64838085	GGGAGGTCCG,-,0.839945,-1339,-8.598,chr11:64837588-64837597	GGGGAGGCAG,-,0.836506,-1295,-16.360,chr11:64837632-64837641	GCGGTGCCCG,+,0.831832,-128,5.908,chr11:64838799-64838808	GGGGCTGCGG,+,0.828439,-41,-8.611,chr11:64838886-64838895	GGGACTTTGC,-,0.827268,-3370,-6.687,chr11:64835557-64835566	GCGATTCTCC,-,0.823666,-2874,0.658,chr11:64836053-64836062	GCGATTTTCC,+,0.823591,-2457,-1.092,chr11:64836470-64836479	GAGATTCTCC,-,0.819989,-701,0.639,chr11:64838226-64838235	GGGTTGGTCC,+,0.813630,-4133,-7.985,chr11:64834794-64834803	GGGAAGGCAG,-,0.811828,-485,-10.054,chr11:64838442-64838451	TGGACTGTCC,-,0.804017,-4804,-11.521,chr11:64834123-64834132	GGGACTGCAG,+,0.800084,-1957,0.128,chr11:64836970-64836979
CDC42EP4	CDC42 effector protein (Rho GTPase binding) 4	chr17:68791358-68793279 (-) // 88.64 // q25.1	NM_012121	8360 // regulation of cell shape // inferred from direct assay /// 31274 // positive regulation of pseudopodium formation // inferred from direct assay /// 8360 // regulation of cell shape // inferred from electronic annotation	5856 // cytoskeleton // inferred from electronic annotation	17049 // GTP-Rho binding // non-traceable author statement	---	35	GTGGAGCCCC,-,0.884765,-1766,-14.811,chr17:68795045-68795054	GGGGCTTGCC,-,0.877815,-2054,-3.716,chr17:68795333-68795342	GGGGCTCCAC,+,0.873022,-1766,-14.811,chr17:68795045-68795054	GAGGATCCCG,-,0.868733,-1739,-11.560,chr17:68795018-68795027	GGCAAGCCCC,+,0.863764,-2054,-3.716,chr17:68795333-68795342	GGCGAGCCCG,+,0.859831,-775,10.591,chr17:68794054-68794063	GGGGCCCTCC,+,0.857539,-308,40.353,chr17:68793587-68793596	GGGGTGTCCA,+,0.857270,-1541,8.906,chr17:68794820-68794829	GGGGTGCCTC,+,0.856767,-2203,-10.597,chr17:68795482-68795491	GAGGTGTCCC,-,0.856693,-804,53.493,chr17:68794083-68794092	GGGGAGCCTG,-,0.856154,-196,-8.908,chr17:68793475-68793484	GGGGAGCCAG,-,0.856154,-3338,-4.226,chr17:68796617-68796626	GGGCTTGCCC,-,0.854563,-2055,-3.860,chr17:68795334-68795343	GTGGCTGCCC,-,0.853374,-50,6.226,chr17:68793329-68793338	GGAGATGTCC,-,0.853017,-2618,-3.042,chr17:68795897-68795906	GGGAGGGCCC,+,0.848982,-978,-9.323,chr17:68794257-68794266	GGGCAGGTCC,+,0.845305,-4932,-19.927,chr17:68798211-68798220	GGGGAGGGCG,+,0.841372,-499,-8.398,chr17:68793778-68793787	GTGGCGGCCC,+,0.840795,-178,-23.503,chr17:68793457-68793466	TGGGAGGCCG,+,0.836506,-2965,-3.378,chr17:68796244-68796253	AGGAAGTTCC,+,0.835335,-706,30.898,chr17:68793985-68793994	GGGGAGCTGG,+,0.835153,-1696,11.232,chr17:68794975-68794984	GAGATGTCCC,-,0.832014,-2619,-2.101,chr17:68795898-68795907	GGGGCTGCTG,-,0.824763,-1674,-12.453,chr17:68794953-68794962	GCGACTTCCG,+,0.823336,-852,44.505,chr17:68794131-68794140	GGGAAGGTCA,+,0.816338,-3462,-9.062,chr17:68796741-68796750	GGGGAGGTGG,-,0.815504,-970,-14.723,chr17:68794249-68794258	GGGGGTACCC,-,0.812771,-4834,2.513,chr17:68798113-68798122	GGGATGCTGC,+,0.811087,-4962,-2.217,chr17:68798241-68798250	GGGCTGTTCG,-,0.808270,-749,-3.967,chr17:68794028-68794037	GGGTACCCCC,+,0.805073,-4834,2.513,chr17:68798113-68798122	GGGACTGTCA,-,0.804594,-1138,-19.742,chr17:68794417-68794426
CDCA7	cell division cycle associated 7 /// cell division cycle associated 7	chr2:173927793-173941876 (+) // 99.4 // q31.1	NM_031942 /// NM_145810	51301 // cell division // inferred from electronic annotation /// 42127 // regulation of cell proliferation // inferred from direct assay	5634 // nucleus // inferred from direct assay	5507 // copper ion binding // inferred from electronic annotation /// 16491 // oxidoreductase activity // inferred from electronic annotation /// 46872 // metal ion binding // inferred from electronic annotation	---	5	GGCAAGTCCG,-,0.835079,-1524,-1.047,chr2:173926260-173926269	GTGGAGTTCG,+,0.831402,-408,-27.000,chr2:173927376-173927385	GGGAATGCAG,-,0.824406,-1909,0.623,chr2:173925875-173925884	GTGACTCTCC,+,0.823666,-2349,-2.770,chr2:173925435-173925444	GGGGCTTTAG,-,0.819659,-156,-40.024,chr2:173927628-173927637
CDH3	cadherin 3, type 1, P-cadherin (placental)	chr16:67236730-67290432 (+) // 99.78 // q22.1	NM_001793	7155 // cell adhesion // traceable author statement /// 7156 // homophilic cell adhesion // inferred from electronic annotation /// 7601 // visual perception // inferred from electronic annotation /// 50896 // response to stimulus // inferred from electronic annotation /// 7155 // cell adhesion // inferred from electronic annotation	16020 // membrane // inferred from electronic annotation /// 16021 // integral to membrane // inferred from electronic annotation	5509 // calcium ion binding // inferred from electronic annotation /// 5515 // protein binding // inferred from electronic annotation	---	28	GGGGGGCCCG,-,0.864698,-3005,-0.425,chr16:67233716-67233725	GGGGCCGCCC,-,0.862569,-451,-4.864,chr16:67236270-67236279	GGGGCTGCTC,-,0.853374,-2403,-14.492,chr16:67234318-67234327	GGGAATGCTC,+,0.853017,-2320,-2.374,chr16:67234401-67234410	GGGGTTTTGC,-,0.848270,-4851,0.121,chr16:67231870-67231879	GGGATTTCGC,-,0.848270,-1698,-5.149,chr16:67235023-67235032	CGGGATTTCG,-,0.847657,-1697,-5.094,chr16:67235024-67235033	GGGGAGGTCA,-,0.841016,-2469,-21.008,chr16:67234252-67234261	TGGGCGGCCC,+,0.840795,-452,-1.078,chr16:67236269-67236278	GGGGTGGACC,-,0.838308,-2375,-10.156,chr16:67234346-67234355	GGGGAGGCAG,-,0.836506,-4323,-0.803,chr16:67232398-67232407	GGCAAGTCCG,+,0.835079,-2903,-14.378,chr16:67233818-67233827	CGGGAGTTCG,+,0.835079,-1728,-1.884,chr16:67234993-67235002	TGGAAGTCCG,-,0.831402,-3764,-2.476,chr16:67232957-67232966	GGGGCTGCGG,+,0.828439,-22,-14.040,chr16:67236699-67236708	GGGGATGTGG,+,0.828083,-2228,-6.481,chr16:67234493-67234502	GCGACTCTCC,-,0.827342,-1610,-1.029,chr16:67235111-67235120	GGGACTTTCT,+,0.824169,-923,-10.941,chr16:67235798-67235807	GCGATTCTCC,-,0.823666,-4763,0.126,chr16:67231958-67231967	GCGATTCTCC,-,0.823666,-671,0.658,chr16:67236050-67236059	GGTGCGGTCC,+,0.816117,-2768,-9.787,chr16:67233953-67233962	CGGGAGGTCG,+,0.815504,-654,-1.676,chr16:67236067-67236076	TGGGAGGTCG,+,0.811828,-4913,0.132,chr16:67231808-67231817	GGGAAGGCAG,+,0.811828,-2779,-1.273,chr16:67233942-67233951	GGGCTGCTCG,-,0.808344,-2404,-17.918,chr16:67234317-67234326	GGAATGCTCC,+,0.807410,-2319,5.072,chr16:67234402-67234411	GGGGTGCTGG,+,0.807154,-1000,-20.409,chr16:67235721-67235730	GGGAAGCTAG,-,0.806798,-910,-13.657,chr16:67235811-67235820
CDK5	cyclin-dependent kinase 5	chr7:150381945-150385893 (-) // 100.0 // q36.1	NM_004935	6468 // protein amino acid phosphorylation // inferred from electronic annotation /// 7049 // cell cycle // inferred from electronic annotation /// 7519 // striated muscle development // inferred from sequence or structural similarity /// 8283 // cell proliferation // traceable author statement /// 9790 // embryonic development // inferred from sequence or structural similarity /// 30182 // neuro…	5634 // nucleus // inferred from sequence or structural similarity /// 5737 // cytoplasm // inferred from sequence or structural similarity /// 16020 // membrane // inferred from sequence or structural similarity /// 30424 // axon // inferred from sequenc	166 // nucleotide binding // inferred from electronic annotation /// 4693 // cyclin-dependent protein kinase activity // traceable author statement /// 5176 // ErbB-2 class receptor binding // inferred from sequence or structural similarity /// 5515 // protein binding // inferred from physical interaction /// 5515 // protein binding // inferred from sequence or structural similarity /// 5524 // A…	---	82	GGGGTGCCCC,+,0.959423,-3504,-16.842,chr7:150389397-150389406	GGGGTTGCCC,-,0.952353,-2261,-6.486,chr7:150388154-150388163	GGGGCTCCCG,-,0.947067,-1559,-22.958,chr7:150387452-150387461	GGGGCGGCCC,-,0.943451,-1606,-42.453,chr7:150387499-150387508	GGGGCGCCCG,+,0.934488,-274,-5.460,chr7:150386167-150386176	GGGGACCCCC,+,0.906539,-771,-2.469,chr7:150386664-150386673	GGGGGTCCCC,-,0.905887,-771,-2.469,chr7:150386664-150386673	GAGGATCCCC,-,0.897344,-3967,-2.680,chr7:150389860-150389869	GGGGATCCTC,+,0.897344,-3967,-2.680,chr7:150389860-150389869	CGGGAGCCCC,+,0.888442,-1559,-22.958,chr7:150387452-150387461	GGGGGTGCCC,+,0.886239,-3505,-24.928,chr7:150389398-150389407	GGGGTCCCCC,-,0.878541,-772,-2.902,chr7:150386665-150386674	GGGGCACCCC,-,0.878541,-3504,-16.842,chr7:150389397-150389406	GGGGACCCCG,+,0.877928,-2087,3.769,chr7:150387980-150387989	GGGCATTCCG,-,0.873526,-2079,-5.596,chr7:150387972-150387981	GCGGTTCCCC,+,0.873022,-2021,-3.279,chr7:150387914-150387923	GAGGCTTCCC,+,0.872948,-3473,-22.101,chr7:150389366-150389375	GGGCCGCCCC,+,0.865310,-1606,-42.453,chr7:150387499-150387508	GGGGCGCGCC,-,0.865310,-1782,14.703,chr7:150387675-150387684	GGGGCGCGCC,+,0.865310,-1784,14.165,chr7:150387677-150387686	CGGGCGCCCC,-,0.864120,-274,-5.460,chr7:150386167-150386176	GGCGCGCCCC,+,0.864120,-1782,14.703,chr7:150387675-150387684	GGCGCGCCCC,-,0.864120,-1784,14.165,chr7:150387677-150387686	GGCGAGCTCC,+,0.863764,-4524,-8.745,chr7:150390417-150390426	GGGGCCGCCC,+,0.862569,-1607,-38.808,chr7:150387500-150387509	GGGGCGCCCA,-,0.861021,-2246,-11.509,chr7:150388139-150388148	TGGGCGCCCC,+,0.860443,-2246,-11.509,chr7:150388139-150388148	GGGAAGCCTC,-,0.860087,-3473,-22.101,chr7:150389366-150389375	GGGGCTGGCC,-,0.858240,-1724,12.758,chr7:150387617-150387626	TGGGTGCCCC,-,0.856767,-3080,-9.809,chr7:150388973-150388982	CGGAATGCCC,+,0.856694,-2079,-5.596,chr7:150387972-150387981	GGGGTGTCTC,-,0.856693,-3597,2.134,chr7:150389490-150389499
CEBPG	CCAAT/enhancer binding protein (C/EBP), gamma	chr19:38556487-38562736 (+) // 100.0 // q13.11	NM_001806	1889 // liver development // inferred from sequence or structural similarity /// 6337 // nucleosome disassembly // inferred from sequence or structural similarity /// 6338 // chromatin remodeling // inferred from sequence or structural similarity /// 6350 // transcription // inferred from electronic annotation /// 6355 // regulation of transcription, DNA-dependent // inferred from electronic anno…	5634 // nucleus // inferred from sequence or structural similarity /// 5634 // nucleus // inferred from electronic annotation	3700 // transcription factor activity // inferred from electronic annotation /// 8134 // transcription factor binding // inferred from direct assay /// 43565 // sequence-specific DNA binding // inferred from direct assay /// 46982 // protein heterodimerization activity // inferred from direct assay /// 5515 // protein binding // inferred from physical interaction /// 3677 // DNA binding // inferr…	---	23	GGGGCGTTCC,+,0.938347,-437,-9.565,chr19:38556041-38556050	GGGGCTTCCA,+,0.873526,-397,-11.363,chr19:38556081-38556090	GGGGTTTCAC,-,0.869271,-1032,0.000,chr19:38555446-38555455	GCGGCGTCCC,-,0.864046,-408,2.006,chr19:38556070-38556079	TGGAAGCCCC,-,0.860087,-397,-11.363,chr19:38556081-38556090	GGGGAAGCCG,+,0.854603,-3,10.195,chr19:38556475-38556484	TGGGCTGCCC,+,0.853374,-98,-1.778,chr19:38556380-38556389	CGGGTTCTCC,+,0.848344,-822,-17.820,chr19:38555656-38555665	GGGTTTTTCC,+,0.845783,-1479,-3.606,chr19:38554999-38555008	GGGGTTTTTC,+,0.844593,-1480,-3.547,chr19:38554998-38555007	GTGGCTCCCG,-,0.844411,-494,-14.540,chr19:38555984-38555993	GGGACGCCGC,+,0.839442,-408,2.006,chr19:38556070-38556079	TGGGAGGCCG,-,0.836506,-3651,-2.750,chr19:38552827-38552836	TGGGAGGCCG,-,0.836506,-2241,0.650,chr19:38554237-38554246	TGGGAGGCCG,+,0.836506,-2039,0.702,chr19:38554439-38554448	TGGGAGGCCG,+,0.836506,-1092,0.861,chr19:38555386-38555395	AGGGAGGCCG,-,0.836506,-522,-13.551,chr19:38555956-38555965	GGAACGCCCC,-,0.835765,-437,-9.565,chr19:38556041-38556050	GCGGCGTCCG,-,0.835435,-215,-25.613,chr19:38556263-38556272	GGGAAGCCGG,+,0.835153,-2,10.195,chr19:38556476-38556485	GGGCTGCCCG,+,0.833022,-97,-0.026,chr19:38556381-38556390	GGGAAGCCTG,-,0.831476,-3257,-10.453,chr19:38553221-38553230	GGGGAGGTAG,+,0.811828,-3144,-1.477,chr19:38553334-38553343
CEP170	centrosomal protein 170kDa	chr4:119654597-119696626 (+) // 97.16 // q26 /// chr1:241354448-241395580 (-) // 98.08 // q43	NM_001042404 /// NM_001042405 /// NM_014812	---	---	---	---	5	GGGGTGCCAC,-,0.856767,-2638,1.307,chr1:241398218-241398227	TGGGAGGCCG,-,0.836506,-4490,-2.409,chr1:241400070-241400079	GGGAAGTTCA,-,0.835912,-1369,-2.635,chr1:241396949-241396958	AGGATTTTCC,-,0.819915,-1848,2.215,chr1:241397428-241397437	TGGATTTTCC,+,0.819915,-2061,-4.761,chr1:241397641-241397650
CEP170 /// CEP170L	centrosomal protein 170kDa /// centrosomal protein 170kDa-like	chr4:119656944-119694807 (+) // 89.97 // q26 /// chr1:241356269-241393235 (-) // 88.88 // q43	NM_001042404 /// NM_001042405 /// NM_014812 /// NR_003135	---	---	---	---	12	GGGAAGTCCT,-,0.860590,-1345,45.543,chr4:119655588-119655597	GGGGTGCCAC,-,0.856767,-4979,-10.981,chr4:119651954-119651963	GTGGAGTCCG,-,0.856080,-1480,9.047,chr4:119655453-119655462	AGGACTTCCC,+,0.848270,-1345,45.543,chr4:119655588-119655597	GTGATTCCCC,-,0.844667,-335,-5.736,chr4:119656598-119656607	GGGGAGGTCT,+,0.841016,-812,-13.417,chr4:119656121-119656130	GGGAAGTTCA,-,0.835912,-3709,-6.384,chr4:119653224-119653233	GTGAAGCTCC,-,0.835409,-2130,42.037,chr4:119654803-119654812	GTGACTTTCC,-,0.823591,-3739,-12.487,chr4:119653194-119653203	TGGATTTTCC,+,0.819915,-4397,-8.706,chr4:119652536-119652545	AGGATTTTCC,-,0.819915,-4185,-2.402,chr4:119652748-119652757	GGGGAATCAC,+,0.800133,-335,-5.736,chr4:119656598-119656607
CEP70	centrosomal protein 70kDa	chr3:139738451-139795810 (-) // 96.89 // q22.3	NM_024491	---	---	5488 // binding // inferred from electronic annotation	---	32	GGGGTTTCCC,+,0.971927,-1992,0.125,chr3:139797802-139797811	GGGATGTCCC,-,0.934670,-696,-11.835,chr3:139796506-139796515	GGGGATCCCT,-,0.897922,-4593,-14.001,chr3:139800403-139800412	AGGGATCCCC,+,0.897344,-4593,-14.001,chr3:139800403-139800412	GGGAAACCCC,-,0.878184,-1992,0.125,chr3:139797802-139797811	GGGGCTTACC,-,0.874138,-157,-5.035,chr3:139795967-139795976	GGGTTTCCCC,+,0.870535,-1991,0.127,chr3:139797801-139797810	GGGGTTTCAC,-,0.869271,-2732,0.645,chr3:139798542-139798551	GGTAAGCCCC,+,0.860087,-157,-5.035,chr3:139795967-139795976	GGGGCTGGCC,+,0.858240,-53,-20.115,chr3:139795863-139795872	GCGAATGCCC,-,0.856694,-73,-21.531,chr3:139795883-139795892	GGGGTCCTCC,+,0.853862,-445,-11.999,chr3:139796255-139796264	GGGACATCCC,+,0.853788,-696,-11.835,chr3:139796506-139796515	GGGCCTTTCC,-,0.853136,-4370,3.157,chr3:139800180-139800189	AGGGATGTCC,-,0.853017,-695,-8.093,chr3:139796505-139796514	GGGCTGGCCC,+,0.841985,-52,-16.725,chr3:139795862-139795871	GGGGCGGACC,+,0.841985,-117,-22.709,chr3:139795927-139795936	GGGGAGGGCG,-,0.841372,-18,-15.853,chr3:139795828-139795837	GGGGTTTCAG,-,0.840660,-4247,-6.559,chr3:139800057-139800066	GGAAAGGCCC,+,0.840439,-4370,3.157,chr3:139800180-139800189	GGGAAGCTGC,+,0.839085,-4409,-5.722,chr3:139800219-139800228	TGGGAGGCCG,+,0.836506,-2792,0.650,chr3:139798602-139798611	AGGGAGCTCG,+,0.831476,-3236,0.122,chr3:139799046-139799055	GAGACTGCCC,-,0.828695,-329,-11.549,chr3:139796139-139796148	GGGAGTCTCG,-,0.827920,-2565,0.664,chr3:139798375-139798384	GGGGCATTCG,+,0.825177,-74,-20.103,chr3:139795884-139795893	GCGATTCTCC,+,0.823666,-2079,0.126,chr3:139797889-139797898	GTGATTTTCC,-,0.819915,-1258,-6.924,chr3:139797068-139797077	GAGACTCCCG,+,0.819733,-2564,0.664,chr3:139798374-139798383	GGGAAGCTGG,-,0.810474,-108,-0.191,chr3:139795918-139795927	GGGGAAACCC,-,0.809747,-1991,0.127,chr3:139797801-139797810	GGGCATTCGC,+,0.803157,-73,-21.531,chr3:139795883-139795892
CGI-69	CGI-69 protein	chr17:39752873-39756469 (-) // 99.91 // q21.31	NM_016016	6810 // transport // inferred from electronic annotation	5739 // mitochondrion // inferred from electronic annotation /// 5743 // mitochondrial inner membrane // inferred from electronic annotation /// 16020 // membrane // inferred from electronic annotation /// 16021 // integral to membrane // inferred from el	5488 // binding // inferred from electronic annotation	---	45	GGGGCTGCCC,+,0.956030,-3140,-25.602,chr17:39759609-39759618	GGGACTGTCC,-,0.906673,-449,-11.277,chr17:39756918-39756927	GGGATGCCCG,-,0.906133,-832,-32.229,chr17:39757301-39757310	GGGGGGCCCC,-,0.893309,-4127,-14.026,chr17:39760596-39760605	GGGACGGCCG,-,0.890161,-751,-15.019,chr17:39757220-39757229	GGGCAGCCCC,-,0.889632,-3140,-25.602,chr17:39759609-39759618	GGGGCCCCCC,+,0.882217,-4127,-14.026,chr17:39760596-39760605	GGGGGTCTCC,+,0.881209,-1085,-8.066,chr17:39757554-39757563	TGGGATGCCC,-,0.877696,-831,-30.769,chr17:39757300-39757309	GGGGAGGGCC,+,0.869983,-841,-13.380,chr17:39757310-39757319	GGGGTTTCCA,+,0.869849,-1833,-10.036,chr17:39758302-39758311	GGGGTTTCAC,+,0.869271,-2484,-2.793,chr17:39758953-39758962	GGCGAGTTCC,-,0.863690,-1402,-6.289,chr17:39757871-39757880	GGGCTGCCCC,+,0.861633,-3139,-24.054,chr17:39759608-39759617	GGGGAGCTCA,+,0.860664,-3477,-22.768,chr17:39759946-39759955	GGGGCAGCCC,-,0.858892,-3139,-24.054,chr17:39759608-39759617	GGGTAGCCCG,+,0.857344,-1973,-11.614,chr17:39758442-39758451	GGAGTGTCCC,-,0.856693,-1326,-4.844,chr17:39757795-39757804	GGGGAGCCAG,-,0.856154,-2187,-14.060,chr17:39758656-39758665	GCGGCTCTCC,+,0.852021,-1012,-21.885,chr17:39757481-39757490	GGGGTCTCCG,+,0.849856,-1084,-11.496,chr17:39757553-39757562	GGCGATCTCG,+,0.847732,-1930,-13.799,chr17:39758399-39758408	TGGGTTCTCC,+,0.844667,-4075,-0.608,chr17:39760544-39760553	GGGAAGGACC,+,0.841628,-582,-6.199,chr17:39757051-39757060	TGGGTTCCCG,-,0.840735,-900,-28.743,chr17:39757369-39757378	GGGGAGGCAG,+,0.836506,-3058,-7.120,chr17:39759527-39759536	TGGGAGGCCG,-,0.836506,-3680,-2.823,chr17:39760149-39760158	GGAAAGTTCC,-,0.835335,-4511,-4.879,chr17:39760980-39760989	GGGACACTCC,+,0.829184,-1326,-4.844,chr17:39757795-39757804	GCGATTCTCC,+,0.823666,-2571,0.126,chr17:39759040-39759049	GCGATTCTCC,+,0.823666,-2863,0.658,chr17:39759332-39759341	GGAACTTTCC,+,0.823591,-4511,-4.879,chr17:39760980-39760989
CHI3L2	chitinase 3-like 2 /// chitinase 3-like 2	chr1:111573855-111587585 (+) // 92.13 // p13.3	NM_001025197 /// NM_001025199 /// NM_004000	5975 // carbohydrate metabolism // inferred from electronic annotation /// 6032 // chitin catabolism // inferred from electronic annotation	5615 // extracellular space // traceable author statement	4568 // chitinase activity // inferred from electronic annotation /// 16787 // hydrolase activity // inferred from electronic annotation /// 43169 // cation binding // inferred from electronic annotation /// 3824 // catalytic activity // inferred from electronic annotation /// 4553 // hydrolase activity, hydrolyzing O-glycosyl compounds // inferred from electronic annotation	---	20	GGGAAGTCCC,+,0.962669,-2077,-17.416,chr1:111571769-111571778	GGGGCTCTCC,-,0.951000,-1556,-13.018,chr1:111572290-111572299	GGGACTTCCC,-,0.950926,-2077,-17.416,chr1:111571769-111571778	GGAGAGCCCC,+,0.884765,-1556,-13.018,chr1:111572290-111572299	GTGGTTCCCC,-,0.869346,-1780,-9.576,chr1:111572066-111572075	GGGGTTTCAC,-,0.869271,-201,-1.091,chr1:111573645-111573654	GGGGAAGTCC,+,0.858536,-2078,-13.565,chr1:111571768-111571777	GGGTTTTTCC,+,0.845783,-4923,-4.783,chr1:111568923-111568932	GGGGCTCACG,-,0.845601,-4834,-1.064,chr1:111569012-111569021	GGGAAGATCC,+,0.844949,-2466,1.435,chr1:111571380-111571389	GGGGTTTTTC,+,0.844593,-4924,-4.648,chr1:111568922-111568931	TGGGAGGCCG,-,0.836506,-4862,-3.002,chr1:111568984-111568993	TGGGAGGCCG,+,0.836506,-261,-1.690,chr1:111573585-111573594	CGGGAGTTCG,-,0.835079,-4894,-4.456,chr1:111568952-111568961	GGGACTTCAG,+,0.819659,-1842,-16.648,chr1:111572004-111572013	GTGATGGCCC,+,0.812440,-3402,-6.336,chr1:111570444-111570453	GGGGCGCTTG,+,0.807154,-2604,-2.756,chr1:111571242-111571251	GGTGGTTCCC,-,0.803157,-1779,-18.523,chr1:111572067-111572076	GGGGAACCAC,+,0.800207,-1780,-9.576,chr1:111572066-111572075	GGGGATTGCA,+,0.800058,-898,-23.454,chr1:111572948-111572957
CHORDC1	cysteine and histidine-rich domain (CHORD)-containing 1	chr1:70768716-70770739 (+) // 90.86 // p31.1 /// chr11:89574264-89595854 (-) // 98.83 // q14.3 /// chr14:89272097-89274486 (-) // 91.69 // q32.11 /// chr18:2934249-2936616 (-) // 95.24 // p11.31 /// chr2:42905386-42908345 (-) // 90.86 // p21	NM_012124	---	---	---	---	16	GGGATGGCCC,-,0.915096,-4157,0.672,chr11:89600011-89600020	GGGGATGGCC,-,0.882562,-4156,0.683,chr11:89600010-89600019	GGGTATCTCC,-,0.873856,-287,-17.556,chr11:89596141-89596150	AGGGCTGCCC,+,0.853374,-4675,-1.039,chr11:89600529-89600538	GGGAATTTGC,-,0.851590,-3761,0.644,chr11:89599615-89599624	GGGGAGGTGC,-,0.844115,-4085,0.694,chr11:89599939-89599948	GGGGCGGCCA,+,0.841372,-307,0.944,chr11:89596161-89596170	GGGGAGGCAG,-,0.836506,-2407,0.701,chr11:89598261-89598270	GGGAAGTACG,-,0.832592,-3730,-4.430,chr11:89599584-89599593	GGGGTGTCAG,+,0.828082,-1722,-33.862,chr11:89597576-89597585	GGGAAATTCG,+,0.824821,-1237,-2.506,chr11:89597091-89597100	GTGATTCTCC,+,0.819989,-2390,-1.044,chr11:89598244-89598253	TGGATTTTCC,-,0.819915,-4749,0.626,chr11:89600603-89600612	GGAGATACCC,+,0.804228,-287,-17.556,chr11:89596141-89596150	GGCCATCCCC,+,0.803231,-4156,0.683,chr11:89600010-89600019	GGGGATTGCT,+,0.800058,-4351,-1.053,chr11:89600205-89600214
CLDN4	claudin 4	chr7:72883286-72884950 (+) // 99.94 // q11.23	NM_001305	9405 // pathogenesis // traceable author statement /// 16338 // calcium-independent cell-cell adhesion // inferred from sequence or structural similarity	5886 // plasma membrane // traceable author statement /// 5887 // integral to plasma membrane // traceable author statement /// 5923 // tight junction // inferred from sequence or structural similarity /// 16021 // integral to membrane // inferred from se	4888 // transmembrane receptor activity // traceable author statement /// 5198 // structural molecule activity // inferred from electronic annotation /// 42802 // identical protein binding // inferred from sequence or structural similarity /// 5515 // protein binding // inferred from sequence or structural similarity	---	18	TGGGAGTCCC,-,0.884691,-4835,-6.849,chr7:72878442-72878451	GGGGTTTCAC,+,0.869271,-2242,-4.226,chr7:72881035-72881044	GGGGTTTCTC,+,0.869271,-450,-9.970,chr7:72882827-72882836	GAGGAGGCCC,+,0.865117,-99,-1.237,chr7:72883178-72883187	GAGGAGCTCC,+,0.860087,-1516,-9.207,chr7:72881761-72881770	AGGGAGCTCC,-,0.860087,-1514,-7.058,chr7:72881763-72881772	GGGACTCCCA,+,0.848921,-4835,-6.849,chr7:72878442-72878451	GGGGCTTTCT,-,0.848847,-2570,-2.860,chr7:72880707-72880716	GGCAAGGCCC,+,0.844115,-2760,-1.101,chr7:72880517-72880526	TGGGAGGCCG,+,0.836506,-3879,1.988,chr7:72879398-72879407	GGGGCGCCGG,-,0.835509,-1031,-33.574,chr7:72882246-72882255	GGGACTTTGC,+,0.827268,-926,7.395,chr7:72882351-72882360	GCGATTCTCC,-,0.823666,-4582,-1.041,chr7:72878695-72878704	GCGATTCTCC,+,0.823666,-2331,-6.073,chr7:72880946-72880955	GGGTTTCTCG,+,0.817246,-449,-13.029,chr7:72882828-72882837	GGGGTTTTTG,-,0.815982,-83,-9.188,chr7:72883194-72883203	AGGGACTCCC,+,0.803809,-4836,-6.862,chr7:72878441-72878450	CGGAATGTCG,-,0.803405,-4505,-1.091,chr7:72878772-72878781
CLDN9	claudin 9	chr16:3003089-3004506 (+) // 99.79 // p13.3	NM_020982	16338 // calcium-independent cell-cell adhesion // inferred from sequence or structural similarity	5923 // tight junction // inferred from sequence or structural similarity /// 16020 // membrane // inferred from electronic annotation /// 16021 // integral to membrane // inferred from sequence or structural similarity /// 5923 // tight junction // infer	5198 // structural molecule activity // inferred from electronic annotation /// 42802 // identical protein binding // inferred from sequence or structural similarity /// 5515 // protein binding // inferred from sequence or structural similarity	---	59	GGGAATGTCC,+,0.930995,-3228,-3.431,chr16:2999852-2999861	GGGAAGGTCC,-,0.918416,-674,12.101,chr16:3002406-3002415	GAGGATTCCC,-,0.897270,-4374,-12.636,chr16:2998706-2998715	GAGGAGCCCC,+,0.884765,-2819,-30.727,chr16:3000261-3000270	TGGGAGTCCC,-,0.884691,-1146,-3.408,chr16:3001934-3001943	GGGGACTTCC,+,0.881787,-3116,-22.599,chr16:2999964-2999973	GGGGCTCCTC,-,0.873022,-2819,-30.727,chr16:3000261-3000270	GGGAATCCTC,+,0.872666,-4374,-12.636,chr16:2998706-2998715	GGGGTTTCAC,-,0.869271,-3943,0.636,chr16:2999137-2999146	GGGGTTTCAC,-,0.869271,-3615,-1.064,chr16:2999465-2999474	GGGGTTTCAC,+,0.869271,-1593,0.645,chr16:3001487-3001496	GGGGTTTCAC,+,0.869271,-1482,2.144,chr16:3001598-3001607	GGGGTTTCTC,+,0.869271,-1243,1.747,chr16:3001837-3001846	GGGGGGCTCC,-,0.868630,-2817,-36.543,chr16:3000263-3000272	GGAGAGGCCC,+,0.865117,-2802,-9.494,chr16:3000278-3000287	GGGCAGCTCC,+,0.864953,-4357,-12.388,chr16:2998723-2998732	GGGGAGCTGC,-,0.863764,-4355,-13.863,chr16:2998725-2998734	GCGAAGTCCC,-,0.863690,-4606,-26.342,chr16:2998474-2998483	GGGGTGTGCC,+,0.861559,-2197,-13.727,chr16:3000883-3000892	TGGAAGTCCC,-,0.860013,-3115,-11.488,chr16:2999965-2999974	AGGGAGCCCG,+,0.856154,-3025,-11.928,chr16:3000055-3000064	GGGGAGCCAG,-,0.856154,-2181,-17.595,chr16:3000899-3000908	GGGGCTGACC,-,0.854563,-2839,-10.894,chr16:3000241-3000250	GGAGCTGCCC,-,0.853374,-4357,-12.388,chr16:2998723-2998732	GGGCCTCTCC,-,0.853210,-2802,-9.494,chr16:3000278-3000287	GGGGACTTCG,+,0.853176,-4607,-25.410,chr16:2998473-2998482	GGGACTTCGC,+,0.851947,-4606,-26.342,chr16:2998474-2998483	GGGGTCCCCG,+,0.849930,-3726,-2.747,chr16:2999354-2999363	GGGGATGCTG,-,0.849085,-321,-23.505,chr16:3002759-3002768	GGGACTCCCA,+,0.848921,-1146,-3.408,chr16:3001934-3001943	GGGACTTCCA,+,0.848847,-3115,-11.488,chr16:2999965-2999974	GGGTTTTTCC,+,0.845783,-1101,-15.333,chr16:3001979-3001988	GGGGTTTTTC,+,0.844593,-1102,-14.562,chr16:3001978-3001987
CLEC3A	C-type lectin domain family 3, member A	chr16:76613945-76622821 (+) // 99.36 // q23.1	NM_005752	1501 // skeletal development // traceable author statement	5578 // extracellular matrix (sensu Metazoa) // not recorded	5201 // extracellular matrix structural constituent // not recorded /// 5529 // sugar binding // traceable author statement /// 5529 // sugar binding // inferred from electronic annotation	---	14	GGGGTGACCC,-,0.866307,-4593,-21.382,chr16:76609343-76609352	GAGGAGCTCC,+,0.860087,-3036,-6.417,chr16:76610900-76610909	GAGGCTCTCC,-,0.848344,-4475,-19.310,chr16:76609461-76609470	AGGGCTTTCC,-,0.848270,-517,-26.026,chr16:76613419-76613428	GTGGTTCTCC,-,0.844667,-3806,-11.423,chr16:76610130-76610139	GTGGCTCCCG,-,0.844411,-3008,-4.938,chr16:76610928-76610937	GGGAAGGCCA,+,0.841016,-4457,-22.717,chr16:76609479-76609488	GTGGTGGCCC,-,0.837118,-2589,-1.034,chr16:76611347-76611356	GGGGAGGCTG,+,0.836506,-3021,-13.490,chr16:76610915-76610924	TGGGAGGCCG,-,0.836506,-2390,-4.411,chr16:76611546-76611555	TGGGAGGCCG,-,0.836506,-603,0.650,chr16:76613333-76613342	GCGATTCTCC,+,0.823666,-1193,-3.947,chr16:76612743-76612752	GGGAAGGCAG,-,0.811828,-4622,-11.839,chr16:76609314-76609323	GGGATGCCTG,-,0.803477,-5,-14.460,chr16:76613931-76613940
CLIC4	chloride intracellular channel 4	chr1:24944555-25040805 (+) // 97.24 // p36.11	NM_013943	6811 // ion transport // inferred from electronic annotation /// 6821 // chloride transport // non-traceable author statement /// 30154 // cell differentiation // traceable author statement /// 30336 // negative regulation of cell migration // inferred from direct assay /// 6810 // transport // inferred from electronic annotation /// 6821 // chloride transport // inferred from electronic annotati…	5625 // soluble fraction // inferred from direct assay /// 5737 // cytoplasm // inferred from direct assay /// 5902 // microvillus // inferred from direct assay /// 15629 // actin cytoskeleton // traceable author statement /// 16020 // membrane // inferre	5247 // voltage-gated chloride channel activity // inferred from electronic annotation /// 5515 // protein binding // inferred from physical interaction /// 31404 // chloride ion binding // inferred from electronic annotation /// 5216 // ion channel activity // inferred from electronic annotation /// 5244 // voltage-gated ion channel activity // inferred from electronic annotation /// 5254 // chl…	---	43	GGGGAGGCCC,-,0.967773,-2954,-19.167,chr1:24941592-24941601	GGGACTCTCC,-,0.926321,-188,-8.922,chr1:24944358-24944367	GGGGAGCCTC,+,0.884765,-2065,-15.226,chr1:24942481-24942490	GGAGAGTCCC,+,0.884691,-188,-8.922,chr1:24944358-24944367	GGGGCCTCCC,+,0.882143,-2955,-16.620,chr1:24941591-24941600	GGGGAATTCC,+,0.878110,-404,3.979,chr1:24944142-24944151	GGGCCTCCCC,+,0.877889,-2954,-19.167,chr1:24941592-24941601	GGGGCTTCCT,+,0.873526,-2800,-4.628,chr1:24941746-24941755	GGGAATTCCT,+,0.873169,-403,3.243,chr1:24944143-24944152	GAGGCTCCCC,-,0.873022,-2065,-15.226,chr1:24942481-24942490	GGGGTTTCGC,+,0.872948,-2400,-3.923,chr1:24942146-24942155	AGGAATTCCC,-,0.872592,-403,3.243,chr1:24944143-24944152	GGTGTTCCCC,+,0.869346,-661,-16.783,chr1:24943885-24943894	GGGGTTTCAC,+,0.869271,-4970,0.645,chr1:24939576-24939585	GGGGTTTCTC,+,0.869271,-3664,0.639,chr1:24940882-24940891	GGGGTTTCAC,-,0.869271,-959,0.121,chr1:24943587-24943596	GGGAGGCCCC,-,0.868630,-2955,-16.620,chr1:24941591-24941600	GCGGCGCCCC,-,0.864120,-285,-15.459,chr1:24944261-24944270	GGGGCGCCGC,+,0.864120,-285,-15.459,chr1:24944261-24944270	AGGAAGCCCC,-,0.860087,-2800,-4.628,chr1:24941746-24941755	GAGAATGCCC,+,0.853017,-2742,-19.031,chr1:24941804-24941813	GGGGTTTTGC,-,0.848270,-4704,-3.261,chr1:24939842-24939851	GGGTTTCTCC,+,0.845857,-3663,0.628,chr1:24940883-24940892	GGAATTCCCC,-,0.844667,-404,3.979,chr1:24944142-24944151	AGGGAGGCCG,-,0.836506,-4908,0.643,chr1:24939638-24939647	TGGGAGGCCG,+,0.836506,-4770,0.522,chr1:24939776-24939785	TGGGAGGCCG,+,0.836506,-1019,3.590,chr1:24943527-24943536	GGGGTGCTGC,+,0.835765,-551,-14.543,chr1:24943995-24944004	GGGGCGCCGG,-,0.835509,-134,-13.864,chr1:24944412-24944421	CGGGAGTTCG,-,0.835079,-3634,-2.751,chr1:24940912-24940921	GGGAAGCCAG,-,0.831476,-3952,-2.634,chr1:24940594-24940603	GCGATTCTCC,+,0.823666,-3753,-1.101,chr1:24940793-24940802	GGCATTCTCC,-,0.823666,-2743,-10.999,chr1:24941803-24941812
CLPTM1L	CLPTM1-like	chr5:1371046-1397942 (-) // 100.0 // p15.33	NM_030782	---	16021 // integral to membrane // inferred from electronic annotation	---	---	57	GGGGCGGTCC,-,0.918772,-1228,-13.152,chr5:1399170-1399179	GGGGCGGCCG,+,0.914840,-178,-1.759,chr5:1398120-1398129	GGGGAGGTCG,+,0.914483,-887,-6.286,chr5:1398829-1398838	GGGGTGGCCG,-,0.911163,-1976,-0.679,chr5:1399918-1399927	GGGGAGTCAC,-,0.884691,-2580,-4.398,chr5:1400522-1400531	GGGGACCCCG,+,0.877928,-459,0.310,chr5:1398401-1398410	GGTGATTTCC,+,0.872592,-2872,-3.323,chr5:1400814-1400823	GGGGTTTCAC,-,0.869271,-3349,0.645,chr5:1401291-1401300	AGGGTTTCCC,-,0.869271,-4043,-12.870,chr5:1401985-1401994	TGGGAGGCCC,-,0.865117,-853,-2.481,chr5:1398795-1398804	GGAGAGGCCC,+,0.865117,-2033,-6.709,chr5:1399975-1399984	GCGGAGCCCG,+,0.859831,-95,2.784,chr5:1398037-1398046	GGGGTGCCTC,-,0.856767,-378,-12.028,chr5:1398320-1398329	GGGGTCCTCC,+,0.853862,-2277,-6.218,chr5:1400219-1400228	GGGGACCTCG,-,0.853250,-3039,-1.636,chr5:1400981-1400990	GGGCCTCTCC,-,0.853210,-2033,-6.709,chr5:1399975-1399984	GCGGCTCTCC,+,0.852021,-113,-2.505,chr5:1398055-1398064	CGGGCTTTCC,-,0.851947,-3053,-4.414,chr5:1400995-1401004	GGGGTCCCCG,-,0.849930,-460,-1.050,chr5:1398402-1398411	GGGATTCGCC,-,0.849534,-221,-0.775,chr5:1398163-1398172	GGGGCTCGCG,+,0.849278,-58,-12.025,chr5:1398000-1398009	GTGACTCCCC,+,0.848344,-2580,-4.398,chr5:1400522-1400531	AGGGCTTTCC,+,0.848270,-1448,-2.347,chr5:1399390-1399399	GCGAATCCCG,+,0.847732,-220,-1.934,chr5:1398162-1398171	TGGAATTCCG,-,0.843981,-555,-1.048,chr5:1398497-1398506	GGGGAGGTCA,-,0.841016,-842,-6.238,chr5:1398784-1398793	AGGGTGGCCC,-,0.837118,-1519,-11.524,chr5:1399461-1399470	TGGGAGGCCG,+,0.836506,-3409,0.650,chr5:1401351-1401360	AGGGAGGCCG,-,0.836506,-4075,0.016,chr5:1402017-1402026	GGGGAGGCTG,-,0.836506,-4212,-2.322,chr5:1402154-1402163	GGGGCGCCGG,+,0.835509,-28,-5.848,chr5:1397970-1397979	GGGGCGCCGG,-,0.835509,-434,-4.479,chr5:1398376-1398385	GGGCTGTCCG,-,0.832948,-4564,0.665,chr5:1402506-1402515	GGAAAGCCCG,+,0.831476,-3053,-4.414,chr5:1400995-1401004	TGGGAGTTCG,-,0.831402,-3707,-5.920,chr5:1401649-1401658
CNN1	calponin 1, basic, smooth muscle	chr19:11510664-11522247 (+) // 99.07 // p13.2	NM_001299	6940 // regulation of smooth muscle contraction // traceable author statement /// 31032 // actomyosin structure organization and biogenesis // inferred from electronic annotation	---	3779 // actin binding // inferred from electronic annotation /// 5516 // calmodulin binding // inferred from electronic annotation	Smooth_muscle_contraction // GenMAPP	36	GGGGCTGCCC,+,0.956030,-2803,8.687,chr19:11507852-11507861	GGGGACCCCC,-,0.906539,-3258,-2.708,chr19:11507397-11507406	GGGGGTCCCC,+,0.905887,-3258,-2.708,chr19:11507397-11507406	GGGCAGCCCC,-,0.889632,-2803,8.687,chr19:11507852-11507861	GGGGCTTACC,+,0.874138,-414,-4.179,chr19:11510241-11510250	GGGGTTTCAC,+,0.869271,-3411,0.645,chr19:11507244-11507253	GGGGTTTCTC,-,0.869271,-1800,0.733,chr19:11508855-11508864	GGCAAGTCCC,-,0.863690,-1023,-9.328,chr19:11509632-11509641	GGGCTGCCCC,+,0.861633,-2825,-4.251,chr19:11507830-11507839	GGGCTGCCCC,+,0.861633,-2802,8.104,chr19:11507853-11507862	GGGGAGCTCT,-,0.860664,-2776,-3.867,chr19:11507879-11507888	GGCGTGCCCC,-,0.860443,-2787,-6.567,chr19:11507868-11507877	GGTAAGCCCC,-,0.860087,-414,-4.179,chr19:11510241-11510250	GGGGCAGCCC,-,0.858892,-2825,-4.251,chr19:11507830-11507839	GGGGCAGCCC,-,0.858892,-2802,8.104,chr19:11507853-11507862	GAGGTGCCCC,+,0.856767,-93,6.043,chr19:11510562-11510571	GGGGCTGCCT,-,0.853951,-1858,-10.654,chr19:11508797-11508806	AGGGCTGCCC,+,0.853374,-2826,-2.264,chr19:11507829-11507838	GGGACTTGCC,+,0.853136,-1023,-9.328,chr19:11509632-11509641	GGGGTTTTGC,-,0.848270,-1536,-1.077,chr19:11509119-11509128	GGGGTACCCG,+,0.846253,-2812,3.687,chr19:11507843-11507852	GGCGAGGTCC,-,0.844115,-2644,-19.597,chr19:11508011-11508020	GGGGAGGTGC,+,0.844115,-96,3.641,chr19:11510559-11510568	GGGAAGGCCT,+,0.841016,-4595,1.360,chr19:11506060-11506069	GGGCCGTTCC,-,0.840557,-56,-0.925,chr19:11510599-11510608	GGGGCGCCGG,+,0.835509,-2602,-3.279,chr19:11508053-11508062	GGGACTGCCT,-,0.829273,-2840,-18.838,chr19:11507815-11507824	GGGATCCTCC,+,0.829184,-2011,-7.384,chr19:11508644-11508653	GCGATTCTCC,-,0.823666,-1448,0.658,chr19:11509207-11509216	GGCATTTTCC,-,0.823591,-3122,-11.403,chr19:11507533-11507542	GGAACGGCCC,+,0.816117,-56,-0.925,chr19:11510599-11510608	GGGGGTACCC,+,0.812771,-2813,7.386,chr19:11507842-11507851	GGGAAGGCAG,+,0.811828,-118,9.834,chr19:11510537-11510546
CNOT2	CCR4-NOT transcription complex, subunit 2	chr12:68922352-69035040 (+) // 93.47 // q15	NM_014515	6355 // regulation of transcription, DNA-dependent // inferred from electronic annotation /// 6358 // regulation of global transcription from RNA polymerase II promoter // non-traceable author statement /// 6350 // transcription // inferred from electronic annotation /// 45449 // regulation of transcription // inferred from electronic annotation	5634 // nucleus // non-traceable author statement /// 5634 // nucleus // inferred from electronic annotation	16455 // RNA polymerase II transcription mediator activity // traceable author statement /// 30528 // transcription regulator activity // inferred from electronic annotation	---	7	GGGGTTTCAC,+,0.869271,-3272,0.123,chr12:68919071-68919080	GGGAATCCTG,+,0.844055,-4753,-0.966,chr12:68917590-68917599	AGGAATTCCG,+,0.843981,-1619,-27.224,chr12:68920724-68920733	GGGAAGGCCT,+,0.841016,-2342,0.552,chr12:68920001-68920010	GCGATTCTCC,+,0.823666,-3359,0.119,chr12:68918984-68918993	GTGATTCTCC,+,0.819989,-3657,0.117,chr12:68918686-68918695	GGGAAGGCTG,-,0.811828,-3642,0.120,chr12:68918701-68918710
CNTNAP1	contactin associated protein 1	chr17:38088157-38105358 (+) // 97.0 // q21.31	NM_003632	7155 // cell adhesion // inferred from electronic annotation /// 7165 // signal transduction // traceable author statement	5887 // integral to plasma membrane // traceable author statement /// 16020 // membrane // inferred from electronic annotation /// 16021 // integral to membrane // inferred from electronic annotation	4872 // receptor activity // traceable author statement /// 5070 // SH3/SH2 adaptor activity // traceable author statement /// 5515 // protein binding // inferred from electronic annotation	---	44	GGGGATTCCC,-,0.999926,-3623,-9.987,chr17:38084525-38084534	GGGAATCCCC,+,0.975322,-3623,-9.987,chr17:38084525-38084534	GGGATTCCCC,-,0.947323,-875,-1.215,chr17:38087273-38087282	GGGGTTTTCC,+,0.947249,-153,7.391,chr17:38087995-38088004	GGGAAGGCCC,-,0.943094,-4352,-10.984,chr17:38083796-38083805	GGGATTCCCG,-,0.918712,-3624,-11.660,chr17:38084524-38084533	GGGGAATCCC,+,0.902788,-875,-1.215,chr17:38087273-38087282	TGGGATTCCC,-,0.897270,-874,0.249,chr17:38087274-38087283	GGGGGTCTCC,+,0.881209,-1082,-3.453,chr17:38087066-38087075	GGGGTCCCCC,-,0.878541,-4318,-4.141,chr17:38083830-38083839	GGGCCTTCCC,+,0.877815,-4352,-10.984,chr17:38083796-38083805	GGGAATCCCA,+,0.873243,-874,0.249,chr17:38087274-38087283	GGGTTTTCCC,+,0.870461,-152,5.232,chr17:38087996-38088005	GGGGTTTCAC,+,0.869271,-1399,-7.259,chr17:38086749-38086758	GGGCAGCTCC,+,0.864953,-2954,-4.315,chr17:38085194-38085203	GGGCAGCTCC,+,0.864953,-2810,-10.151,chr17:38085338-38085347	GGGAAGTGCC,-,0.864879,-2295,-23.752,chr17:38085853-38085862	GCGGCTGCCC,-,0.857050,-2984,9.061,chr17:38085164-38085173	GGGGTCCTCC,-,0.853862,-948,-33.284,chr17:38087200-38087209	GGAGCTGCCC,-,0.853374,-2954,-4.315,chr17:38085194-38085203	GGAGCTGCCC,-,0.853374,-2810,-10.151,chr17:38085338-38085347	GAGGCTGCCC,-,0.853374,-172,-4.574,chr17:38087976-38087985	GGCACTTCCC,+,0.851947,-2295,-23.752,chr17:38085853-38085862	GGGGCTCTTC,-,0.848344,-2272,-14.922,chr17:38085876-38085885	GGGAAGGCCA,-,0.841016,-2525,-12.499,chr17:38085623-38085632	TGGAAGGCCC,+,0.840439,-2093,-3.110,chr17:38086055-38086064	GCGGAGGCCG,-,0.840183,-4477,-24.581,chr17:38083671-38083680	GGTGAGGCCG,-,0.836506,-4718,1.771,chr17:38083430-38083439	GAGGAGTTCG,-,0.831402,-4934,-1.091,chr17:38083214-38083223	GGGGCAGCCG,+,0.830281,-2985,7.967,chr17:38085163-38085172	GGGATCCTCC,+,0.829184,-4917,0.642,chr17:38083231-38083240	GGGGTGCCTG,-,0.828156,-268,-26.775,chr17:38087880-38087889
CNTNAP2	contactin associated protein-like 2	chr7:147667493-147743641 (+) // 99.85 // q36.1	NM_014141	7155 // cell adhesion // inferred from electronic annotation /// 8038 // neuron recognition // non-traceable author statement /// 19226 // transmission of nerve impulse // non-traceable author statement /// 6508 // proteolysis // inferred from electronic annotation	16020 // membrane // inferred from electronic annotation /// 16021 // integral to membrane // non-traceable author statement /// 16021 // integral to membrane // inferred from electronic annotation /// 5576 // extracellular region // inferred from electro	5515 // protein binding // inferred from electronic annotation /// 5179 // hormone activity // inferred from electronic annotation /// 8237 // metallopeptidase activity // inferred from electronic annotation /// 8270 // zinc ion binding // inferred from electronic annotation	---	23	GGGGAACTCC,+,0.878184,-4664,1.293,chr7:147662820-147662829	GGAGTTCCCC,-,0.869346,-4664,1.293,chr7:147662820-147662829	GAGGAGGCCC,+,0.865117,-2265,-34.018,chr7:147665219-147665228	GGGAGTCTCC,+,0.856531,-4082,-10.841,chr7:147663402-147663411	AGGGCTGCCC,+,0.853374,-4691,-2.648,chr7:147662793-147662802	GGGAATTTCA,-,0.848491,-3554,-13.921,chr7:147663930-147663939	GTGGCTCTCC,+,0.848344,-81,-28.198,chr7:147667403-147667412	GGCATTTCCC,+,0.848270,-1910,-10.075,chr7:147665574-147665583	GGGTTTTTCC,+,0.845783,-4939,-16.923,chr7:147662545-147662554	GGGGTTTTCT,+,0.845170,-4098,-23.836,chr7:147663386-147663395	GGGGTTCTAC,-,0.844667,-516,-28.605,chr7:147666968-147666977	GGGGTTTTTC,+,0.844593,-4940,-14.995,chr7:147662544-147662553	GGTGATTTCG,+,0.843981,-1990,-21.789,chr7:147665494-147665503	GGGGAGGACG,-,0.837696,-21,-11.210,chr7:147667463-147667472	AGGAAGCTCC,+,0.835409,-2044,-7.441,chr7:147665440-147665449	GGGAAAGTCC,+,0.833857,-4304,-8.072,chr7:147663180-147663189	GGGAAGCCTG,+,0.831476,-2973,-12.553,chr7:147664511-147664520	GGGGTGTCTG,-,0.828082,-2284,-30.213,chr7:147665200-147665209	TGGACTTTCC,-,0.823591,-4303,-10.414,chr7:147663181-147663190	AGGACTTTCC,+,0.823591,-2103,-5.779,chr7:147665381-147665390	GGGAATTTGG,-,0.822979,-4424,-6.371,chr7:147663060-147663069	GGGGAGGTGG,+,0.815504,-607,-28.036,chr7:147666877-147666886	GGAGACTCCC,-,0.803809,-4082,-10.841,chr7:147663402-147663411
COG3	component of oligomeric golgi complex 3	chr13:44937071-45008514 (+) // 97.89 // q14.12	NM_031431	6886 // intracellular protein transport // inferred from electronic annotation /// 6810 // transport // inferred from electronic annotation /// 15031 // protein transport // inferred from electronic annotation	5801 // Golgi cis-face // inferred from electronic annotation /// 16020 // membrane // inferred from electronic annotation	---	---	13	GGGGATCTGC,+,0.876343,-1714,-10.526,chr13:44935348-44935357	GGGCATTCCG,+,0.873526,-15,-19.510,chr13:44937047-44937056	GGGGTTTCAC,+,0.869271,-4519,0.574,chr13:44932543-44932552	GGGGAGGCCT,-,0.865694,-4794,-1.121,chr13:44932268-44932277	CGGAATGCCC,-,0.856694,-15,-19.510,chr13:44937047-44937056	GAGAATCTCC,-,0.847987,-719,-1.069,chr13:44936343-44936352	GGGATTTACC,+,0.845783,-2056,-10.781,chr13:44935006-44935015	GGGATTTCTC,+,0.844593,-1287,-4.528,chr13:44935775-44935784	CGGGAGTTCG,-,0.835079,-1257,-2.654,chr13:44935805-44935814	GCGATTCTCC,+,0.823666,-1378,-1.170,chr13:44935684-44935693	GTGATTCTCC,+,0.819989,-4608,-1.153,chr13:44932454-44932463	GAGATTCTCC,+,0.819989,-718,-1.111,chr13:44936344-44936353	GAGAAGGTCC,+,0.815760,-3156,-1.688,chr13:44933906-44933915
COMP	cartilage oligomeric matrix protein	chr19:18754583-18763100 (-) // 99.3 // p13.11	NM_000095	1501 // skeletal development // traceable author statement /// 7155 // cell adhesion // inferred from electronic annotation /// 9887 // organ morphogenesis // traceable author statement	5576 // extracellular region // inferred from electronic annotation /// 5578 // extracellular matrix (sensu Metazoa) // traceable author statement	5201 // extracellular matrix structural constituent // traceable author statement /// 5509 // calcium ion binding // traceable author statement /// 5515 // protein binding // inferred from electronic annotation /// 5509 // calcium ion binding // inferred from electronic annotation	---	46	GGGGAGGTCC,-,0.943094,-1243,-18.014,chr19:18764347-18764356	GGGACGGCCC,-,0.918772,-64,7.694,chr19:18763168-18763177	GGGGAGCCCA,-,0.885343,-1806,-11.277,chr19:18764910-18764919	GGGGAGCCAC,-,0.884765,-2160,2.186,chr19:18765264-18765273	TGGGAGCCCC,+,0.884765,-2925,-6.282,chr19:18766029-18766038	GGGGCTCCCA,-,0.873600,-2925,-6.282,chr19:18766029-18766038	GGGCATTCCG,+,0.873526,-145,-3.401,chr19:18763249-18763258	GGGGATTTCA,+,0.873169,-2654,-13.527,chr19:18765758-18765767	TGGGCTCCCC,+,0.873022,-1806,-11.277,chr19:18764910-18764919	GTGGCTCCCC,+,0.873022,-2160,2.186,chr19:18765264-18765273	GGGGTTTCAC,+,0.869271,-826,0.636,chr19:18763930-18763939	GGGGTTTCAC,-,0.869271,-3212,-1.127,chr19:18766316-18766325	GGGCCGTCCC,+,0.865236,-64,7.694,chr19:18763168-18763177	GGGGAGTTGC,-,0.863690,-2515,-17.332,chr19:18765619-18765628	GGGGCGCCCA,+,0.861021,-4451,7.803,chr19:18767555-18767564	TGGGCGCCCC,-,0.860443,-4451,7.803,chr19:18767555-18767564	GGGGCGTCTC,+,0.860369,-4722,-2.476,chr19:18767826-18767835	GTGGAGTTCC,-,0.860013,-2560,-25.934,chr19:18765664-18765673	CGGAATGCCC,-,0.856694,-145,-3.401,chr19:18763249-18763258	AGGGTGTCCC,-,0.856693,-2572,-4.340,chr19:18765676-18765685	GGGGCATTCC,+,0.853788,-146,-2.698,chr19:18763250-18763259	GGGGATGTCT,-,0.853595,-2608,-17.319,chr19:18765712-18765721	TGGAATGCCC,+,0.853017,-2531,-11.445,chr19:18765635-18765644	GTGATTCCCC,-,0.844667,-3122,-1.146,chr19:18766226-18766235	GTGGTTTTCC,+,0.844593,-2370,10.113,chr19:18765474-18765483	GGGGCTCCAG,-,0.844411,-2132,-8.667,chr19:18765236-18765245	GGGGCTTCTG,-,0.844337,-1253,-6.743,chr19:18764357-18764366	GGAGCGGCCC,+,0.840795,-2340,-0.652,chr19:18765444-18765453	GGGCCGCTCC,-,0.840632,-2340,-0.652,chr19:18765444-18765453	GGGAGGTCCG,-,0.839945,-1244,-21.651,chr19:18764348-18764357	GGGGAGGCAG,-,0.836506,-3972,-7.716,chr19:18767076-18767085	GAGACGCCCC,-,0.835765,-4722,-2.476,chr19:18767826-18767835
COPS7A	COP9 constitutive photomorphogenic homolog subunit 7A (Arabidopsis)	chr12:6704083-6711250 (+) // 99.69 // p13.31	NM_016319	---	5634 // nucleus // inferred from electronic annotation /// 8180 // signalosome complex // inferred from electronic annotation	5515 // protein binding // inferred from physical interaction	---	15	GGGGTTTCAC,-,0.869271,-2121,-1.571,chr12:6701953-6701962	AGGGAGGCCC,+,0.865117,-4394,-6.904,chr12:6699680-6699689	GGCGCGTCCC,+,0.864046,-2594,-1.038,chr12:6701480-6701489	GGGCATGTCC,+,0.857884,-667,-26.765,chr12:6703407-6703416	GGGAATTTCA,-,0.848491,-4441,-5.691,chr12:6699633-6699642	GCGGTTCTCC,-,0.848344,-2553,-1.034,chr12:6701521-6701530	CGGGCTTCCG,-,0.848014,-622,0.614,chr12:6703452-6703461	GCGGCGGCCC,+,0.844472,-535,7.716,chr12:6703539-6703548	TGGGCTCCCG,-,0.844411,-449,-21.096,chr12:6703625-6703634	GGGACGCGCC,-,0.840632,-2594,-1.038,chr12:6701480-6701489	CGGAAGCCCG,+,0.835153,-622,0.614,chr12:6703452-6703461	GGGGCCGCCG,-,0.833958,-534,9.698,chr12:6703540-6703549	GGGGTGCACG,+,0.829345,-261,-3.762,chr12:6703813-6703822	GGGAATGCAG,-,0.824406,-4355,-5.851,chr12:6699719-6699728	GTGATTCTCC,-,0.819989,-4953,0.646,chr12:6699121-6699130
COX7B	cytochrome c oxidase subunit VIIb	chrX:77041616-77047537 (+) // 97.44 // q21.1	NM_001866	6118 // electron transport // inferred from electronic annotation	5739 // mitochondrion // inferred from electronic annotation /// 5746 // mitochondrial electron transport chain // inferred from electronic annotation /// 16020 // membrane // inferred from electronic annotation /// 16021 // integral to membrane // inferr	4129 // cytochrome-c oxidase activity // traceable author statement /// 16491 // oxidoreductase activity // inferred from electronic annotation /// 4129 // cytochrome-c oxidase activity // inferred from electronic annotation	Electron_Transport_Chain // GenMAPP /// Oxidative phosphorylation // KEGG /// VEGF signaling pathway // KEGG	21	GGGGAGTTCG,-,0.934058,-4452,-13.263,chrX:77037155-77037164	GGGGTCTCCC,-,0.878467,-3927,-23.458,chrX:77037680-77037689	GGGGTTTCGC,+,0.872948,-3187,0.658,chrX:77038420-77038429	GGGGTTTCAC,+,0.869271,-901,0.645,chrX:77040706-77040715	GGGGTTTCAC,+,0.869271,-593,0.459,chrX:77041014-77041023	GGGGAGTCAG,+,0.856080,-1993,-1.703,chrX:77039614-77039623	GGGCTTTTCC,-,0.849460,-4180,-5.447,chrX:77037427-77037436	GGGGTTTTGC,-,0.848270,-2577,1.978,chrX:77039030-77039039	GGGGTTTTGC,+,0.848270,-1141,0.650,chrX:77040466-77040475	GGGTCTCCCG,-,0.845601,-3928,-32.168,chrX:77037679-77037688	GGTGTTTTCC,-,0.844593,-2925,-2.817,chrX:77038682-77038691	GGGGAGGCGG,-,0.840183,-1246,-2.766,chrX:77040361-77040370	TGGGAGGCCG,-,0.836506,-3125,0.650,chrX:77038482-77038491	TGGGAGGCCG,-,0.836506,-841,0.650,chrX:77040766-77040775	GGGGATGTAG,-,0.824406,-4331,-13.901,chrX:77037276-77037285	GCGATTCTCC,+,0.823666,-3275,0.623,chrX:77038332-77038341	GCGGTTTTCG,-,0.819659,-4275,-15.984,chrX:77037332-77037341	TGGAATTTCG,+,0.819302,-3355,-9.492,chrX:77038252-77038261	GGAGTTTTCG,+,0.815982,-3713,-41.525,chrX:77037894-77037903	GCGACGTTCC,-,0.814689,-4117,-9.389,chrX:77037490-77037499	GGGAACGTCG,+,0.808923,-4118,1.921,chrX:77037489-77037498
CPA5	Carboxypeptidase A5	chr7:129781813-129784245 (-) // 67.92 // q32.2	NM_080385	6508 // proteolysis // inferred from electronic annotation	---	4180 // carboxypeptidase activity // inferred from electronic annotation /// 4182 // carboxypeptidase A activity // inferred from electronic annotation /// 8237 // metallopeptidase activity // inferred from electronic annotation /// 8270 // zinc ion binding // inferred from electronic annotation /// 46872 // metal ion binding // inferred from electronic annotation /// 8233 // peptidase activity /…	---	19	AGGGATGCCC,-,0.877696,-3297,-22.641,chr7:129787542-129787551	GGGAAGTACC,-,0.861203,-1697,-10.833,chr7:129785942-129785951	GCGGTGTCCC,+,0.860369,-125,-21.307,chr7:129784370-129784379	GGTACTTCCC,+,0.848270,-1697,-10.833,chr7:129785942-129785951	GGGATTTCGC,+,0.848270,-2451,-13.601,chr7:129786696-129786705	CGGGATTTCG,+,0.847657,-2452,-13.378,chr7:129786697-129786706	GGGTTTCTCC,+,0.845857,-272,-4.743,chr7:129784517-129784526	GGGGCTTCTG,+,0.844337,-2962,-1.045,chr7:129787207-129787216	GGGAATCCAG,-,0.844055,-3762,-22.359,chr7:129788007-129788016	GGGATGCCCA,-,0.832666,-3298,-26.549,chr7:129787543-129787552	GGGGCTGCAG,-,0.824763,-4327,-13.513,chr7:129788572-129788581	GCGATTCTCC,+,0.823666,-362,-2.765,chr7:129784607-129784616	AGGAAGGTCC,+,0.815760,-2267,-31.838,chr7:129786512-129786521	GCGACGCTCC,+,0.814763,-2860,-5.129,chr7:129787105-129787114	GGAATGCTCC,+,0.807410,-4004,7.344,chr7:129788249-129788258	GGGACTGTAC,-,0.804017,-2640,-19.564,chr7:129786885-129786894	GGGACTGCGG,-,0.803761,-958,-16.276,chr7:129785203-129785212	GGGCATCCCT,+,0.800132,-3297,-22.641,chr7:129787542-129787551	GGGGTTGTGG,-,0.800084,-4221,-16.305,chr7:129788466-129788475
CPSF2	cleavage and polyadenylation specific factor 2, 100kDa	chr14:91658081-91700152 (+) // 64.1 // q32.12	NM_017437	6397 // mRNA processing // inferred from electronic annotation	5634 // nucleus // inferred from electronic annotation	3723 // RNA binding // inferred from electronic annotation	mRNA_processing_Reactome // GenMAPP	23	GGGGAGCCCG,-,0.958810,-353,-20.947,chr14:91657721-91657730	GGGGCTTCCG,-,0.946993,-462,-16.847,chr14:91657612-91657621	GGGATTCTCC,+,0.922645,-1525,2.536,chr14:91656549-91656558	GGGATTTCCG,-,0.918638,-520,-19.521,chr14:91657554-91657563	GGGGAAGCCC,+,0.883214,-452,-15.711,chr14:91657622-91657631	CGGGCTCCCC,+,0.876699,-353,-20.947,chr14:91657721-91657730	GGGCTTCCCC,-,0.874212,-452,-15.711,chr14:91657622-91657631	TGGGCTTCCC,-,0.872948,-451,-16.659,chr14:91657623-91657632	TGGGATTTCC,-,0.872592,-519,-21.626,chr14:91657555-91657564	GGGGTTTCAC,+,0.869271,-1232,0.123,chr14:91656842-91656851	CGGAAGCCCC,+,0.863764,-462,-16.847,chr14:91657612-91657621	GGGAAGCCCA,+,0.860664,-451,-16.659,chr14:91657623-91657632	GGGGTTTTGC,-,0.848270,-4160,0.631,chr14:91653914-91653923	GGGGTTTTCT,-,0.845170,-497,-18.179,chr14:91657577-91657586	GCGGCGGCCC,+,0.844472,-365,-11.102,chr14:91657709-91657718	GGGGAGGCAG,+,0.836506,-671,-14.464,chr14:91657403-91657412	GGGGCCGCCG,-,0.833958,-364,-10.832,chr14:91657710-91657719	GCGATTCTCC,-,0.823666,-908,0.126,chr14:91657166-91657175	GGGGTGGTCT,-,0.813017,-442,-8.012,chr14:91657632-91657641	TGGAAGGCCG,-,0.811828,-1174,-3.268,chr14:91656900-91656909	GAGGTGGCCG,-,0.808507,-1183,0.124,chr14:91656891-91656900	GGAGAATCCC,-,0.800133,-1525,2.536,chr14:91656549-91656558	GGTGCTGTCG,-,0.800084,-68,-47.783,chr14:91658006-91658015
CRY1	cryptochrome 1 (photolyase-like)	chr12:105909274-106011455 (-) // 98.33 // q23.3	NM_004075	6281 // DNA repair // inferred from electronic annotation /// 7601 // visual perception // not recorded /// 7623 // circadian rhythm // traceable author statement	5739 // mitochondrion // traceable author statement	3677 // DNA binding // traceable author statement /// 3913 // DNA photolyase activity // inferred from electronic annotation /// 8020 // G-protein coupled photoreceptor activity // traceable author statement /// 16829 // lyase activity // inferred from electronic annotation	Circadian_Exercise // GenMAPP /// Circadian_Exercise // GenMAPP	28	GAGGATCCCC,-,0.897344,-4443,0.000,chr12:106015898-106015907	GGGGATCCTC,+,0.897344,-4443,0.000,chr12:106015898-106015907	GGGGAGGGCC,-,0.869983,-495,-26.303,chr12:106011950-106011959	AGGGTTTCCC,+,0.869271,-4954,-2.321,chr12:106016409-106016418	GGGGAGGCCT,+,0.865694,-2371,0.651,chr12:106013826-106013835	GGCAAGTCCC,+,0.863690,-3905,0.125,chr12:106015360-106015369	GGGGAGCGCG,+,0.861021,-58,-11.284,chr12:106011513-106011522	GGTGTGTCCC,-,0.856693,-4063,0.000,chr12:106015518-106015527	GGGACTTGCC,-,0.853136,-3905,0.125,chr12:106015360-106015369	GGGGATGCGG,-,0.852761,-365,9.397,chr12:106011820-106011829	GGGCTTTTCC,-,0.849460,-2275,0.628,chr12:106013730-106013739	GGGCTTTTCC,-,0.849460,-4224,0.000,chr12:106015679-106015688	GGGGCTTTTC,-,0.848270,-2274,0.639,chr12:106013729-106013738	TGGGTTCTCC,-,0.844667,-1227,-18.246,chr12:106012682-106012691	GGGAGGCTCC,-,0.843952,-587,-10.875,chr12:106012042-106012051	AGGGAGGTCC,+,0.840439,-1218,-18.617,chr12:106012673-106012682	GGCGCGCTCC,-,0.839442,-56,-28.410,chr12:106011511-106011520	AGGAAGTTCC,+,0.835335,-2609,-1.078,chr12:106014064-106014073	GGGGTGTTAC,+,0.832014,-4489,0.000,chr12:106015944-106015953	GGGGAGCTTG,-,0.831476,-373,16.109,chr12:106011828-106011837	GGGATCCTCC,+,0.829184,-4442,0.000,chr12:106015897-106015906	GCGGCTGCCG,+,0.828439,-160,-11.696,chr12:106011615-106011624	GGGGCTGCTG,+,0.824763,-3095,-1.044,chr12:106014550-106014559	GGTATTTTCC,+,0.819915,-1734,-9.217,chr12:106013189-106013198	GGGACGGCCA,+,0.816694,-242,-25.542,chr12:106011697-106011706	GGGGTTTTAG,+,0.815982,-1018,-12.813,chr12:106012473-106012482	GAGGTGGTCC,-,0.812440,-2682,0.664,chr12:106014137-106014146	GGGAAGTTTG,-,0.806724,-2600,0.655,chr12:106014055-106014064
CSPG2	chondroitin sulfate proteoglycan 2 (versican)	chr5:82803234-82913877 (+) // 98.58 // q14.3	NM_004385	7155 // cell adhesion // traceable author statement /// 7275 // development // traceable author statement /// 8037 // cell recognition // traceable author statement /// 7155 // cell adhesion // inferred from electronic annotation	5578 // extracellular matrix (sensu Metazoa) // traceable author statement /// 5578 // extracellular matrix (sensu Metazoa) // inferred from electronic annotation	5509 // calcium ion binding // inferred from electronic annotation /// 5529 // sugar binding // inferred from electronic annotation /// 5540 // hyaluronic acid binding // traceable author statement /// 5540 // hyaluronic acid binding // inferred from electronic annotation /// 5539 // glycosaminoglycan binding // traceable author statement	---	17	GGGGAGCCCG,-,0.958810,-585,8.577,chr5:82802640-82802649	GGGAATTTCC,+,0.950569,-629,-4.447,chr5:82802596-82802605	CGGGCTCCCC,+,0.876699,-585,8.577,chr5:82802640-82802649	GGAAATTCCC,-,0.872592,-629,-4.447,chr5:82802596-82802605	GGGCAGTTCC,+,0.864879,-572,-2.773,chr5:82802653-82802662	GGGGAGCTGC,+,0.863764,-90,16.364,chr5:82803135-82803144	GGGATTTGCC,+,0.849460,-642,-6.755,chr5:82802583-82802592	GGGGTGGGCC,+,0.841985,-886,-16.486,chr5:82802339-82802348	GTGGTTTCCG,+,0.840660,-240,-10.473,chr5:82802985-82802994	GGAGAGGCCG,-,0.836506,-3790,16.307,chr5:82799435-82799444	GGAACTGCCC,-,0.828695,-572,-2.773,chr5:82802653-82802662	CGGGCTGCCG,-,0.828439,-3798,-17.839,chr5:82799427-82799436	GGGACTCTTC,+,0.823666,-921,-14.892,chr5:82802304-82802313	GGGAATTTGG,-,0.822979,-2942,2.105,chr5:82800283-82800292	GAGATTTTCC,+,0.819915,-4957,-0.179,chr5:82798268-82798277	TGGATTTTCC,-,0.819915,-1029,-2.005,chr5:82802196-82802205	GGGGACTCAC,+,0.803809,-2777,-33.717,chr5:82800448-82800457
CSTA	cystatin A (stefin A)	chr3:123526784-123543201 (+) // 99.77 // q21.1	NM_005213	18149 // peptide cross-linking // inferred from direct assay /// 30216 // keratinocyte differentiation // inferred from direct assay	1533 // cornified envelope // inferred from direct assay /// 5622 // intracellular // inferred from electronic annotation	4869 // cysteine protease inhibitor activity // inferred from electronic annotation /// 5198 // structural molecule activity // inferred from direct assay /// 30674 // protein binding, bridging // inferred from direct assay /// 4866 // endopeptidase inhibitor activity // inferred from electronic annotation /// 4866 // endopeptidase inhibitor activity // not recorded /// 4869 // cysteine protease …	---	16	GGGGCTTTCC,-,0.950926,-2611,-5.767,chr3:123524164-123524173	GGGGACTTCC,-,0.881787,-4266,-2.987,chr3:123522509-123522518	GGGGCTTCCT,+,0.873526,-629,-3.455,chr3:123526146-123526155	AGGGTTTCCC,-,0.869271,-4209,-1.565,chr3:123522566-123522575	GGGGTTTCAC,+,0.869271,-1426,-1.055,chr3:123525349-123525358	GGGGAGGCCT,-,0.865694,-4199,-0.447,chr3:123522576-123522585	GGAAAGCCCC,+,0.860087,-2611,-5.767,chr3:123524164-123524173	AGGAAGCCCC,-,0.860087,-629,-3.455,chr3:123526146-123526155	AGGAAGTCCC,+,0.860013,-4267,-6.379,chr3:123522508-123522517	GGGACTTCCT,-,0.848847,-4267,-6.379,chr3:123522508-123522517	GGGGAGGTCA,+,0.841016,-2018,-11.551,chr3:123524757-123524766	GTGGTTTCCG,-,0.840660,-2627,0.658,chr3:123524148-123524157	GTGAAGGCCC,-,0.840439,-3563,-0.553,chr3:123523212-123523221	GGGAAGTTCA,+,0.835912,-2764,-2.881,chr3:123524011-123524020	GGGGTGCTAC,-,0.832088,-1862,-4.991,chr3:123524913-123524922	GCGATTGTCC,+,0.804017,-1514,-7.887,chr3:123525261-123525270
CTCF	CCCTC-binding factor (zinc finger protein)	chr16:66153963-66230580 (+) // 97.01 // q22.1	NM_006565	122 // negative regulation of transcription from RNA polymerase II promoter // traceable author statement /// 6350 // transcription // inferred from electronic annotation /// 7049 // cell cycle // inferred from electronic annotation /// 45786 // negative regulation of progression through cell cycle // inferred from electronic annotation /// 45893 // positive regulation of transcription, DNA-depen…	5622 // intracellular // inferred from electronic annotation /// 5634 // nucleus // inferred from direct assay /// 5634 // nucleus // inferred from electronic annotation	3676 // nucleic acid binding // inferred from electronic annotation /// 3700 // transcription factor activity // inferred from direct assay /// 3702 // RNA polymerase II transcription factor activity // traceable author statement /// 3714 // transcription corepressor activity // traceable author statement /// 5515 // protein binding // inferred from physical interaction /// 8270 // zinc ion bindi…	---	30	GCGGATCTCC,+,0.876343,-4032,-6.984,chr16:66149922-66149931	GGGGCTTCCT,-,0.873526,-296,6.603,chr16:66153658-66153667	GGGGTTTCTC,-,0.869271,-2595,-2.689,chr16:66151359-66151368	GAGGAGGCCC,+,0.865117,-685,-8.381,chr16:66153269-66153278	GGCGCGTCCC,+,0.864046,-200,7.782,chr16:66153754-66153763	AGGAAGCCCC,+,0.860087,-296,6.603,chr16:66153658-66153667	GGAGTGCCCC,+,0.856767,-1298,2.445,chr16:66152656-66152665	GGGGCACTCC,-,0.853862,-1298,2.445,chr16:66152656-66152665	GGGGTTTTGC,-,0.848270,-3986,-4.538,chr16:66149968-66149977	GGGTTTCTCC,-,0.845857,-2596,-1.230,chr16:66151358-66151367	GGGATTCCAC,+,0.844667,-1380,2.788,chr16:66152574-66152583	GGGATTTCAC,+,0.844593,-4907,-5.251,chr16:66149047-66149056	GAGGCTCCCG,-,0.844411,-456,-7.562,chr16:66153498-66153507	GAGGCGGCCC,-,0.840795,-152,11.315,chr16:66153802-66153811	GGGACGCGCC,-,0.840632,-200,7.782,chr16:66153754-66153763	GCGGAGGCCG,-,0.840183,-308,-0.053,chr16:66153646-66153655	TGGGAGGCCG,-,0.836506,-4369,1.836,chr16:66149585-66149594	TGGGAGGCCG,+,0.836506,-2657,0.702,chr16:66151297-66151306	GGGGAGGCTG,-,0.836506,-1862,-4.764,chr16:66152092-66152101	AGGGCTGTCC,-,0.828695,-600,4.755,chr16:66153354-66153363	GGCGCTGCCG,-,0.828439,-34,16.798,chr16:66153920-66153929	GGGGTTGGCG,-,0.825952,-129,10.929,chr16:66153825-66153834	GCGATTCTCC,-,0.823666,-2508,0.658,chr16:66151446-66151455	GGGAAGATCG,-,0.816338,-3087,-2.813,chr16:66150867-66150876	GGGGCGGCGG,+,0.815861,-315,-11.362,chr16:66153639-66153648	GGGGTGGCTG,-,0.808507,-410,-12.585,chr16:66153544-66153553	GGGTCGCTCG,-,0.808344,-245,-3.121,chr16:66153709-66153718	GTGATGCTCC,+,0.807410,-3378,-1.095,chr16:66150576-66150585	GGGATGCTTC,-,0.807410,-2157,-2.777,chr16:66151797-66151806	GTGGAATCCC,-,0.800133,-1380,2.788,chr16:66152574-66152583
CTNNBIP1	catenin, beta interacting protein 1	chr1:9830920-9866386 (-) // 92.82 // p36.22	NM_001012329 /// NM_020248	6355 // regulation of transcription, DNA-dependent // traceable author statement /// 7165 // signal transduction // traceable author statement /// 7275 // development // traceable author statement /// 8283 // cell proliferation // traceable author statement /// 16055 // Wnt receptor signaling pathway // inferred from electronic annotation /// 7275 // development // inferred from electronic annota…	5634 // nucleus // inferred from electronic annotation	8013 // beta-catenin binding // inferred from electronic annotation /// 5515 // protein binding // traceable author statement	---	22	GGGGCTTCAC,-,0.872948,-2939,-1.567,chr1:9895808-9895817	TGGGATCTCC,-,0.872666,-3539,0.125,chr1:9896408-9896417	GGGGTTCACC,-,0.870535,-4008,0.125,chr1:9896877-9896886	GTGAAGCCCC,+,0.860087,-2939,-1.567,chr1:9895808-9895817	GGGGCTGCGC,-,0.857050,-234,-16.348,chr1:9893103-9893112	GGGATCTCCC,-,0.853788,-3540,0.122,chr1:9896409-9896418	GGGTTTCTCC,-,0.845857,-1847,-1.463,chr1:9894716-9894725	GGGGCGTTGC,+,0.839368,-130,-6.801,chr1:9892999-9893008	TGGGAGGCCG,+,0.836506,-1450,0.124,chr1:9894319-9894328	GGGAAAGTCC,+,0.833857,-2581,-7.779,chr1:9895450-9895459	GGGAGTCTCG,-,0.827920,-1228,0.127,chr1:9894097-9894106	GGGATTACCG,-,0.825596,-1339,0.124,chr1:9894208-9894217	GGCGTTGCCG,+,0.824763,-128,0.106,chr1:9892997-9893006	GCGATTCTCC,-,0.823666,-1307,0.119,chr1:9894176-9894185	GCGATTTTCC,+,0.823591,-1720,0.123,chr1:9894589-9894598	AGGACTTTCC,-,0.823591,-2580,-7.587,chr1:9895449-9895458	GTGATTCTCC,-,0.819989,-2851,0.117,chr1:9895720-9895729	GTGATTCTCC,-,0.819989,-3217,0.117,chr1:9896086-9896095	GGGGTTCTGG,+,0.819733,-630,-2.665,chr1:9893499-9893508	GGGATGGGCC,-,0.817306,-768,-6.322,chr1:9893637-9893646	GGGAAGGCGG,-,0.815504,-418,-30.987,chr1:9893287-9893296	GGTGAACCCC,+,0.800207,-4008,0.125,chr1:9896877-9896886
CTSH	cathepsin H	chr15:77001170-77024406 (-) // 99.14 // q25.1	NM_004390 /// NM_148979	6508 // proteolysis // inferred from electronic annotation /// 6508 // proteolysis // traceable author statement	5764 // lysosome // inferred from electronic annotation /// 5764 // lysosome // not recorded	4197 // cysteine-type endopeptidase activity // inferred from electronic annotation /// 4215 // cathepsin H activity // traceable author statement /// 4215 // cathepsin H activity // inferred from electronic annotation /// 8233 // peptidase activity // inferred from electronic annotation /// 8234 // cysteine-type peptidase activity // inferred from electronic annotation /// 16787 // hydrolase act…	---	27	GGGGAGTACC,+,0.885881,-136,-7.262,chr15:77024542-77024551	GGGGAGTCTC,+,0.884691,-2993,-7.043,chr15:77027399-77027408	GAGGATCTCC,+,0.872666,-1922,-9.582,chr15:77026328-77026337	GGGGAGGCTC,+,0.865117,-2305,-8.056,chr15:77026711-77026720	GGGGAGTGCG,+,0.860947,-830,-8.865,chr15:77025236-77025245	GGTGAGCTCC,-,0.860087,-2378,-18.367,chr15:77026784-77026793	GGGGAGTCTG,+,0.856080,-735,-1.301,chr15:77025141-77025150	GGGGATGGCG,+,0.853951,-347,1.363,chr15:77024753-77024762	GGGCTTCTCC,-,0.849534,-3110,-2.438,chr15:77027516-77027525	GGTACTCCCC,-,0.848344,-136,-7.262,chr15:77024542-77024551	GAGACTCCCC,-,0.848344,-2993,-7.043,chr15:77027399-77027408	TGGAATCTCC,-,0.847987,-2358,-15.619,chr15:77026764-77026773	GGGTTTCTCC,-,0.845857,-4148,-1.178,chr15:77028554-77028563	GGGGCGGCGC,-,0.844472,-166,1.730,chr15:77024572-77024581	GGGGAGGTCT,-,0.841016,-308,2.137,chr15:77024714-77024723	GTGGCGGCCC,-,0.840795,-16,-6.561,chr15:77024422-77024431	GTGAAGGCCC,-,0.840439,-4835,-5.764,chr15:77029241-77029250	GGGGAGGCGG,+,0.840183,-2852,-5.926,chr15:77027258-77027267	GGGGAGGCGG,+,0.840183,-4042,0.569,chr15:77028448-77028457	GGGGCGTGCG,+,0.836625,-798,-4.881,chr15:77025204-77025213	GAGGAGGCCG,-,0.836506,-1538,-23.555,chr15:77025944-77025953	TGGGAGGCCG,+,0.836506,-4209,0.578,chr15:77028615-77028624	TGGATGCCCC,-,0.832088,-2447,-0.233,chr15:77026853-77026862	GGGAAGCCAG,+,0.831476,-1325,-10.597,chr15:77025731-77025740	TGGGTTGCCG,+,0.821086,-4192,0.582,chr15:77028598-77028607	GGGGTGGGCG,-,0.813374,-127,-5.368,chr15:77024533-77024542	GGGGATTGGC,-,0.803157,-4971,-8.840,chr15:77029377-77029386
CTSL	cathepsin L	chr9:89530853-89536127 (+) // 100.0 // q21.33	NM_001912 /// NM_145918	6508 // proteolysis // inferred from electronic annotation	5576 // extracellular region // non-traceable author statement /// 5764 // lysosome // non-traceable author statement /// 5764 // lysosome // inferred from electronic annotation /// 5764 // lysosome // not recorded	4197 // cysteine-type endopeptidase activity // inferred from electronic annotation /// 4217 // cathepsin L activity // traceable author statement /// 4217 // cathepsin L activity // inferred from electronic annotation /// 8233 // peptidase activity // inferred from electronic annotation /// 8234 // cysteine-type peptidase activity // inferred from electronic annotation /// 16787 // hydrolase act…	Antigen processing and presentation // KEGG	20	GGGGATGCCT,+,0.878273,-537,-29.012,chr9:89530307-89530316	GGGGATTTGC,-,0.876268,-3748,-10.392,chr9:89527096-89527105	GGGGTTCCTC,+,0.869346,-2868,-4.854,chr9:89527976-89527985	GGGGTTTCAC,-,0.869271,-1611,-4.605,chr9:89529233-89529242	GGGGAGGCCA,+,0.865694,-2750,-8.740,chr9:89528094-89528103	GGGGCGGCGC,-,0.844472,-215,-20.211,chr9:89530629-89530638	TGGGAGGCCG,-,0.836506,-2080,0.124,chr9:89528764-89528773	GGGAAGTTCA,-,0.835912,-4395,-11.765,chr9:89526449-89526458	GGCATGCCCC,-,0.835765,-4645,-11.222,chr9:89526199-89526208	GGGAAGTCTG,-,0.831402,-1887,-0.868,chr9:89528957-89528966	GTGATTCTCC,+,0.819989,-2229,0.117,chr9:89528615-89528624	GGGATTCTTC,-,0.819989,-657,2.571,chr9:89530187-89530196	GGGGCGGTGC,+,0.819793,-52,-3.039,chr9:89530792-89530801	GGGGCTCTAG,-,0.819733,-3250,-7.096,chr9:89527594-89527603	GGGAAGGTCA,+,0.816338,-4312,-14.281,chr9:89526532-89526541	TGGGTGGTCC,-,0.812440,-3263,-10.567,chr9:89527581-89527590	GGGAAGGCAG,+,0.811828,-3360,-5.313,chr9:89527484-89527493	GGAGCGCTCG,-,0.807154,-248,-17.685,chr9:89530596-89530605	GAGACGCCCG,+,0.807154,-235,-36.301,chr9:89530609-89530618	GAGGAACCCC,-,0.800207,-2868,-4.854,chr9:89527976-89527985
CUTC	cutC copper transporter homolog (E. coli)	chr10:101481992-101505878 (+) // 99.32 // q24.2	NM_015960	---	---	5507 // copper ion binding // inferred from electronic annotation	---	14	GGGGCTCCCG,-,0.947067,-91,-14.826,chr10:101481892-101481901	CGGGAGCCCC,+,0.888442,-91,-14.826,chr10:101481892-101481901	GGAGATGCCC,+,0.877696,-3984,-2.861,chr10:101477999-101478008	GGGCATCTCC,-,0.877532,-3984,-2.861,chr10:101477999-101478008	GGGGTTTCAC,-,0.869271,-1833,-1.077,chr10:101480150-101480159	GGCGCTGCCC,+,0.857050,-266,-0.698,chr10:101481717-101481726	GGGGGTCTCG,-,0.852598,-1355,-1.044,chr10:101480628-101480637	GGGGCTCTAC,+,0.848344,-355,-14.083,chr10:101481628-101481637	AGGGCTTTCC,-,0.848270,-2065,-3.254,chr10:101479918-101479927	TGGGAGGCCG,+,0.836506,-3017,1.452,chr10:101478966-101478975	GGGGAGGCAG,-,0.836506,-234,-2.758,chr10:101481749-101481758	GGGGCTGCTG,+,0.824763,-22,-4.036,chr10:101481961-101481970	GCGATTCTCC,-,0.823666,-2869,0.658,chr10:101479114-101479123	GGGGTGGCAG,+,0.808507,-987,-14.227,chr10:101480996-101481005
CYB5B	cytochrome b5 type B (outer mitochondrial membrane)	chr16:68015939-68055281 (+) // 90.78 // q22.1	NM_030579	6118 // electron transport // inferred from electronic annotation /// 6810 // transport // inferred from electronic annotation	5739 // mitochondrion // inferred from electronic annotation /// 16020 // membrane // inferred from electronic annotation /// 16021 // integral to membrane // inferred from electronic annotation /// 19867 // outer membrane // inferred from electronic anno	5215 // transporter activity // inferred from electronic annotation /// 5506 // iron ion binding // inferred from electronic annotation /// 46872 // metal ion binding // inferred from electronic annotation	---	14	GCGGATCTCC,+,0.876343,-4236,0.122,chr16:68011694-68011703	GGGGTTTGCC,-,0.874138,-435,-9.025,chr16:68015495-68015504	GGGGTTTCAC,-,0.869271,-3229,-4.031,chr16:68012701-68012710	AGGGCTCTCC,-,0.848344,-1138,-5.527,chr16:68014792-68014801	CGGGATTTCG,+,0.847657,-35,-21.462,chr16:68015895-68015904	GTGGTTCTCC,-,0.844667,-2901,-4.970,chr16:68013029-68013038	TGGGAGGCCG,+,0.836506,-3291,-10.960,chr16:68012639-68012648	TGGGAGGCCG,-,0.836506,-1824,1.533,chr16:68014106-68014115	GGGAAGCCTG,-,0.831476,-1551,-0.697,chr16:68014379-68014388	GGGATTGGCC,+,0.829885,-368,-9.746,chr16:68015562-68015571	GGGATACTCC,-,0.825507,-1378,-4.912,chr16:68014552-68014561	GCGATTCTCC,-,0.823666,-552,-1.032,chr16:68015378-68015387	TGGAAGGCCG,+,0.811828,-4252,0.132,chr16:68011678-68011687	GTGGATACCC,-,0.804228,-2805,-6.145,chr16:68013125-68013134
CYB5R4	cytochrome b5 reductase 4	chr6:84630633-84726522 (+) // 99.94 // q14.2	NM_016230	6118 // electron transport // inferred from electronic annotation /// 6091 // generation of precursor metabolites and energy // traceable author statement /// 7606 // sensory perception of chemical stimulus // traceable author statement	5737 // cytoplasm // traceable author statement	5506 // iron ion binding // inferred from electronic annotation /// 46872 // metal ion binding // inferred from electronic annotation /// 16491 // oxidoreductase activity // inferred from electronic annotation /// 4128 // cytochrome-b5 reductase activity // traceable author statement	---	18	GGGGATCGCC,-,0.902211,-4441,-2.147,chr6:84626183-84626192	GGCGATCCCC,+,0.901021,-4441,-2.147,chr6:84626183-84626192	GGGAAGGTCG,+,0.889805,-2780,-11.575,chr6:84627844-84627853	GGGAAGTCCT,+,0.860590,-261,-1.048,chr6:84630363-84630372	GGGGAAGTCC,+,0.858536,-262,-1.029,chr6:84630362-84630371	AGGACTTCCC,-,0.848270,-261,-1.048,chr6:84630363-84630372	GGGATTTACC,-,0.845783,-1537,-8.611,chr6:84629087-84629096	GGGGAGCTAG,+,0.831476,-3847,-5.587,chr6:84626777-84626786	GGTGCTGTCC,+,0.828695,-4459,-155.066,chr6:84626165-84626174	GGGAGGGCCG,-,0.820371,-4587,-21.425,chr6:84626037-84626046	GGGACTTCTG,+,0.819659,-3862,-5.468,chr6:84626762-84626771	GGGAATTTAG,+,0.819302,-1525,-0.674,chr6:84629099-84629108	GGTGTTTTCG,+,0.815982,-948,-6.860,chr6:84629676-84629685	GGGAAGGCGG,-,0.815504,-4002,-19.301,chr6:84626622-84626631	CGGGTGGCCG,+,0.812184,-3363,-26.028,chr6:84627261-84627270	GGGACGTTCA,-,0.811590,-4399,41.427,chr6:84626225-84626234	GGGATCGCCG,-,0.805603,-4442,-5.001,chr6:84626182-84626191	GTGGGTTCCC,+,0.803157,-3925,-13.187,chr6:84626699-84626708
CYBRD1	cytochrome b reductase 1	chr2:172087232-172122883 (+) // 92.15 // q31.1	NM_024843	6118 // electron transport // inferred from electronic annotation	16021 // integral to membrane // inferred from electronic annotation	293 // ferric-chelate reductase activity // inferred from direct assay	---	17	GGGAAGTCCG,-,0.934058,-2982,-19.725,chr2:172084241-172084250	GTGGATCTCC,+,0.872666,-3955,-1.065,chr2:172083268-172083277	GGGGAAGTCC,-,0.858536,-2981,-19.622,chr2:172084242-172084251	AGGGTGTCCC,-,0.856693,-3103,-14.141,chr2:172084120-172084129	CGGACTTCCC,+,0.851947,-2982,-19.725,chr2:172084241-172084250	GGGGAGGTCA,+,0.841016,-2622,-8.240,chr2:172084601-172084610	GGGGAGCTGG,-,0.835153,-102,-9.462,chr2:172087121-172087130	GGGGCTGTCT,-,0.829273,-33,-8.171,chr2:172087190-172087199	TGGACTGCCC,+,0.828695,-3145,-18.381,chr2:172084078-172084087	GGGACTTTCT,-,0.824169,-56,5.095,chr2:172087167-172087176	GGGGCTTTGG,+,0.823336,-1994,-7.046,chr2:172085229-172085238	CGGAAGGTCC,+,0.819437,-4788,15.391,chr2:172082435-172082444	GGGATTCCAG,-,0.816056,-3498,2.718,chr2:172083725-172083734	GAGGTGGTCC,+,0.812440,-1139,0.664,chr2:172086084-172086093	GGGGAGGTTG,-,0.811828,-319,-9.237,chr2:172086904-172086913	GGGATTGTGC,-,0.804017,-979,-2.906,chr2:172086244-172086253	GGGGTGCTAG,+,0.803477,-2442,-16.700,chr2:172084781-172084790
CYP19A1	cytochrome P450, family 19, subfamily A, polypeptide 1	chr15:49300868-49322500 (-) // 93.91 // q21.2	NM_000103 /// NM_031226	6118 // electron transport // inferred from electronic annotation /// 6694 // steroid biosynthesis // traceable author statement	5624 // membrane fraction // traceable author statement /// 5792 // microsome // not recorded /// 16020 // membrane // inferred from electronic annotation	4497 // monooxygenase activity // inferred from electronic annotation /// 5506 // iron ion binding // inferred from electronic annotation /// 8402 // aromatase activity // traceable author statement /// 9055 // electron carrier activity // traceable author statement /// 19825 // oxygen binding // traceable author statement /// 20037 // heme binding // inferred from electronic annotation /// 46872…	Fatty acid metabolism // KEGG /// gamma-Hexachlorocyclohexane degradation // KEGG /// Tryptophan metabolism // KEGG /// Arachidonic acid metabolism // KEGG /// Linoleic acid metabolism // KEGG /// Metabolism of xenobiotics by cytochrome P450 // KEGG	12	GGGAATGCAC,+,0.853017,-225,-9.456,chr15:49322725-49322734	GGCAATCTCC,-,0.851664,-372,-21.750,chr15:49322872-49322881	GGGGATCTGG,+,0.847732,-3654,-11.933,chr15:49326154-49326163	GGGGAGGTGC,+,0.844115,-4283,-11.198,chr15:49326783-49326792	GGGGAGGCAG,-,0.836506,-3703,-3.424,chr15:49326203-49326212	TGGAAGTTCC,+,0.835335,-1756,-4.216,chr15:49324256-49324265	GGGGAGTTGG,+,0.835079,-381,-28.081,chr15:49322881-49322890	GGGGCTGACG,+,0.825952,-4159,-3.302,chr15:49326659-49326668	GGGATGGGCC,+,0.817306,-3870,-2.302,chr15:49326370-49326379	GGAAAGGTCC,-,0.815760,-1390,-4.548,chr15:49323890-49323899	GGAAAGGTCC,-,0.815760,-3066,-1.248,chr15:49325566-49325575	AGGAAGGTCC,-,0.815760,-3184,-1.310,chr15:49325684-49325693
CYP24A1	cytochrome P450, family 24, subfamily A, polypeptide 1	chr20:52203394-52223919 (-) // 97.94 // q13.2	NM_000782	6118 // electron transport // inferred from direct assay /// 6118 // electron transport // non-traceable author statement /// 6118 // electron transport // inferred from electronic annotation	5739 // mitochondrion // inferred from electronic annotation	4497 // monooxygenase activity // inferred from electronic annotation /// 5506 // iron ion binding // inferred from electronic annotation /// 20037 // heme binding // traceable author statement /// 30342 // 1-alpha,25-dihydroxyvitamin D3 (1,25-(OH)2D3) 24-hydroxylase activity // inferred from direct assay /// 46872 // metal ion binding // inferred from electronic annotation /// 16491 // oxidoredu…	---	31	GGGGAGCCCG,-,0.958810,-454,-22.780,chr20:52224373-52224382	CGGGCTCCCC,+,0.876699,-454,-22.780,chr20:52224373-52224382	GGGGATTTTC,+,0.872592,-2594,-11.758,chr20:52226513-52226522	GGGGAGGCGC,+,0.868794,-312,-1.529,chr20:52224231-52224240	GGGGAGCCAG,-,0.856154,-474,-3.062,chr20:52224393-52224402	GGGGACCTCG,+,0.853250,-402,3.374,chr20:52224321-52224330	GGCGATCTCG,+,0.847732,-2205,-8.069,chr20:52226124-52226133	GGGGCTCCTG,-,0.844411,-3585,-5.145,chr20:52227504-52227513	GGCGAGGTCC,-,0.844115,-400,5.629,chr20:52224319-52224328	GGGAATCCTG,-,0.844055,-4556,-3.423,chr20:52228475-52228484	GGGGAGGGCG,+,0.841372,-321,3.875,chr20:52224240-52224249	GGGGTGACCG,-,0.837696,-192,2.727,chr20:52224111-52224120	GGAGTGGCCC,-,0.837118,-90,-7.044,chr20:52224009-52224018	GAGGTGGCCC,+,0.837118,-839,-19.511,chr20:52224758-52224767	TGGGAGGCCG,-,0.836506,-2014,-5.953,chr20:52225933-52225942	GCGAAGCCCG,-,0.835153,-278,-27.115,chr20:52224197-52224206	GAGGCGCCCG,+,0.831832,-462,-7.537,chr20:52224381-52224390	AGGGCGTCCG,-,0.831758,-177,-1.531,chr20:52224096-52224105	GGGGAGTTTG,-,0.831402,-635,-44.798,chr20:52224554-52224563	TGGGAGTTCG,-,0.831402,-2046,-7.839,chr20:52225965-52225974	GGGACTTTCA,+,0.824169,-4236,-18.126,chr20:52228155-52228164	GCGATTCTCC,+,0.823666,-2164,-9.795,chr20:52226083-52226092	GTGGTTGCCG,-,0.821086,-359,-15.411,chr20:52224278-52224287	GGGATTTTCT,+,0.820492,-2593,-11.175,chr20:52226512-52226521	GTGATTCTCC,+,0.819989,-4070,-2.575,chr20:52227989-52227998	GCGGCGGCCG,-,0.815861,-350,-6.256,chr20:52224269-52224278	GGGGAGGTGG,+,0.815504,-842,-22.346,chr20:52224761-52224770	TGGGTGGTCC,+,0.812440,-2950,-17.987,chr20:52226869-52226878	GGGGCGGCAG,-,0.812184,-235,-19.018,chr20:52224154-52224163	TGGGAGGTCG,-,0.811828,-4087,-4.424,chr20:52228006-52228015	GGCGCGTTCG,+,0.810757,-307,-22.824,chr20:52224226-52224235
CYP4A11 /// CYP4A22 /// LOC654164	cytochrome P450, family 4, subfamily A, polypeptide 11 /// cytochrome P450, family 4, subfamily A, polypeptide 22 /// similar to cytochrome P450, family 4, subfamily A, polypeptide 22	chr1:47375744-47387941 (+) // 67.84 // p33 /// chr1:47167491-47179692 (-) // 64.73 // p33	NM_000778 /// NM_001010969 /// XM_940223	6118 // electron transport // inferred from electronic annotation /// 6631 // fatty acid metabolism // traceable author statement	5783 // endoplasmic reticulum // inferred from electronic annotation /// 5792 // microsome // traceable author statement /// 16020 // membrane // inferred from electronic annotation /// 5792 // microsome // inferred from electronic annotation	4497 // monooxygenase activity // inferred from electronic annotation /// 5506 // iron ion binding // inferred from electronic annotation /// 8393 // fatty acid (omega-1)-hydroxylase activity // traceable author statement /// 18685 // alkane 1-monooxygenase activity // inferred from electronic annotation /// 20037 // heme binding // inferred from electronic annotation /// 46872 // metal ion bindi…	Fatty acid metabolism // KEGG /// Arachidonic acid metabolism // KEGG /// PPAR signaling pathway // KEGG	13	GTGGCTTTCC,-,0.848270,-3976,0.125,chr1:47371759-47371768	GAGGCTTTCC,-,0.848270,-3818,0.124,chr1:47371917-47371926	GTGGCTTTCC,-,0.848270,-3792,0.125,chr1:47371943-47371952	GGGGTTTTCT,+,0.845170,-1993,0.631,chr1:47373742-47373751	GGGGTTCCAG,+,0.840735,-2711,-1.087,chr1:47373024-47373033	GGGGTGGCCT,-,0.837696,-3286,0.125,chr1:47372449-47372458	GGTATTGCCC,+,0.825019,-3942,0.121,chr1:47371793-47371802	GGGAAGGTAC,-,0.815760,-3581,0.117,chr1:47372154-47372163	GGGGTGGTCA,+,0.813017,-42,-9.193,chr1:47375693-47375702	GTGATGTTCC,+,0.807336,-4750,0.120,chr1:47370985-47370994	GGGAATGTGG,+,0.803405,-207,-8.048,chr1:47375528-47375537	GGGTATTGCC,+,0.800670,-3943,0.123,chr1:47371792-47371801	AGGATTGTCC,-,0.800340,-77,-6.888,chr1:47375658-47375667
DAGLBETA	diacylglycerol lipase beta	chr7:6415284-6416060 (-) // 94.51 // p22.1	NM_139179	6629 // lipid metabolism // inferred from electronic annotation	---	4806 // triacylglycerol lipase activity // inferred from electronic annotation	---	17	GGGGAGTCGC,-,0.888368,-307,12.696,chr7:6416367-6416376	GGGGTTTCCT,-,0.869849,-426,10.695,chr7:6416486-6416495	GGGGTTTCAC,-,0.869271,-1171,-2.860,chr7:6417231-6417240	GGGGTTTCTC,-,0.869271,-1294,-4.953,chr7:6417354-6417363	GGGGCGTCTC,+,0.860369,-3333,-5.533,chr7:6419393-6419402	GCGACTCCCC,+,0.852021,-307,12.696,chr7:6416367-6416376	GGGGTTTTGC,-,0.848270,-2200,-2.769,chr7:6418260-6418269	GGGTTTCTCC,-,0.845857,-1295,-4.989,chr7:6417355-6417364	GGGGTTTCTG,+,0.840660,-581,-1.077,chr7:6416641-6416650	TGGGAGGCCG,-,0.836506,-3484,-2.549,chr7:6419544-6419553	GAGACGCCCC,-,0.835765,-3333,-5.533,chr7:6419393-6419402	CGGGAGTTCG,+,0.835079,-1324,-3.086,chr7:6417384-6417393	GGGCCTGTCC,+,0.833562,-2859,-26.123,chr7:6418919-6418928	GGGATCCTCC,-,0.829184,-2618,-2.855,chr7:6418678-6418687	GCGATTCTCC,-,0.823666,-902,-5.747,chr7:6416962-6416971	GAGGTTGCCG,+,0.821086,-4484,-1.084,chr7:6420544-6420553	GGGATTCCAG,-,0.816056,-2650,-2.019,chr7:6418710-6418719
DAP	Death-associated protein	chr5:10811140-10811916 (-) // 87.57 // p15.2	NM_004394	6915 // apoptosis // inferred from electronic annotation /// 8624 // induction of apoptosis by extracellular signals // traceable author statement	---	---	---	37	GGGGCGTCCC,-,0.963025,-2821,-15.396,chr5:10814737-10814746	GGGGCTTCCG,-,0.946993,-2273,-23.786,chr5:10814189-10814198	GGGACGCCCC,+,0.938421,-2821,-15.396,chr5:10814737-10814746	GGGAATGTCC,+,0.930995,-3286,0.630,chr5:10815202-10815211	GCGGAGCCCC,-,0.888442,-2130,-9.345,chr5:10814046-10814055	GGGGACCCCG,+,0.877928,-2672,-16.031,chr5:10814588-10814597	GGGGCTCCGC,+,0.876699,-2130,-9.345,chr5:10814046-10814055	GAGAATTCCC,-,0.872592,-891,-12.893,chr5:10812807-10812816	GGGAATTCTC,+,0.872592,-891,-12.893,chr5:10812807-10812816	GGGGAGGGCC,+,0.869983,-2120,-4.396,chr5:10814036-10814045	GGGGTTTCAC,-,0.869271,-1140,-3.336,chr5:10813056-10813065	GGGACGGTCG,+,0.865483,-2841,-18.065,chr5:10814757-10814766	CGGAAGCCCC,+,0.863764,-2273,-23.786,chr5:10814189-10814198	GGGGCCCTCC,-,0.857539,-2118,-3.211,chr5:10814034-10814043	GAGGAGCCCG,+,0.856154,-2027,-29.204,chr5:10813943-10813952	GGGGTCCCCG,-,0.849930,-2673,-16.104,chr5:10814589-10814598	GGGAGGGCCC,+,0.848982,-2119,-0.450,chr5:10814035-10814044	TGGGCTCTCC,+,0.848344,-2899,-5.865,chr5:10814815-10814824	TGGGAGGTCC,-,0.840439,-3883,-6.674,chr5:10815799-10815808	GGGGCGCCGG,+,0.835509,-2143,-19.368,chr5:10814059-10814068	GGGGCGCCGG,-,0.835509,-2388,-24.081,chr5:10814304-10814313	TGGGCGCCCG,-,0.831832,-2044,-22.764,chr5:10813960-10813969	GAGGCGTCCG,+,0.831758,-3373,-6.122,chr5:10815289-10815298	TGGACTGCCC,-,0.828695,-4987,-17.543,chr5:10816903-10816912	GGCGCTGCCG,+,0.828439,-2873,-11.565,chr5:10814789-10814798	GGGAGGGTCC,+,0.824303,-3078,-2.810,chr5:10814994-10815003	GAGATTCTCC,+,0.819989,-290,0.122,chr5:10812206-10812215	GCGGTTCTCG,-,0.819733,-2301,-27.244,chr5:10814217-10814226	GGGACGGCCA,+,0.816694,-3988,-17.071,chr5:10815904-10815913	GGGGTTTTAG,+,0.815982,-728,-11.084,chr5:10812644-10812653	CGGGCGGCCG,+,0.815861,-1962,-9.556,chr5:10813878-10813887	GGCGCGGCCG,-,0.815861,-2436,2.334,chr5:10814352-10814361	GCGGCGGCCG,+,0.815861,-2440,-7.625,chr5:10814356-10814365
DAZAP2	DAZ associated protein 2	chr12:49918889-49923830 (+) // 100.0 // q13.13 /// chr2:202772436-202774923 (-) // 92.51 // q33.1	NM_014764	---	---	5515 // protein binding // inferred from physical interaction	Circadian_Exercise // GenMAPP	21	GGGGATTCCA,-,0.897847,-3772,-4.029,chr12:49915108-49915117	GGGGTCTCCC,-,0.878467,-1551,-1.051,chr12:49917329-49917338	TGGAATCCCC,+,0.872666,-3772,-4.029,chr12:49915108-49915117	GGGGTTTCAC,+,0.869271,-3413,0.645,chr12:49915467-49915476	GAGGTTTCCC,+,0.869271,-2638,-1.090,chr12:49916242-49916251	GGGGTTTCAC,-,0.869271,-1226,-1.571,chr12:49917654-49917663	GGGGTTTCAC,-,0.869271,-965,0.579,chr12:49917915-49917924	GGAGAGTTCC,+,0.860013,-1652,-7.270,chr12:49917228-49917237	GGGGTTTTGC,-,0.848270,-4718,0.631,chr12:49914162-49914171	GGGAATCTAC,+,0.847987,-2042,-11.333,chr12:49916838-49916847	GGAGTTTCCG,+,0.840660,-65,20.401,chr12:49918815-49918824	TGGGAGGCCG,+,0.836506,-3236,0.134,chr12:49915644-49915653	TGGGAGGCCG,+,0.836506,-1288,0.134,chr12:49917592-49917601	GGCGCTGCCG,-,0.828439,-54,1.393,chr12:49918826-49918835	GGGAATGCAG,+,0.824406,-3334,-2.743,chr12:49915546-49915555	GGGAGGGTCC,-,0.824303,-104,-2.926,chr12:49918776-49918785	GGAACTCTCC,-,0.823666,-1652,-7.270,chr12:49917228-49917237	GCGATTCTCC,-,0.823666,-1478,0.126,chr12:49917402-49917411	GGGATTTTTC,+,0.819915,-3616,-2.331,chr12:49915264-49915273	GGGATTCCAG,-,0.816056,-3773,-2.233,chr12:49915107-49915116	CGGGAGGTCG,-,0.815504,-3521,0.650,chr12:49915359-49915368
DBI	diazepam binding inhibitor (GABA receptor modulator, acyl-Coenzyme A binding protein)	chr2:119841040-119846448 (+) // 99.51 // q14.2	NM_020548	6810 // transport // inferred from electronic annotation	---	62 // acyl-CoA binding // inferred from electronic annotation /// 8289 // lipid binding // inferred from electronic annotation /// 30156 // benzodiazepine receptor binding // traceable author statement	---	20	GGGATTCTCC,-,0.922645,-2136,-16.538,chr2:119838897-119838906	GGGGGTCTCC,+,0.881209,-462,-19.218,chr2:119840571-119840580	GGGGTTTCAC,-,0.869271,-3745,0.121,chr2:119837288-119837297	GGGGCGTGCC,-,0.865236,-107,11.091,chr2:119840926-119840935	GGGGACGCCG,-,0.858280,-190,5.727,chr2:119840843-119840852	GGGATTCACC,+,0.845857,-801,-16.723,chr2:119840232-119840241	GGCACGCCCC,+,0.839442,-107,11.091,chr2:119840926-119840935	TGGGAGGCCG,+,0.836506,-3805,-1.558,chr2:119837228-119837237	GGGAATGGCG,-,0.829273,-421,-12.977,chr2:119840612-119840621	TGGGTGCCCG,-,0.828156,-3695,-3.254,chr2:119837338-119837347	GGCATTTTCC,+,0.823591,-4525,2.329,chr2:119836508-119836517	GGCGCGGTCC,-,0.819793,-36,-22.530,chr2:119840997-119841006	GGGACGGCAC,-,0.816117,-286,-29.848,chr2:119840747-119840756	TGGGAGGTCG,+,0.811828,-3204,-3.237,chr2:119837829-119837838	GGGACGCCGG,-,0.810831,-191,7.464,chr2:119840842-119840851	GTGGATACCC,+,0.804228,-3444,-14.966,chr2:119837589-119837598	GGAGACCCCC,-,0.803883,-462,-19.218,chr2:119840571-119840580	TGGGTGTTCG,-,0.803403,-4070,-17.076,chr2:119836963-119836972	GGAGAATCCC,+,0.800133,-2136,-16.538,chr2:119838897-119838906	GGTGAATCCC,-,0.800133,-801,-16.723,chr2:119840232-119840241
DBNDD2	Dysbindin (dystrobrevin binding protein 1) domain containing 2	chr20:43431855-43435100 (-) // 67.3 // q13.12	NM_018478 /// NM_033542	15031 // protein transport // inferred from electronic annotation /// 6810 // transport // inferred from electronic annotation	5737 // cytoplasm // inferred from electronic annotation /// 16020 // membrane // inferred from electronic annotation /// 16021 // integral to membrane // inferred from electronic annotation	5515 // protein binding // inferred from electronic annotation	---	24	GGGGCTGCCC,+,0.956030,-2116,19.108,chr20:43437216-43437225	GGGCAGCCCC,-,0.889632,-2116,19.108,chr20:43437216-43437225	TGGAAGTCCC,+,0.860013,-2367,-17.055,chr20:43437467-43437476	AGGGAGCCCG,+,0.856154,-73,-28.654,chr20:43435173-43435182	GGGGAGCCTG,-,0.856154,-2586,-16.713,chr20:43437686-43437695	GGGGAGCCAG,+,0.856154,-4399,-11.694,chr20:43439499-43439508	GGGACTTCCA,-,0.848847,-2367,-17.055,chr20:43437467-43437476	GGGAGGCTCC,+,0.843952,-1861,-7.142,chr20:43436961-43436970	TGGGAGGCCG,-,0.836506,-4649,-0.088,chr20:43439749-43439758	GGGAAGCTCA,+,0.835986,-4454,-9.933,chr20:43439554-43439563	GGGGTGCTGC,-,0.835765,-678,-10.716,chr20:43435778-43435787	CGGGTGCTCC,+,0.835765,-2443,-18.081,chr20:43437543-43437552	GGGGAGCTGG,+,0.835153,-237,-28.860,chr20:43435337-43435346	GGGAAGCCTG,-,0.831476,-741,-28.296,chr20:43435841-43435850	GGGGCCCTCG,-,0.828928,-2215,-22.566,chr20:43437315-43437324	GAGGCTGTCC,+,0.828695,-4342,-6.160,chr20:43439442-43439451	GGGACTTTCA,-,0.824169,-1145,-13.757,chr20:43436245-43436254	GAGACTTTCC,-,0.823591,-3182,-4.552,chr20:43438282-43438291	GTGATTCTCC,+,0.819989,-4803,0.000,chr20:43439903-43439912	GTGAATTTCG,-,0.819302,-875,-11.186,chr20:43435975-43435984	TGGGAGGTCG,+,0.811828,-1477,0.637,chr20:43436577-43436586	GGGGCGCTGG,-,0.810831,-1010,-3.775,chr20:43436110-43436119	AGGGCGCTCG,+,0.807154,-619,-59.071,chr20:43435719-43435728	GGCATTGCCG,-,0.800084,-2315,-20.455,chr20:43437415-43437424
DCBLD2	discoidin, CUB and LCCL domain containing 2	chr3:99997505-100000947 (-) // 96.53 // q12.1	NM_080927	7155 // cell adhesion // inferred from electronic annotation /// 30308 // negative regulation of cell growth // inferred from direct assay /// 30308 // negative regulation of cell growth // inferred from sequence or structural similarity /// 30522 // intracellular receptor-mediated signaling pathway // inferred from sequence or structural similarity /// 30522 // intracellular receptor-mediated si…	5887 // integral to plasma membrane // inferred from direct assay /// 5887 // integral to plasma membrane // inferred from sequence or structural similarity /// 9986 // cell surface // inferred from direct assay /// 9986 // cell surface // inferred from s	5515 // protein binding // inferred from sequence or structural similarity /// 5515 // protein binding // non-traceable author statement	---	19	GAGGATTCCC,-,0.897270,-4661,0.122,chr3:100005608-100005617	GGGGAGACCC,+,0.894305,-905,-7.503,chr3:100001852-100001861	GGGGGGCCCC,-,0.893309,-1716,-15.450,chr3:100002663-100002672	GGGGCCCCCC,+,0.882217,-1716,-15.450,chr3:100002663-100002672	AGGGATGCCC,+,0.877696,-4190,0.122,chr3:100005137-100005146	GGGTCTCCCC,-,0.874212,-905,-7.503,chr3:100001852-100001861	GGGAATCCTC,+,0.872666,-4661,0.122,chr3:100005608-100005617	GGGGTTTCCT,-,0.869849,-1243,25.144,chr3:100002190-100002199	GGGGAGTTCA,-,0.860590,-2082,-18.189,chr3:100003029-100003038	GGGGTGCCCT,-,0.857344,-220,5.185,chr3:100001167-100001176	GGGGTTTTCT,-,0.845170,-4042,0.120,chr3:100004989-100004998	GGGGTGGCCT,-,0.837696,-1565,-22.161,chr3:100002512-100002521	GGGATGTCGC,+,0.835691,-2140,-32.039,chr3:100003087-100003096	GGGATGCCCT,+,0.832666,-4189,0.126,chr3:100005136-100005145	GGGAAGCCAG,+,0.831476,-66,10.330,chr3:100001013-100001022	AGGGATGTCG,+,0.824406,-2141,-25.686,chr3:100003088-100003097	GGGGAGGTTG,-,0.811828,-159,-6.714,chr3:100001106-100001115	GGGATGCCAG,+,0.803477,-4461,-1.577,chr3:100005408-100005417	GGGCATCCCT,-,0.800132,-4190,0.122,chr3:100005137-100005146
DCHS2	dachsous 2 (Drosophila)	chr4:155374976-155381427 (-) // 99.16 // q32.1	NM_017639 /// NM_199348	7156 // homophilic cell adhesion // inferred from electronic annotation	16020 // membrane // inferred from electronic annotation	5509 // calcium ion binding // inferred from electronic annotation	---	6	AGGGATGCCC,+,0.877696,-1914,5.189,chr4:155383341-155383350	GGGAAGCTTC,-,0.835409,-4569,1.093,chr4:155385996-155386005	GGGATGCCCA,+,0.832666,-1913,5.953,chr4:155383340-155383349	GGGACTTTCA,-,0.824169,-2851,-5.922,chr4:155384278-155384287	GGTGGTTCCC,+,0.803157,-3692,-9.280,chr4:155385119-155385128	GGGCATCCCT,-,0.800132,-1914,5.189,chr4:155383341-155383350
DCT	dopachrome tautomerase (dopachrome delta-isomerase, tyrosine-related protein 2)	chr13:93887119-93929924 (-) // 94.43 // q32.1	NM_001922	6582 // melanin metabolism // non-traceable author statement /// 6583 // melanin biosynthesis from tyrosine // inferred from sequence or structural similarity /// 8152 // metabolism // inferred from electronic annotation /// 8544 // epidermis development // traceable author statement /// 6583 // melanin biosynthesis from tyrosine // inferred from electronic annotation /// 6583 // melanin biosynth…	5792 // microsome // inferred from sequence or structural similarity /// 5829 // cytosol // inferred from sequence or structural similarity /// 16020 // membrane // inferred from electronic annotation /// 16021 // integral to membrane // traceable author	4167 // dopachrome isomerase activity // inferred from sequence or structural similarity /// 4167 // dopachrome isomerase activity // non-traceable author statement /// 5507 // copper ion binding // traceable author statement /// 8270 // zinc ion binding // inferred from electronic annotation /// 16491 // oxidoreductase activity // inferred from electronic annotation /// 16853 // isomerase activi…	Tyrosine metabolism // KEGG	18	GAGGATTCCC,+,0.897270,-454,-15.832,chr13:93930378-93930387	GGGAATCCTC,-,0.872666,-454,-15.832,chr13:93930378-93930387	GGGGTTTCAC,+,0.869271,-3424,-0.927,chr13:93933348-93933357	GGGGAGTTCA,+,0.860590,-3212,-3.389,chr13:93933136-93933145	GGGAAGTCAC,-,0.860013,-1639,-18.775,chr13:93931563-93931572	GGGGAGTCAG,-,0.856080,-260,13.142,chr13:93930184-93930193	GGAGAGTCCG,-,0.856080,-2443,-13.199,chr13:93932367-93932376	GTGACTTCCC,+,0.848270,-1639,-18.775,chr13:93931563-93931572	GGGGTGGCAC,+,0.837118,-938,-4.690,chr13:93930862-93930871	TGGGAGGCCG,+,0.836506,-4084,-6.078,chr13:93934008-93934017	GGGAAGCTCT,+,0.835986,-4973,-10.222,chr13:93934897-93934906	GGTGTGTTCC,-,0.832014,-2312,-8.954,chr13:93932236-93932245	CGGACTCTCC,+,0.827342,-2443,-13.199,chr13:93932367-93932376	GGGGTTTTTG,-,0.815982,-1710,0.679,chr13:93931634-93931643	GGGGAGGTGG,+,0.815504,-2219,-20.787,chr13:93932143-93932152	AGGATGGCCC,-,0.812440,-4646,-12.316,chr13:93934570-93934579	AGGATGTTCC,-,0.807336,-1047,-12.631,chr13:93930971-93930980	GGGGCTGTGG,+,0.803761,-1433,-9.586,chr13:93931357-93931366
DDAH2	dimethylarginine dimethylaminohydrolase 2	chr6:31802795-31805540 (-) // 98.53 // p21.33 /// chr6_cox_hap1:3140940-3143685 (-) // 98.53 // /// chr6_qbl_hap2:2942393-2945138 (-) // 98.53 //	NM_013974	6527 // arginine catabolism // traceable author statement /// 6809 // nitric oxide biosynthesis // traceable author statement /// 6916 // anti-apoptosis // traceable author statement /// 7263 // nitric oxide mediated signal transduction // traceable author statement	---	16403 // dimethylargininase activity // inferred from electronic annotation /// 16787 // hydrolase activity // inferred from electronic annotation /// 3824 // catalytic activity // traceable author statement	---	46	GGGGCTGCCC,-,0.956030,-4984,3.483,chr6_qbl_hap2:2950122-2950131	GGGGTGGCCG,+,0.911163,-273,-1.858,chr6_qbl_hap2:2945411-2945420	GGGGACTCCC,+,0.906465,-346,-4.834,chr6_qbl_hap2:2945484-2945493	GGGGATTCAC,+,0.897270,-1191,10.153,chr6_qbl_hap2:2946329-2946338	GGGCAGCCCC,+,0.889632,-4984,3.483,chr6_qbl_hap2:2950122-2950131	AGGGAGTCCC,-,0.884691,-345,-6.196,chr6_qbl_hap2:2945483-2945492	AGGGAGTCCC,-,0.884691,-1039,-7.614,chr6_qbl_hap2:2946177-2946186	GGGGAAGCCC,-,0.883214,-2360,-7.695,chr6_qbl_hap2:2947498-2947507	GGGAGTCCCC,-,0.881209,-346,-4.834,chr6_qbl_hap2:2945484-2945493	GGGCTTCCCC,+,0.874212,-2360,-7.695,chr6_qbl_hap2:2947498-2947507	GTGGCTTCCC,+,0.872948,-1261,-1.738,chr6_qbl_hap2:2946399-2946408	TGGGCTTCCC,+,0.872948,-2361,-16.011,chr6_qbl_hap2:2947499-2947508	GTGAATCCCC,-,0.872666,-1191,10.153,chr6_qbl_hap2:2946329-2946338	GGGGTTTCAC,-,0.869271,-1707,0.645,chr6_qbl_hap2:2946845-2946854	GGGCAGCTCC,+,0.864953,-4134,37.669,chr6_qbl_hap2:2949272-2949281	GGGCAGTTCC,-,0.864879,-4445,38.109,chr6_qbl_hap2:2949583-2949592	GGGAAGCCCA,-,0.860664,-2361,-16.011,chr6_qbl_hap2:2947499-2947508	GGGAAGCCAC,-,0.860087,-1261,-1.738,chr6_qbl_hap2:2946399-2946408	TGGGAGCTCC,-,0.860087,-2373,-2.962,chr6_qbl_hap2:2947511-2947520	GGGGAGCCGG,+,0.859831,-172,-17.429,chr6_qbl_hap2:2945310-2945319	GGGGGTGCCG,+,0.857628,-211,-15.085,chr6_qbl_hap2:2945349-2945358	GGAGCTGCCC,-,0.853374,-4134,37.669,chr6_qbl_hap2:2949272-2949281	GGGACTCCCT,+,0.848921,-345,-6.196,chr6_qbl_hap2:2945483-2945492	GGGACTCCCT,+,0.848921,-1039,-7.614,chr6_qbl_hap2:2946177-2946186	GGGATTCACC,+,0.845857,-1190,1.363,chr6_qbl_hap2:2946328-2946337	GGGAATCCTG,+,0.844055,-945,0.078,chr6_qbl_hap2:2946083-2946092	GGCGTGGCCC,+,0.840795,-498,12.897,chr6_qbl_hap2:2945636-2945645	GAGGAGGTCC,-,0.840439,-4724,-20.534,chr6_qbl_hap2:2949862-2949871	GGAGTGGCCC,+,0.837118,-2388,-14.664,chr6_qbl_hap2:2947526-2947535
DDEF1	Development and differentiation enhancing factor 1	chr8:131485151-131486958 (+) // 43.2 // q24.21	NM_018482	43087 // regulation of GTPase activity // inferred from electronic annotation	16020 // membrane // inferred from electronic annotation	5096 // GTPase activator activity // inferred from electronic annotation /// 5515 // protein binding // inferred from physical interaction /// 8270 // zinc ion binding // inferred from electronic annotation /// 46872 // metal ion binding // inferred from electronic annotation	---	15	GGGGCTGTCC,-,0.931351,-1120,1.319,chr8:131483853-131483862	GGGGTTTCAC,+,0.869271,-2474,0.645,chr8:131482499-131482508	GGAAATTTCC,+,0.847913,-457,-3.019,chr8:131484516-131484525	GGAAATTTCC,-,0.847913,-457,-3.019,chr8:131484516-131484525	GGGACGTGCC,+,0.840557,-4449,-6.492,chr8:131480524-131480533	GGCACGTCCC,-,0.839368,-4449,-6.492,chr8:131480524-131480533	TGGGAGGCCG,-,0.836506,-3474,-2.781,chr8:131481499-131481508	TGGGAGGCCG,+,0.836506,-3000,0.134,chr8:131481973-131481982	TGGGAGGCCG,-,0.836506,-2412,0.650,chr8:131482561-131482570	TGGGAGTTCG,-,0.831402,-3506,0.566,chr8:131481467-131481476	GTGGCTGTCC,+,0.828695,-1444,-3.228,chr8:131483529-131483538	GAGATTCTCC,+,0.819989,-3624,-5.729,chr8:131481349-131481358	GTGATTCTCC,+,0.819989,-2563,0.547,chr8:131482410-131482419	GTGATTCTCC,+,0.819989,-2427,-2.786,chr8:131482546-131482555	GGGATTCTTC,-,0.819989,-1723,2.014,chr8:131483250-131483259
DDEF2	development and differentiation enhancing factor 2	chr2:9264344-9463257 (+) // 96.97 // p25.1	NM_003887	43087 // regulation of GTPase activity // inferred from electronic annotation	---	5096 // GTPase activator activity // inferred from electronic annotation /// 5515 // protein binding // inferred from physical interaction /// 8270 // zinc ion binding // inferred from electronic annotation /// 46872 // metal ion binding // inferred from electronic annotation /// 8047 // enzyme activator activity // traceable author statement	---	32	GGGGAGCCCA,+,0.885343,-336,-19.012,chr2:9263999-9264008	GGGTATTTCC,+,0.873781,-4107,-11.190,chr2:9260228-9260237	TGGGCTCCCC,-,0.873022,-336,-19.012,chr2:9263999-9264008	GCGGATCCCG,-,0.872410,-98,-10.509,chr2:9264237-9264246	GGGGTTTCAC,-,0.869271,-4475,0.000,chr2:9259860-9259869	GGGGTTTCAC,+,0.869271,-3146,0,chr2:9261189-9261198	GGGGAGGCGC,+,0.868794,-3402,-13.313,chr2:9260933-9260942	GGCGAGCTCC,+,0.863764,-390,-4.372,chr2:9263945-9263954	GGGGCGCACC,+,0.861633,-269,-33.808,chr2:9264066-9264075	GGTGCGCCCC,-,0.860443,-269,-33.808,chr2:9264066-9264075	GAGAATTTCC,+,0.847913,-916,-3.013,chr2:9263419-9263428	GGGTTTTTCC,-,0.845783,-1593,-5.036,chr2:9262742-9262751	GGCGCGGCCC,+,0.844472,-357,-15.692,chr2:9263978-9263987	GGGGTTTCAG,-,0.840660,-2386,-8.570,chr2:9261949-9261958	GGGGCGCGCG,+,0.836699,-123,-5.906,chr2:9264212-9264221	TGGGAGGCCG,+,0.836506,-4535,0.000,chr2:9259800-9259809	TGGGAGGCCG,-,0.836506,-3086,-2.569,chr2:9261249-9261258	TGGAAGTTCC,+,0.835335,-4955,-6.865,chr2:9259380-9259389	GCGGAGCTCG,-,0.835153,-388,-7.701,chr2:9263947-9263956	GAGGTGCTCC,+,0.832088,-326,-20.391,chr2:9264009-9264018	GGTAATGTCC,-,0.828339,-2086,-25.623,chr2:9262249-9262258	AGGGTGCCCG,+,0.828156,-426,-20.124,chr2:9263909-9263918	GAGACTCTCC,-,0.823666,-2530,-21.460,chr2:9261805-9261814	GTGACTCCCG,+,0.819733,-3768,-24.243,chr2:9260567-9260576	GGTATTCCCG,-,0.816056,-771,-21.901,chr2:9263564-9263573	GGGGCGGCGG,-,0.815861,-38,8.439,chr2:9264297-9264306	GCGGCGGCCG,-,0.815861,-14,-1.337,chr2:9264321-9264330	GGGGCGGCGG,-,0.815861,-11,-3.158,chr2:9264324-9264333	GGGAAGGCTG,-,0.811828,-745,-22.313,chr2:9263590-9263599	GGCGCGCTCG,-,0.810831,-67,2.444,chr2:9264268-9264277	CGGGATCCGC,+,0.802042,-98,-10.509,chr2:9264237-9264246	GAGATTGTCC,-,0.800340,-3914,-14.701,chr2:9260421-9260430
DDIT4L	DNA-damage-inducible transcript 4-like	chr4:101326049-101330629 (-) // 98.14 // q23	NM_145244	---	---	---	---	11	GGGGATGCCT,-,0.878273,-1134,-44.226,chr4:101331763-101331772	AGGGAGCCCG,-,0.856154,-157,-19.326,chr4:101330786-101330795	GGGGCTTTGC,-,0.851947,-387,3.429,chr4:101331016-101331025	GGGAATTACG,-,0.845170,-4570,-0.877,chr4:101335199-101335208	GGGGAGCTTG,-,0.831476,-714,-8.390,chr4:101331343-101331352	GGGAATGCAG,-,0.824406,-4836,-1.021,chr4:101335465-101335474	GGGGCGGTGC,+,0.819793,-84,-8.023,chr4:101330713-101330722	GGGAATCTAG,+,0.819376,-3066,-16.540,chr4:101333695-101333704	GGGGCGCTGG,+,0.810831,-101,-1.179,chr4:101330730-101330739	GGGATGCCTG,-,0.803477,-1135,-43.944,chr4:101331764-101331773	GGGACTGCTG,+,0.800084,-4613,-4.441,chr4:101335242-101335251
DDX11 /// DDX12 /// LOC642846 /// LOC652053	DEAD/H (Asp-Glu-Ala-Asp/His) box polypeptide 11 (CHL1-like helicase homolog, S. cerevisiae) /// DEAD/H (Asp-Glu-Ala-Asp/His) box polypeptide 12 (CHL1-like helicase homolog, S. cerevisiae) /// DEAD/H (Asp-Glu-Ala-Asp/His) box polypeptide 11-like /// simila	chr12:9356889-9357951 (+) // 97.34 // p13.31 /// chr12:31147929-31148992 (+) // 95.05 // p11.21 /// chr12:9461575-9462640 (-) // 96.7 // p13.31	NM_004399 /// NM_030653 /// XM_495908 /// XM_927232 /// XM_931826 /// XM_931833 /// XM_931836 /// XM_931839 /// XM_931845 /// XM_931854 /// XM_931859 /// XM_931862 /// XM_931867 /// XM_931872 /// XM_931876 /// XM_931883 /// XM_931887 /// XM_931891 /// XM_	6139 // nucleobase, nucleoside, nucleotide and nucleic acid metabolism // inferred from electronic annotation /// 7049 // cell cycle // inferred from electronic annotation /// 15986 // ATP synthesis coupled proton transport // inferred from electronic annotation	5634 // nucleus // inferred from electronic annotation /// 16469 // proton-transporting two-sector ATPase complex // inferred from electronic annotation	166 // nucleotide binding // inferred from electronic annotation /// 3677 // DNA binding // inferred from electronic annotation /// 3723 // RNA binding // inferred from electronic annotation /// 4003 // ATP-dependent DNA helicase activity // inferred from electronic annotation /// 5524 // ATP binding // inferred from electronic annotation /// 16787 // hydrolase activity // inferred from electroni…	---	50	AGGGAGCCCC,-,0.884765,-1905,-24.980,chr12:9354975-9354984	GGGCATGCCC,+,0.882562,-763,36.239,chr12:9356117-9356126	GGGCATGCCC,-,0.882562,-763,36.239,chr12:9356117-9356126	GGGGCCTCCC,-,0.882143,-2128,-30.087,chr12:9354752-9354761	GGGGATGACC,-,0.878885,-421,-13.226,chr12:9356459-9356468	GGAGATGCCC,-,0.877696,-2232,-7.302,chr12:9354648-9354657	GGGCATCTCC,+,0.877532,-2232,-7.302,chr12:9354648-9354657	CGGGATCTCC,+,0.876343,-2633,19.574,chr12:9354247-9354256	GGGGCTCCCT,+,0.873600,-1905,-24.980,chr12:9354975-9354984	GAGGATTTCC,+,0.872592,-1595,-15.528,chr12:9355285-9355294	GGAGATCCCG,-,0.868733,-2633,19.574,chr12:9354247-9354256	GGGAGGCCCC,+,0.868630,-2128,-30.087,chr12:9354752-9354761	GGGGAGGACC,-,0.866307,-4865,-3.156,chr12:9352015-9352024	AGGGAGGCCC,+,0.865117,-2129,-28.828,chr12:9354751-9354760	GGGGAGCTGC,+,0.863764,-452,-9.781,chr12:9356428-9356437	CGGGAGTTCC,+,0.863690,-824,-38.748,chr12:9356056-9356065	TGGGTGTCCC,-,0.856693,-2460,-12.577,chr12:9354420-9354429	GGGGCTGCAC,-,0.853374,-2205,-7.844,chr12:9354675-9354684	GGGGTTGCCT,+,0.850274,-257,-4.391,chr12:9356623-9356632	GGGGTTGCTC,+,0.849697,-1919,-17.309,chr12:9354961-9354970	GGGTCTCTCC,+,0.849534,-1974,-6.348,chr12:9354906-9354915	GGGGCTCTCA,-,0.848921,-4889,-6.579,chr12:9351991-9352000	GAGGCTTTCC,-,0.848270,-3895,-4.702,chr12:9352985-9352994	GGGTTTCTCC,+,0.845857,-1301,-14.968,chr12:9355579-9355588	GAGGTTCTCC,+,0.844667,-1568,0.166,chr12:9355312-9355321	GGAGTTTTCC,+,0.844593,-3010,27.654,chr12:9353870-9353879	AGGATTTCCC,+,0.844593,-1594,-11.306,chr12:9355286-9355295	GGGATGACCC,-,0.841628,-422,-16.510,chr12:9356458-9356467	GGGAAGGCCT,-,0.841016,-614,-3.563,chr12:9356266-9356275	GGGAAGGCTC,+,0.840439,-373,1.424,chr12:9356507-9356516	GGGGAGGCAG,+,0.836506,-188,-11.191,chr12:9356692-9356701	GGGAAGCTCA,-,0.835986,-2396,-12.413,chr12:9354484-9354493	GGGTTGCTCC,+,0.833278,-1918,-17.456,chr12:9354962-9354971
DDX42	DEAD (Asp-Glu-Ala-Asp) box polypeptide 42	chr17:59241354-59242360 (+) // 73.59 // q23.3	NM_007372 /// NM_203499	---	---	166 // nucleotide binding // inferred from electronic annotation /// 3676 // nucleic acid binding // inferred from electronic annotation /// 3723 // RNA binding // inferred from electronic annotation /// 4386 // helicase activity // inferred from electronic annotation /// 5524 // ATP binding // inferred from electronic annotation /// 8026 // ATP-dependent helicase activity // inferred from electr…	---	10	GGGGACTCCC,-,0.906465,-4808,-15.011,chr17:59236537-59236546	TGGGAGTCCC,+,0.884691,-4809,-14.555,chr17:59236536-59236545	GGGAGTCCCC,+,0.881209,-4808,-15.011,chr17:59236537-59236546	GGGGTTTCAC,+,0.869271,-1890,-3.209,chr17:59239455-59239464	GGGACTCCCA,-,0.848921,-4809,-14.555,chr17:59236536-59236545	GAGAATTTCC,+,0.847913,-1236,-11.163,chr17:59240109-59240118	GGGGTTTTAC,-,0.844593,-4368,-13.192,chr17:59236977-59236986	TGGGAGGCCG,-,0.836506,-2996,-2.741,chr17:59238349-59238358	TGGGAGGCCG,-,0.836506,-2861,-7.933,chr17:59238484-59238493	GGGACTTTCT,-,0.824169,-751,-3.781,chr17:59240594-59240603
DDX58	DEAD (Asp-Glu-Ala-Asp) box polypeptide 58	chr9:32445702-32516341 (-) // 88.48 // p21.1	NM_014314	9615 // response to virus // inferred from electronic annotation /// 45087 // innate immune response // inferred from electronic annotation /// 6955 // immune response // inferred from electronic annotation	---	166 // nucleotide binding // inferred from electronic annotation /// 3723 // RNA binding // inferred from electronic annotation /// 5524 // ATP binding // inferred from electronic annotation /// 8026 // ATP-dependent helicase activity // inferred from electronic annotation /// 16787 // hydrolase activity // inferred from electronic annotation /// 17111 // nucleoside-triphosphatase activity // inf…	---	10	GGGGTTTCGC,-,0.872948,-2411,-1.042,chr9:32518752-32518761	GGAGAGCTCC,-,0.860087,-341,-15.918,chr9:32516682-32516691	GGAGCTCTCC,+,0.848344,-341,-15.918,chr9:32516682-32516691	GGGATTTACC,-,0.845783,-3993,0.801,chr9:32520334-32520343	GGGGTTCGCG,-,0.845601,-15,-7.943,chr9:32516356-32516365	GGGGATTTTG,-,0.843981,-1324,0.687,chr9:32517665-32517674	AGGAAGCCCG,-,0.831476,-68,-33.511,chr9:32516409-32516418	GCGATTCTCC,+,0.823666,-1957,0.658,chr9:32518298-32518307	GAGATTCTCC,-,0.819989,-3649,-1.091,chr9:32519990-32519999	GTGATGGCCC,+,0.812440,-1647,-4.441,chr9:32517988-32517997
DEPDC6	DEP domain containing 6	chr8:120955145-121131937 (+) // 95.75 // q24.12	NM_022783	7242 // intracellular signaling cascade // inferred from electronic annotation	---	5515 // protein binding // inferred from electronic annotation	---	20	AGGGATTCCC,+,0.897270,-17,17.164,chr8:120955119-120955128	GGGAATCCCT,-,0.873243,-17,17.164,chr8:120955119-120955128	GGGGTTCACC,-,0.870535,-3879,0.648,chr8:120951257-120951266	GGGGAGCCAG,-,0.856154,-4899,0.643,chr8:120950237-120950246	GGGATTCCCT,+,0.845245,-16,14.398,chr8:120955120-120955129	GGGAAGATCC,-,0.844949,-2957,-34.733,chr8:120952179-120952188	GGGGCGCTGC,-,0.839442,-144,-5.061,chr8:120954992-120955001	GGCAAGCTCC,-,0.839085,-2705,-4.312,chr8:120952431-120952440	TGGGAGGCCG,-,0.836506,-758,0.879,chr8:120954378-120954387	GAGAAGCCCG,+,0.831476,-1737,-17.050,chr8:120953399-120953408	GCGATTCTCC,+,0.823666,-907,-4.356,chr8:120954229-120954238	GGTATTTTCC,+,0.819915,-2297,-16.589,chr8:120952839-120952848	GGGGCTCTAG,+,0.819733,-86,-22.700,chr8:120955050-120955059	GGGACTTCTG,+,0.819659,-1649,-8.849,chr8:120953487-120953496	GGGAAGGTCA,+,0.816338,-3724,0.669,chr8:120951412-120951421	AGGATGGCCC,+,0.812440,-3780,-5.335,chr8:120951356-120951365	GGGATGTTGC,-,0.811013,-1868,3.142,chr8:120953268-120953277	GGGAAGTTAG,-,0.806724,-1913,-1.079,chr8:120953223-120953232	GGTGAACCCC,+,0.800207,-3879,0.648,chr8:120951257-120951266	AGGGAATCCC,-,0.800133,-16,14.398,chr8:120955120-120955129
DERL1	Der1-like domain family, member 1	chr8:124095373-124096405 (-) // 99.81 // q24.13	NM_024295	15031 // protein transport // inferred from electronic annotation /// 19060 // intracellular transport of viral proteins in host cell // traceable author statement /// 30433 // ER-associated protein catabolism // inferred from direct assay /// 30968 // unfolded protein response // inferred from direct assay /// 30970 // retrograde protein transport, ER to cytosol // inferred from direct assay ///…	5783 // endoplasmic reticulum // inferred from direct assay /// 5783 // endoplasmic reticulum // inferred from mutant phenotype /// 16020 // membrane // inferred from electronic annotation /// 16021 // integral to membrane // inferred from electronic anno	4872 // receptor activity // non-traceable author statement /// 5515 // protein binding // inferred from physical interaction /// 42288 // MHC class I protein binding // inferred from direct assay	---	18	GGGGCTTCTC,-,0.872948,-3508,-22.158,chr8:124099913-124099922	GGGAAGTCCT,+,0.860590,-2634,4.406,chr8:124099039-124099048	GAGAAGCCCC,+,0.860087,-3508,-22.158,chr8:124099913-124099922	GGGGAAGTCC,+,0.858536,-2635,4.048,chr8:124099040-124099049	GCGGCTGCCC,-,0.857050,-441,5.711,chr8:124096846-124096855	GGTGTGCCCC,+,0.856767,-549,33.063,chr8:124096954-124096963	GAGGTTGCCC,+,0.849697,-30,0.596,chr8:124096435-124096444	GGGCTTCTCC,-,0.849534,-3509,-25.945,chr8:124099914-124099923	AGGACTTCCC,-,0.848270,-2634,4.406,chr8:124099039-124099048	GGGGCGGCCT,+,0.841372,-452,-18.678,chr8:124096857-124096866	GGGAAGTTGC,-,0.839011,-4624,-17.462,chr8:124101029-124101038	TGGGAGGCCG,+,0.836506,-2103,-15.945,chr8:124098508-124098517	GGGATTACCG,-,0.825596,-2120,-15.196,chr8:124098525-124098534	GGGGCTGCTG,+,0.824763,-4544,-2.012,chr8:124100949-124100958	CGGGTTCTCG,+,0.819733,-3448,-7.121,chr8:124099853-124099862	AGGGCTTTCG,+,0.819659,-479,45.040,chr8:124096884-124096893	GGTGTTCTCG,+,0.816056,-673,-31.350,chr8:124097078-124097087	GGGGTTTTTG,+,0.815982,-2151,-6.048,chr8:124098556-124098565
DHFR /// LOC643509	dihydrofolate reductase /// similar to Dihydrofolate reductase	chr18:22002472-22005303 (-) // 48.33 // q11.2 /// chr5:79958449-79986119 (-) // 48.09 // q14.1	NM_000791 /// XM_928156 /// XM_932666	6545 // glycine biosynthesis // non-traceable author statement /// 6730 // one-carbon compound metabolism // inferred from electronic annotation /// 9165 // nucleotide biosynthesis // non-traceable author statement /// 6545 // glycine biosynthesis // inferred from electronic annotation /// 9165 // nucleotide biosynthesis // inferred from electronic annotation	---	4146 // dihydrofolate reductase activity // non-traceable author statement /// 16491 // oxidoreductase activity // inferred from electronic annotation /// 50661 // NADP binding // inferred from electronic annotation /// 4146 // dihydrofolate reductase activity // inferred from electronic annotation	Nucleotide_Metabolism // GenMAPP /// One carbon pool by folate // KEGG /// Folate biosynthesis // KEGG	21	GGGATTCTCC,+,0.922645,-4597,-1.148,chr5:79990716-79990725	GGCGAGGCCC,-,0.868794,-50,-1.841,chr5:79986169-79986178	GGGAATATCC,+,0.857527,-4761,-6.217,chr5:79990880-79990889	GGGCTTTTCC,+,0.849460,-1074,-20.562,chr5:79987193-79987202	AGGGTTTTCC,-,0.844593,-1718,-12.643,chr5:79987837-79987846	GGGATTTCAC,+,0.844593,-2716,-1.071,chr5:79988835-79988844	GGGGCGGCCA,+,0.841372,-16,-33.188,chr5:79986135-79986144	GGGGCGCTGC,+,0.839442,-364,9.982,chr5:79986483-79986492	GGGACCCTCC,-,0.832861,-496,-25.777,chr5:79986615-79986624	GGGAAGCCTG,-,0.831476,-276,6.510,chr5:79986395-79986404	GGGAATGTCT,-,0.828916,-1968,-20.773,chr5:79988087-79988096	GGGTCTCTCG,-,0.820923,-3513,-2.753,chr5:79989632-79989641	GGAATTCTCC,-,0.819989,-2038,-10.201,chr5:79988157-79988166	GTGATTCTCC,+,0.819989,-2804,0.646,chr5:79988923-79988932	GGGAAGGCGG,+,0.815504,-389,-10.241,chr5:79986508-79986517	GGGGCGCTGG,+,0.810831,-373,3.370,chr5:79986492-79986501	GGGACTGTGC,-,0.807694,-4321,-2.729,chr5:79990440-79990449	GGCGTGCTCG,-,0.807154,-91,1.945,chr5:79986210-79986219	GGGGACCCTC,-,0.803883,-495,-22.982,chr5:79986614-79986623	GAGGGTCCCC,+,0.803231,-495,-22.982,chr5:79986614-79986623	GGAGAATCCC,-,0.800133,-4597,-1.148,chr5:79990716-79990725
DHRS3	dehydrogenase/reductase (SDR family) member 3	chr1:12550526-12599993 (-) // 98.07 // p36.22	NM_004753	7601 // visual perception // traceable author statement /// 8152 // metabolism // inferred from electronic annotation /// 42572 // retinol metabolism // traceable author statement	16020 // membrane // inferred from electronic annotation /// 16021 // integral to membrane // inferred from electronic annotation	166 // nucleotide binding // traceable author statement /// 9055 // electron carrier activity // traceable author statement /// 16491 // oxidoreductase activity // inferred from electronic annotation	---	62	GGGGATCTCG,+,0.946711,-4092,-0.699,chr1:12604085-12604094	GGGGAGGCCG,+,0.939162,-970,12.992,chr1:12600963-12600972	GGGATTTTCC,+,0.922571,-4893,-14.339,chr1:12604886-12604895	GGGGATCCCA,-,0.897922,-2273,-21.757,chr1:12602266-12602275	TGGGATCCCC,+,0.897344,-2273,-21.757,chr1:12602266-12602275	GGGGGGCCCC,-,0.893309,-4436,-8.211,chr1:12604429-12604438	GGGGCCCCCC,+,0.882217,-4436,-8.211,chr1:12604429-12604438	GCGGCTTCCC,+,0.876625,-1405,-14.480,chr1:12601398-12601407	GAGAATTCCC,+,0.872592,-266,14.545,chr1:12600259-12600268	GGGAATTCTC,-,0.872592,-266,14.545,chr1:12600259-12600268	GGGTTTCCCC,+,0.870535,-3836,-1.063,chr1:12603829-12603838	TGGGTTTCCC,+,0.869271,-3837,-2.799,chr1:12603830-12603839	GGTGAGGCCC,+,0.865117,-1926,1.989,chr1:12601919-12601928	GGGCAGCTCC,+,0.864953,-1863,4.599,chr1:12601856-12601865	GGGGGGTCCG,-,0.864623,-603,17.823,chr1:12600596-12600605	GGGAAGCCGC,-,0.863764,-1405,-14.480,chr1:12601398-12601407	GGCAAGTCCC,+,0.863690,-1075,19.129,chr1:12601068-12601077	GGCAAGTCCC,+,0.863690,-1804,6.989,chr1:12601797-12601806	GGGGCCGCCC,+,0.862569,-869,2.572,chr1:12600862-12600871	GGGGAGCGCG,-,0.861021,-997,19.695,chr1:12600990-12600999	GAGGCGTCCC,-,0.860369,-53,15.464,chr1:12600046-12600055	TGGGAGCTCC,+,0.860087,-498,-1.268,chr1:12600491-12600500	GGCGAGCCCG,+,0.859831,-1022,-1.317,chr1:12601015-12601024	GCGGCTGCCC,+,0.857050,-849,0.852,chr1:12600842-12600851	TGGGTGCCCC,+,0.856767,-1660,-11.960,chr1:12601653-12601662	GGGGAGCCAG,+,0.856154,-1053,-20.737,chr1:12601046-12601055	GGGGAAGCCG,-,0.854603,-204,-8.287,chr1:12600197-12600206	GGGGAAGCCG,-,0.854603,-1404,-17.690,chr1:12601397-12601406	GGGATCCCCC,+,0.853862,-2272,-18.711,chr1:12602265-12602274	GGAGCTGCCC,-,0.853374,-1863,4.599,chr1:12601856-12601865	GGGACTTGCC,-,0.853136,-1075,19.129,chr1:12601068-12601077	GGGACTTGCC,-,0.853136,-1804,6.989,chr1:12601797-12601806	CGGGCGGCCC,+,0.844472,-1178,-5.805,chr1:12601171-12601180
DHRS4	dehydrogenase/reductase (SDR family) member 4	chr14:23492812-23545450 (+) // 98.36 // q11.2 /// chr14:23527971-23590419 (+) // 95.94 // q11.2	NM_021004	6118 // electron transport // traceable author statement /// 8152 // metabolism // inferred from electronic annotation	5739 // mitochondrion // inferred from sequence or structural similarity /// 5777 // peroxisome // inferred from electronic annotation	4090 // carbonyl reductase (NADPH) activity // inferred from electronic annotation /// 16491 // oxidoreductase activity // inferred from electronic annotation	---	22	GGGACTGTCC,+,0.906673,-656,-16.144,chr14:23492147-23492156	GGGGCTTGCC,-,0.877815,-165,-6.046,chr14:23492638-23492647	GCGGCGCCCC,-,0.864120,-130,-3.903,chr14:23492673-23492682	GGGGCGCCGC,+,0.864120,-130,-3.903,chr14:23492673-23492682	GGCAAGCCCC,+,0.863764,-165,-6.046,chr14:23492638-23492647	AGGAAGTCCC,+,0.860013,-613,-23.712,chr14:23492190-23492199	GGGGTGTCAC,-,0.856693,-3595,-1.087,chr14:23489208-23489217	GGGACTTCCT,-,0.848847,-613,-23.712,chr14:23492190-23492199	AGGGCTCTCC,-,0.848344,-1763,-15.536,chr14:23491040-23491049	GGGGTTCTCA,-,0.845245,-1818,-5.905,chr14:23490985-23490994	TGGGTTTCCG,-,0.840660,-978,0.849,chr14:23491825-23491834	GGCACTGCCC,-,0.832372,-511,-0.214,chr14:23492292-23492301	GAGACTGCCC,-,0.828695,-407,-6.345,chr14:23492396-23492405	TGGATTGCCC,+,0.825019,-3801,-16.030,chr14:23489002-23489011	GGGACTCTCT,-,0.824243,-2133,-10.188,chr14:23490670-23490679	GTGATTCTCC,-,0.819989,-3507,-1.077,chr14:23489296-23489305	GGGTTGGTCC,-,0.813630,-4568,-1.056,chr14:23488235-23488244	GGGAAGGCTG,-,0.811828,-1638,9.109,chr14:23491165-23491174	GGGGCGTTTG,-,0.807080,-1857,-16.094,chr14:23490946-23490955	GGGGGTTCTC,-,0.803157,-1817,-10.193,chr14:23490986-23490995	GCCGATTCCC,-,0.801968,-53,-9.552,chr14:23492750-23492759	GGGATTGTTC,-,0.800340,-2587,-4.074,chr14:23490216-23490225
DIO3	deiodinase, iodothyronine, type III	chr14:101097440-101099540 (+) // 99.03 // q32.31	NM_001362	42446 // hormone biosynthesis // inferred from electronic annotation	16020 // membrane // inferred from electronic annotation /// 16021 // integral to membrane // inferred from electronic annotation	4800 // thyroxine 5'-deiodinase activity // non-traceable author statement /// 8430 // selenium binding // inferred from electronic annotation /// 4800 // thyroxine 5'-deiodinase activity // inferred from electronic annotation /// 16491 // oxidoreductase activity // inferred from electronic annotation	---	85	GGGGAGGCCC,+,0.967773,-3103,-11.553,chr14:101094328-101094337	GGGAAGTCCC,-,0.962669,-4217,-1.381,chr14:101093214-101093223	GGGACTTCCC,+,0.950926,-4217,-1.381,chr14:101093214-101093223	GGGGCTCCCG,-,0.947067,-4644,-8.698,chr14:101092787-101092796	GGGGAGGTCC,-,0.943094,-153,-2.081,chr14:101097278-101097287	GGGGAGCTCG,+,0.934132,-245,4.029,chr14:101097186-101097195	GGGGCGGCCG,+,0.914840,-539,-1.985,chr14:101096892-101096901	GGGGAGTGCC,-,0.889558,-2991,-28.293,chr14:101094440-101094449	CGGGAGCCCC,+,0.888442,-4644,-8.698,chr14:101092787-101092796	GGGGACCTCC,+,0.881861,-1674,-2.959,chr14:101095757-101095766	GGGGACTTCC,+,0.881787,-4218,-1.139,chr14:101093213-101093222	GGGGACTTCC,+,0.881787,-1998,-17.295,chr14:101095433-101095442	GGGGGTCTCC,+,0.881209,-3759,-26.862,chr14:101093672-101093681	GGGCCTCCCC,-,0.877889,-3103,-11.553,chr14:101094328-101094337	GGGGACTCCG,-,0.877854,-90,-12.531,chr14:101097341-101097350	GAGAATTCCC,+,0.872592,-1985,-3.550,chr14:101095446-101095455	GGGAATTCTC,-,0.872592,-1985,-3.550,chr14:101095446-101095455	GGGGGGTCCG,+,0.864623,-3358,-12.074,chr14:101094073-101094082	GCGGCGCCCC,+,0.864120,-668,-7.956,chr14:101096763-101096772	GGGGCGCCGC,-,0.864120,-668,-7.956,chr14:101096763-101096772	GGGGCGCCAC,-,0.860443,-817,1.342,chr14:101096614-101096623	GTGGCGCCCC,+,0.860443,-817,1.342,chr14:101096614-101096623	GGGAAGTCTC,+,0.860013,-3478,1.820,chr14:101093953-101093962	TGGAAGTCCC,-,0.860013,-1997,-19.339,chr14:101095434-101095443	CGGGAGCCCG,-,0.859831,-121,-5.057,chr14:101097310-101097319	GGGGCTGCGC,+,0.857050,-944,7.542,chr14:101096487-101096496	AGGGTGTCCC,+,0.856693,-4406,-10.523,chr14:101093025-101093034	GGCACTCCCC,+,0.852021,-2991,-28.293,chr14:101094440-101094449	GCGGCTCTCC,-,0.852021,-873,9.539,chr14:101096558-101096567	GGGGTTGCTC,+,0.849697,-2834,-4.074,chr14:101094597-101094606	GGAGTTGCCC,+,0.849697,-1145,-5.150,chr14:101096286-101096295
DIRAS3	DIRAS family, GTP-binding RAS-like 3	chr1:68284411-68285972 (-) // 100.0 // p31.3	NM_004675	79 // regulation of cyclin-dependent protein kinase activity // traceable author statement /// 6349 // imprinting // traceable author statement /// 7264 // small GTPase mediated signal transduction // traceable author statement /// 7264 // small GTPase mediated signal transduction // inferred from electronic annotation	16020 // membrane // inferred from electronic annotation	166 // nucleotide binding // inferred from electronic annotation /// 3924 // GTPase activity // traceable author statement /// 5525 // GTP binding // inferred from electronic annotation	---	24	GGGGAGCACC,-,0.885955,-220,0.678,chr1:68286192-68286201	GGTGCTCCCC,+,0.873022,-220,0.678,chr1:68286192-68286201	GGGGCGTCCT,+,0.860947,-3885,0.668,chr1:68289857-68289866	GGGGCTGGCC,-,0.858240,-3056,2.911,chr1:68289028-68289037	GGGGTGTCCA,+,0.857270,-2920,-9.021,chr1:68288892-68288901	GGGGCTGCAC,+,0.853374,-199,-2.762,chr1:68286171-68286180	GGTGATGTCC,+,0.853017,-2423,0.636,chr1:68288395-68288404	GGGGGGGTCC,+,0.848982,-2257,3.892,chr1:68288229-68288238	GGGAATTTTC,-,0.847913,-43,-5.990,chr1:68286015-68286024	GGGCTGGCCC,-,0.841985,-3057,1.067,chr1:68289029-68289038	GGGGAGGTAC,-,0.840439,-180,-2.732,chr1:68286152-68286161	AGGACGCCCC,-,0.835765,-3885,0.668,chr1:68289857-68289866	GGGACTATCC,-,0.833205,-2646,-2.590,chr1:68288618-68288627	AGGAAGCCCG,-,0.831476,-3914,-2.778,chr1:68289886-68289895	GGAATTTTCC,-,0.819915,-44,-4.309,chr1:68286016-68286025	GAGGCTTTCG,-,0.819659,-3760,-1.067,chr1:68289732-68289741	GGGGTTTTTG,-,0.815982,-145,-7.376,chr1:68286117-68286126	GTGGTGGCCG,-,0.808507,-4413,-2.749,chr1:68290385-68290394	GGGAAGCTAG,+,0.806798,-2633,-6.008,chr1:68288605-68288614	GGGACTGGCG,+,0.804951,-3959,-2.750,chr1:68289931-68289940	GTGGACCCCC,-,0.803883,-2255,4.408,chr1:68288227-68288236	GGGGGTCCAC,+,0.803231,-2255,4.408,chr1:68288227-68288236	GAGATTGTCC,+,0.800340,-4711,-1.092,chr1:68290683-68290692	GAGACTGCCG,-,0.800084,-2899,-7.849,chr1:68288871-68288880
DKFZP779L1068	PRO0845	chr8:93964933-94047514 (-) // 98.41 // q22.1	XM_926262 /// XM_931140 /// XM_931147 /// XM_931153 /// XM_931160 /// XM_931163 /// XM_931167 /// XM_931171 /// XM_931176 /// XM_936745 /// XM_942945 /// XM_942950 /// XM_942955 /// XM_942961 /// XM_942970 /// XM_942977 /// XM_942984 /// XM_942989	---	---	---	---	6	GGGACGCTCC,+,0.913743,-326,-26.080,chr8:94047840-94047849	GGGGTTTCAC,+,0.869271,-1531,-1.088,chr8:94049045-94049054	GGAGCGTCCC,-,0.860369,-326,-26.080,chr8:94047840-94047849	GGGGCTGGCC,+,0.858240,-817,-6.686,chr8:94048331-94048340	GAGATGTCCC,-,0.832014,-4495,0.641,chr8:94052009-94052018	GGGATGATCC,+,0.816950,-313,-8.861,chr8:94047827-94047836
DKK1	dickkopf homolog 1 (Xenopus laevis)	chr10:53744083-53747149 (+) // 95.95 // q21.1	NM_012242	7275 // development // inferred from electronic annotation /// 16055 // Wnt receptor signaling pathway // inferred from electronic annotation /// 30178 // negative regulation of Wnt receptor signaling pathway // inferred from electronic annotation	5576 // extracellular region // inferred from electronic annotation	4871 // signal transducer activity // traceable author statement /// 8083 // growth factor activity // traceable author statement	---	9	TGGGCTGCCC,-,0.853374,-1283,-21.563,chr10:53742791-53742800	GGGATTCCTC,-,0.844667,-3946,-1.423,chr10:53740128-53740137	GTGGTGGCCC,+,0.837118,-1687,-26.091,chr10:53742387-53742396	GCGATTGCCC,+,0.828695,-831,-16.082,chr10:53743243-53743252	GGTATTTTCC,+,0.819915,-3869,-9.880,chr10:53740205-53740214	GGGGAGGTGG,+,0.815504,-620,-64.775,chr10:53743454-53743463	TGGGTGGTCC,-,0.812440,-2614,-14.552,chr10:53741460-53741469	GGAATGCTCC,+,0.807410,-77,-9.074,chr10:53743997-53744006	GAGGAATCCC,+,0.800133,-3946,-1.423,chr10:53740128-53740137
DLG7	discs, large homolog 7 (Drosophila)	chr14:54684600-54725528 (-) // 99.89 // q22.3	NM_014750	87 // M phase of mitotic cell cycle // inferred from direct assay /// 87 // M phase of mitotic cell cycle // inferred from sequence or structural similarity /// 7049 // cell cycle // inferred from electronic annotation /// 7079 // mitotic chromosome movement towards spindle pole // inferred from sequence or structural similarity /// 7079 // mitotic chromosome movement towards spindle pole // non-…	5634 // nucleus // inferred from direct assay /// 5634 // nucleus // inferred from sequence or structural similarity /// 31616 // spindle pole centrosome // inferred from direct assay /// 31616 // spindle pole centrosome // inferred from sequence or struc	4721 // phosphoprotein phosphatase activity // inferred from direct assay /// 4721 // phosphoprotein phosphatase activity // inferred from sequence or structural similarity /// 5515 // protein binding // inferred from physical interaction	---	19	GGAGATTTCC,+,0.872592,-2813,-11.658,chr14:54728341-54728350	GGGGATCACG,-,0.869923,-4029,-4.482,chr14:54729557-54729566	GGGGAGGCTC,-,0.865117,-1509,-8.987,chr14:54727037-54727046	GTGGAGCCCG,-,0.856154,-2766,-35.103,chr14:54728294-54728303	GGGTCTCTCC,-,0.849534,-3728,-1.064,chr14:54729256-54729265	GGAAATCTCC,-,0.847987,-2813,-11.658,chr14:54728341-54728350	GGGAAGATCC,-,0.844949,-2574,-26.552,chr14:54728102-54728111	GAGATTTCCC,+,0.844593,-2812,-9.363,chr14:54728340-54728349	GGGGCGCTCA,-,0.836342,-2730,-10.830,chr14:54728258-54728267	TGGAAGCTCC,+,0.835409,-652,0.641,chr14:54726180-54726189	GGGGCTGGCG,+,0.829629,-3205,-6.516,chr14:54728733-54728742	GGGATCTTCC,+,0.829110,-2575,-16.024,chr14:54728103-54728112	GGGGTTGTCA,-,0.825596,-3943,0.793,chr14:54729471-54729480	GCGATTCTCC,+,0.823666,-4161,-2.762,chr14:54729689-54729698	GGGGTTTTTG,+,0.815982,-541,-2.267,chr14:54726069-54726078	TGGGAGGTCG,-,0.811828,-1133,-2.699,chr14:54726661-54726670	GTGATGTTCC,+,0.807336,-4480,0.635,chr14:54730008-54730017	GGGGGTCACC,-,0.804421,-1401,-2.884,chr14:54726929-54726938	GGTGACCCCC,+,0.803883,-1401,-2.884,chr14:54726929-54726938
DNAJB9	DnaJ (Hsp40) homolog, subfamily B, member 9	chr7:107997607-108001380 (+) // 73.15 // q31.1	NM_012328	6457 // protein folding // inferred from electronic annotation	5634 // nucleus // inferred from electronic annotation /// 5730 // nucleolus // inferred from sequence or structural similarity /// 5737 // cytoplasm // inferred from sequence or structural similarity	30188 // chaperone regulator activity // inferred from sequence or structural similarity /// 31072 // heat shock protein binding // inferred from electronic annotation /// 51082 // unfolded protein binding // inferred from electronic annotation	---	16	GGGGTTTCAC,-,0.869271,-4532,-1.067,chr7:107993066-107993075	GGGGTTTCTC,+,0.869271,-1524,-1.771,chr7:107996074-107996083	GGCGAGGCCC,-,0.868794,-639,-5.015,chr7:107996959-107996968	GGTGAGGCCC,+,0.865117,-342,-39.416,chr7:107997256-107997265	GCGGCTTTCC,-,0.851947,-228,-14.059,chr7:107997370-107997379	TGGAATTTCC,-,0.847913,-2728,-3.574,chr7:107994870-107994879	GGGTTTCTCC,+,0.845857,-1523,-1.568,chr7:107996075-107996084	GGGAAGGCGC,-,0.844115,-578,-12.314,chr7:107997020-107997029	GGGAATTCAG,-,0.843981,-2238,-16.418,chr7:107995360-107995369	AGGGCGGCCC,+,0.840795,-305,-40.853,chr7:107997293-107997302	GGGGAGGCAG,+,0.836506,-88,-14.674,chr7:107997510-107997519	GGGAAAGCCG,+,0.829925,-229,-9.774,chr7:107997369-107997378	GGGAATTTGG,-,0.822979,-3835,-31.640,chr7:107993763-107993772	GGGGTATTCG,-,0.821500,-4033,42.383,chr7:107993565-107993574	GAGACTGTCC,-,0.804017,-3214,-10.926,chr7:107994384-107994393	GGGATTGCGG,-,0.800084,-2889,-23.532,chr7:107994709-107994718
DNAPTP6	DNA polymerase-transactivated protein 6	chr2:200879309-201051497 (+) // 98.04 // q33.1	NM_015535	---	---	---	---	5	GGGGTGTTCC,-,0.934670,-241,-14.267,chr2:200879055-200879064	GAGGCTTTCC,+,0.848270,-3694,-13.554,chr2:200875602-200875611	GGGGTTCTTC,+,0.844667,-945,-14.625,chr2:200878351-200878360	GTGAAGTCCG,-,0.831402,-1713,-11.869,chr2:200877583-200877592	GGGGTGCTGG,+,0.807154,-2055,-17.833,chr2:200877241-200877250
DOM3Z	dom-3 homolog Z (C. elegans)	chr6:32045632-32047719 (-) // 99.92 // p21.32 /// chr6_cox_hap1:3383916-3386003 (-) // 99.92 // /// chr6_qbl_hap2:3185389-3187476 (-) // 99.92 //	NM_005510	---	---	5515 // protein binding // inferred from physical interaction /// 42802 // identical protein binding // inferred from physical interaction	---	68	GGGGCGCCCC,+,0.963099,-4254,0.000,chr6_qbl_hap2:3191730-3191739	GGGGCGCCCC,-,0.963099,-4254,0.000,chr6_qbl_hap2:3191730-3191739	GGGGCTTCCG,+,0.946993,-818,-23.624,chr6_qbl_hap2:3188294-3188303	GGGGCGGCCG,-,0.914840,-3887,0.000,chr6_qbl_hap2:3191363-3191372	GGGGCGGCCG,-,0.914840,-4014,0.000,chr6_qbl_hap2:3191490-3191499	GGGACGCCCG,-,0.909810,-341,-5.572,chr6_qbl_hap2:3187817-3187826	GGGGAGCGCC,+,0.889632,-4499,0.000,chr6_qbl_hap2:3191975-3191984	GAGGAGCCCC,+,0.884765,-3866,0.000,chr6_qbl_hap2:3191342-3191351	GAGGAGCCCC,+,0.884765,-3993,0.000,chr6_qbl_hap2:3191469-3191478	GAGGAGCCCC,+,0.884765,-4219,0.000,chr6_qbl_hap2:3191695-3191704	GAGGAGCCCC,+,0.884765,-4615,0.000,chr6_qbl_hap2:3192091-3192100	GGCGCTCCCC,-,0.876699,-4499,0.000,chr6_qbl_hap2:3191975-3191984	GGGGTTTGCC,+,0.874138,-87,-18.706,chr6_qbl_hap2:3187563-3187572	GGGAATTCCA,+,0.873169,-840,-13.108,chr6_qbl_hap2:3188316-3188325	GGGGCTCCTC,-,0.873022,-3866,0.000,chr6_qbl_hap2:3191342-3191351	GGGGCTCCTC,-,0.873022,-3993,0.000,chr6_qbl_hap2:3191469-3191478	GGGGCTCCTC,-,0.873022,-4219,0.000,chr6_qbl_hap2:3191695-3191704	GGGGCTCCTC,-,0.873022,-4615,0.000,chr6_qbl_hap2:3192091-3192100	GGGGTTTCGC,+,0.872948,-4899,0.000,chr6_qbl_hap2:3192375-3192384	TGGAATTCCC,-,0.872592,-840,-13.108,chr6_qbl_hap2:3188316-3188325	GGTGTTTCCC,+,0.869271,-1746,0.359,chr6_qbl_hap2:3189222-3189231	GGGGTTTCAC,-,0.869271,-3561,-1.055,chr6_qbl_hap2:3191037-3191046	GGGGAGACCG,-,0.865694,-350,-6.891,chr6_qbl_hap2:3187826-3187835	CGGGCGTCCC,+,0.864046,-341,-5.572,chr6_qbl_hap2:3187817-3187826	CGGAAGCCCC,-,0.863764,-818,-23.624,chr6_qbl_hap2:3188294-3188303	GGCAAGTCCC,+,0.863690,-2010,-0.565,chr6_qbl_hap2:3189486-3189495	GAGGCGCCCC,-,0.860443,-3901,0.000,chr6_qbl_hap2:3191377-3191386	GGGGCGCCTC,+,0.860443,-3901,0.000,chr6_qbl_hap2:3191377-3191386	GAGGCGCCCC,-,0.860443,-4028,0.000,chr6_qbl_hap2:3191504-3191513	GGGGCGCCTC,+,0.860443,-4028,0.000,chr6_qbl_hap2:3191504-3191513
DPY19L1	dpy-19-like 1 (C. elegans)	chr7:34927604-34944258 (-) // 83.11 // p14.3	XM_371891 /// XM_935726 /// XM_938743	---	---	---	---	13	GGGAATTTCC,+,0.950569,-113,-10.748,chr7:34944371-34944380	GGAAATTCCC,-,0.872592,-113,-10.748,chr7:34944371-34944380	GGGCAGTTCC,+,0.864879,-4108,-21.217,chr7:34948366-34948375	GGGGAGTTCA,+,0.860590,-2086,40.822,chr7:34946344-34946353	GGGAACTTCC,+,0.857108,-126,-14.975,chr7:34944384-34944393	GTGGTGTCCC,-,0.856693,-4777,-16.734,chr7:34949035-34949044	GGGGCTCTCT,+,0.848921,-940,-18.766,chr7:34945198-34945207	TGGGCTTCCG,+,0.844337,-1349,-14.381,chr7:34945607-34945616	GGGGTTCCTG,+,0.840735,-2594,-19.006,chr7:34946852-34946861	TGGAAGTTCC,-,0.835335,-125,-20.252,chr7:34944383-34944392	GGAACTGCCC,-,0.828695,-4108,-21.217,chr7:34948366-34948375	TGGACTTTCC,+,0.823591,-4433,-13.924,chr7:34948691-34948700	GGTGATACCC,-,0.804228,-4799,-6.829,chr7:34949057-34949066
DRAP1	DR1-associated protein 1 (negative cofactor 2 alpha)	chr1_random:196343-198668 (+) // 42.31 // /// chr1_random:215819-216673 (+) // 36.58 // /// chr1:1343664-1347012 (-) // 77.54 // p36.33	NM_006442	122 // negative regulation of transcription from RNA polymerase II promoter // traceable author statement /// 6350 // transcription // inferred from electronic annotation /// 6355 // regulation of transcription, DNA-dependent // inferred from electronic annotation	5622 // intracellular // inferred from electronic annotation /// 5634 // nucleus // inferred from electronic annotation	3700 // transcription factor activity // traceable author statement /// 3714 // transcription corepressor activity // traceable author statement /// 43565 // sequence-specific DNA binding // inferred from electronic annotation	---	57	GGGACTTTCC,+,0.926247,-756,0.575,chr1:1347768-1347777	GGGATTCTCC,+,0.922645,-145,-18.052,chr1:1347157-1347166	GGGGAGTCCA,+,0.885269,-1524,-2.846,chr1:1348536-1348545	GGGGACCTCC,-,0.881861,-4435,-10.759,chr1:1351447-1351456	GGGAATTGCC,-,0.877458,-1347,-1.110,chr1:1348359-1348368	GGCAATTCCC,+,0.876268,-1347,-1.110,chr1:1348359-1348368	GGGGTTTCAC,-,0.869271,-2344,-4.583,chr1:1349356-1349365	GGGGTTTCAC,+,0.869271,-2772,0.636,chr1:1349784-1349793	GGGGTTTCAC,+,0.869271,-3511,0.636,chr1:1350523-1350532	GGGAGGTCCC,+,0.868556,-4436,-17.437,chr1:1351448-1351457	GGGGAGGCCA,+,0.865694,-444,-12.413,chr1:1347456-1347465	GAGGAGGCCC,-,0.865117,-844,-1.124,chr1:1347856-1347865	TGGGAGGCCC,-,0.865117,-3082,0.691,chr1:1350094-1350103	GGGGAGCTGC,-,0.863764,-4031,-11.717,chr1:1351043-1351052	GGGCTGCCCC,+,0.861633,-1465,0.605,chr1:1348477-1348486	GGAAAGTCCC,-,0.860013,-756,0.575,chr1:1347768-1347777	GGGGCAGCCC,-,0.858892,-1465,0.605,chr1:1348477-1348486	GGGGCTGGCC,-,0.858240,-3955,-21.930,chr1:1350967-1350976	GGGACCTCCC,-,0.857465,-4436,-17.437,chr1:1351448-1351457	GGGGCTGCCA,+,0.853951,-4743,-10.691,chr1:1351755-1351764	GGGGCCCCCG,-,0.853606,-4484,-8.457,chr1:1351496-1351505	GTGGCTGCCC,+,0.853374,-892,0.593,chr1:1347904-1347913	AGGGCTGCCC,+,0.853374,-1466,0.588,chr1:1348478-1348487	AGGGCTGCCC,+,0.853374,-4291,-30.340,chr1:1351303-1351312	TGGACTCCCC,-,0.848344,-1524,-2.846,chr1:1348536-1348545	GGTGCTCTCC,+,0.848344,-4301,-34.707,chr1:1351313-1351322	GGAGCTTTCC,+,0.848270,-702,-3.038,chr1:1347714-1347723	GGGAAGGGCC,-,0.845305,-4077,-9.948,chr1:1351089-1351098	GGTGCTTCCG,-,0.844337,-4404,-17.170,chr1:1351416-1351425	CGGGAGGTCC,+,0.844115,-4437,-13.472,chr1:1351449-1351458	GAGGCGGCCC,-,0.840795,-4063,-3.012,chr1:1351075-1351084	GGGGTTCCAG,-,0.840735,-4899,-14.439,chr1:1351911-1351920	AGGGAGGTCC,+,0.840439,-4211,-21.883,chr1:1351223-1351232	TGGGAGGCCG,-,0.836506,-2710,-4.409,chr1:1349722-1349731
DSP	Desmoplakin	chr6:7485682-7486194 (-) // 99.42 // p24.3	NM_001008844 /// NM_004415	8544 // epidermis development // traceable author statement /// 18149 // peptide cross-linking // inferred from direct assay /// 30216 // keratinocyte differentiation // inferred from direct assay	1533 // cornified envelope // inferred from direct assay /// 5882 // intermediate filament // not recorded /// 5913 // cell-cell adherens junction // not recorded /// 5856 // cytoskeleton // inferred from electronic annotation	5200 // structural constituent of cytoskeleton // traceable author statement /// 30674 // protein binding, bridging // inferred from direct assay /// 5198 // structural molecule activity // inferred from direct assay /// 5198 // structural molecule activity // inferred from electronic annotation	---	52	GGGGATTTCC,-,0.975248,-2513,-0.190,chr6:7488707-7488716	GGGGCTGTCC,-,0.931351,-1398,-7.872,chr6:7487592-7487601	GGGGCGGCCG,-,0.914840,-541,3.952,chr6:7486735-7486744	GCGGAGCCCC,+,0.888442,-1570,-23.727,chr6:7487764-7487773	GGGGTCCCCC,+,0.878541,-4351,-34.075,chr6:7490545-7490554	GGGGACCCCG,-,0.877928,-457,-12.859,chr6:7486651-7486660	GGGGCTCCGC,-,0.876699,-1570,-23.727,chr6:7487764-7487773	GGGTCTTCCC,+,0.874138,-2030,-31.277,chr6:7488224-7488233	GGAAATCCCC,+,0.872666,-2513,-0.190,chr6:7488707-7488716	GAGGATTTCC,+,0.872592,-338,-3.686,chr6:7486532-7486541	GGGAAGACCC,-,0.869627,-2030,-31.277,chr6:7488224-7488233	GGGGATCCTG,-,0.868733,-3196,-27.600,chr6:7489390-7489399	GGGGAGGACC,+,0.866307,-416,-10.681,chr6:7486610-7486619	GGGCTGTCCC,-,0.861559,-1399,-8.267,chr6:7487593-7487602	GGGGAAGCCG,+,0.854603,-1721,-23.780,chr6:7487915-7487924	GGGGTCTTCC,+,0.853788,-2031,-41.804,chr6:7488225-7488234	GGCAATTTCC,-,0.851590,-133,-14.486,chr6:7486327-7486336	GGGGTCCCCG,+,0.849930,-456,-17.027,chr6:7486650-7486659	GGGGCTCGCG,-,0.849278,-1154,-34.801,chr6:7487348-7487357	GGGAGGGCCC,-,0.848982,-797,-25.332,chr6:7486991-7487000	GGGATTTCCA,-,0.845170,-2514,-6.114,chr6:7488708-7488717	AGGATTCCCC,-,0.844667,-2936,-22.960,chr6:7489130-7489139	GGGAAGGCGC,-,0.844115,-581,-4.591,chr6:7486775-7486784	GGGGTTTCTG,+,0.840660,-4381,-19.133,chr6:7490575-7490584	GGGACGTGCC,-,0.840557,-1793,-25.422,chr6:7487987-7487996	GGCACGTCCC,+,0.839368,-1793,-25.422,chr6:7487987-7487996	GGGAAGTTCT,+,0.835912,-1248,-9.774,chr6:7487442-7487451	GGGGCGTCGG,-,0.835435,-1380,-58.966,chr6:7487574-7487583	GGGAAGTTTC,+,0.835335,-1743,-20.538,chr6:7487937-7487946	GGGACAGCCC,+,0.834214,-1399,-8.267,chr6:7487593-7487602	AGGATGCCCC,+,0.832088,-2406,-17.507,chr6:7488600-7488609	GGGCATGTCG,-,0.829273,-3319,-28.346,chr6:7489513-7489522	GGGGTGTACG,-,0.829271,-4728,-60.775,chr6:7490922-7490931	GCGGCTGCCG,-,0.828439,-1760,-18.068,chr6:7487954-7487963
DTL	denticleless homolog (Drosophila)	chr1:210275702-210344971 (+) // 96.34 // q32.3	NM_016448	---	---	---	---	11	GGGGAGCGCC,-,0.889632,-508,-29.375,chr1:210275185-210275194	GGCGCTCCCC,+,0.876699,-508,-29.375,chr1:210275185-210275194	GGGGCTTCCA,-,0.873526,-3175,-1.032,chr1:210272518-210272527	GGGGTTTCAC,-,0.869271,-1826,-1.064,chr1:210273867-210273876	TGGAAGCCCC,+,0.860087,-3175,-1.032,chr1:210272518-210272527	GGGGTTTTCT,-,0.845170,-1594,-10.308,chr1:210274099-210274108	GAGGCGCCCG,+,0.831832,-36,3.614,chr1:210275657-210275666	GGGACTGCTC,+,0.828695,-650,-5.883,chr1:210275043-210275052	GGGATATTCC,-,0.825433,-1500,-6.776,chr1:210274193-210274202	TGGAAGGCCG,+,0.811828,-1888,-4.394,chr1:210273805-210273814	GCGACGTCCG,-,0.810757,-28,2.880,chr1:210275665-210275674
DUSP22	Dual specificity phosphatase 22	chr6:290856-296134 (+) // 93.63 // p25.3	NM_020185	188 // inactivation of MAPK activity // traceable author statement /// 6470 // protein amino acid dephosphorylation // traceable author statement /// 6915 // apoptosis // traceable author statement /// 7275 // development // traceable author statement /// 8283 // cell proliferation // traceable author statement /// 6470 // protein amino acid dephosphorylation // inferred from electronic annotation	5634 // nucleus // inferred from electronic annotation	4725 // protein tyrosine phosphatase activity // inferred from electronic annotation /// 8138 // protein tyrosine/serine/threonine phosphatase activity // inferred from electronic annotation /// 16787 // hydrolase activity // inferred from electronic annotation /// 4721 // phosphoprotein phosphatase activity // inferred from electronic annotation	---	15	GGGGAGCTCC,+,0.962743,-2886,-24.714,chr6:287961-287970	GGGTATTTCC,+,0.873781,-4449,20.721,chr6:286398-286407	GGAGCTCCCC,-,0.873022,-2886,-24.714,chr6:287961-287970	TGGGAGCTCC,-,0.860087,-2884,-21.549,chr6:287963-287972	GAGGTGCCCC,+,0.856767,-4747,-20.218,chr6:286100-286109	TGGGCTTTCC,-,0.848270,-984,-31.633,chr6:289863-289872	GGTATTTCCC,+,0.844593,-4448,16.704,chr6:286399-286408	GGGGCTTCTG,+,0.844337,-4406,4.141,chr6:286441-286450	GGGGTGGCGC,+,0.840795,-4195,-21.389,chr6:286652-286661	TGGGAGGCCG,-,0.836506,-1445,-1.050,chr6:289402-289411	GGGAAGTTCT,-,0.835912,-851,-29.218,chr6:289996-290005	GGTGCGCTCC,-,0.835765,-1754,-19.310,chr6:289093-289102	GGGACTTCTG,-,0.819659,-3059,-10.357,chr6:287788-287797	GGGAAGGCTG,-,0.811828,-767,-17.187,chr6:290080-290089	GGGGACTCGC,-,0.807486,-4765,-41.145,chr6:286082-286091
DUSP5	dual specificity phosphatase 5	chr10:112247824-112261111 (+) // 96.59 // q25.2	NM_004419	6470 // protein amino acid dephosphorylation // inferred from electronic annotation /// 6470 // protein amino acid dephosphorylation // traceable author statement	5634 // nucleus // inferred from electronic annotation	4725 // protein tyrosine phosphatase activity // traceable author statement /// 16787 // hydrolase activity // inferred from electronic annotation /// 17017 // MAP kinase phosphatase activity // inferred from electronic annotation /// 4721 // phosphoprotein phosphatase activity // inferred from electronic annotation /// 4725 // protein tyrosine phosphatase activity // inferred from electronic ann…	Cell adhesion molecules (CAMs) // KEGG /// Adherens junction // KEGG /// Jak-STAT signaling pathway // KEGG /// T cell receptor signaling pathway // KEGG /// B cell receptor signaling pathway // KEGG /// Leukocyte transendothelial migration // KEGG /// Insulin signaling pathway // KEGG /// Adipocytokine signaling pathway // KEGG /// Type I diabetes mellitus // KEGG /// Epithelial cell signaling i…	39	GGGGATTCCG,-,0.971315,-170,35.724,chr10:112247645-112247654	GGGACTGCCC,+,0.931351,-2065,-6.417,chr10:112245750-112245759	GGGGAGACCC,-,0.894305,-962,-14.706,chr10:112246853-112246862	GGGCAGTCCC,-,0.889558,-2065,-6.417,chr10:112245750-112245759	CGGAATCCCC,+,0.876343,-170,35.724,chr10:112247645-112247654	GGGTCTCCCC,+,0.874212,-962,-14.706,chr10:112246853-112246862	GGGGTTTCAC,-,0.869271,-2985,0.636,chr10:112244830-112244839	GGGGTTTCTC,+,0.869271,-2503,0.122,chr10:112245312-112245321	GGTGTTTCCC,-,0.869271,-249,-3.434,chr10:112247566-112247575	GGGGAGGCCA,-,0.865694,-2271,-10.856,chr10:112245544-112245553	GCGGCTGCCC,-,0.857050,-222,3.860,chr10:112247593-112247602	GAGGAGTCCG,-,0.856080,-597,-18.530,chr10:112247218-112247227	GGAGATGCCG,+,0.849085,-1609,-14.903,chr10:112246206-112246215	GGGATTCCGC,-,0.848344,-171,29.705,chr10:112247644-112247653	TGGAATCTCC,+,0.847987,-1880,-27.885,chr10:112245935-112245944	GGGTTTCTCC,+,0.845857,-2502,0.120,chr10:112245313-112245322	GGGGTTCTCA,-,0.845245,-3966,6.052,chr10:112243849-112243858	GGGGCGGCGC,-,0.844472,-497,-8.072,chr10:112247318-112247327	GGGGCTTCAG,-,0.844337,-1113,2.694,chr10:112246702-112246711	GGGAAGGCCT,-,0.841016,-1738,-13.937,chr10:112246077-112246086	CGGGAGTTCG,-,0.835079,-2473,0.124,chr10:112245342-112245351	GGCGCTGTCC,-,0.832372,-1463,-4.924,chr10:112246352-112246361	TGGGTGCTCC,+,0.832088,-1641,-6.640,chr10:112246174-112246183	GGGGCTGGCG,-,0.829629,-1671,-1.477,chr10:112246144-112246153	GCGGCTGCCG,-,0.828439,-413,-15.026,chr10:112247402-112247411	GGGGCTGCGG,-,0.828439,-65,13.411,chr10:112247750-112247759	AGGGTGTCCG,-,0.828082,-28,-13.114,chr10:112247787-112247796	GGGACTCTAC,-,0.823666,-3128,-10.457,chr10:112244687-112244696	GCGATTCTCC,+,0.823666,-2593,0.119,chr10:112245222-112245231	CGGATTCCCG,-,0.819733,-610,-17.992,chr10:112247205-112247214	GGGACGCGCG,-,0.812021,-310,-28.255,chr10:112247505-112247514
DUSP6	dual specificity phosphatase 6	chr12:88265969-88270295 (-) // 99.0 // q21.33	NM_001946 /// NM_022652	74 // regulation of progression through cell cycle // non-traceable author statement /// 188 // inactivation of MAPK activity // inferred from direct assay /// 6470 // protein amino acid dephosphorylation // traceable author statement /// 6470 // protein amino acid dephosphorylation // inferred from electronic annotation	5625 // soluble fraction // traceable author statement /// 5737 // cytoplasm // inferred from direct assay	4722 // protein serine/threonine phosphatase activity // inferred from direct assay /// 4725 // protein tyrosine phosphatase activity // inferred from direct assay /// 16787 // hydrolase activity // inferred from electronic annotation /// 17017 // MAP kinase phosphatase activity // inferred from electronic annotation /// 4721 // phosphoprotein phosphatase activity // inferred from electronic anno…	Cell adhesion molecules (CAMs) // KEGG /// Adherens junction // KEGG /// Jak-STAT signaling pathway // KEGG /// T cell receptor signaling pathway // KEGG /// B cell receptor signaling pathway // KEGG /// Leukocyte transendothelial migration // KEGG /// Insulin signaling pathway // KEGG /// Adipocytokine signaling pathway // KEGG /// Type I diabetes mellitus // KEGG /// Epithelial cell signaling i…	67	GGGGAGGCCC,+,0.967773,-1230,-18.255,chr12:88271525-88271534	GGGGCTGCCC,+,0.956030,-4987,-7.826,chr12:88275282-88275291	GGGACTCCCG,-,0.922389,-1405,-22.440,chr12:88271700-88271709	GGGACGGCCC,-,0.918772,-2628,-11.512,chr12:88272923-88272932	GGGAAGGCCG,+,0.914483,-1783,0.662,chr12:88272078-88272087	GGGGATTGCC,-,0.902137,-2146,-13.515,chr12:88272441-88272450	GGGATTGCCG,-,0.899064,-2147,-17.654,chr12:88272442-88272451	GGGGGGTCCC,+,0.893234,-1465,-12.112,chr12:88271760-88271769	GGGCAGCCCC,-,0.889632,-4987,-7.826,chr12:88275282-88275291	CGGGAGTCCC,+,0.888368,-1405,-22.440,chr12:88271700-88271709	GGGGAGCACC,-,0.885955,-1289,-7.669,chr12:88271584-88271593	GGGGCCTCCC,-,0.882143,-1229,-19.235,chr12:88271524-88271533	GGGGTCTCCC,-,0.878467,-1947,12.507,chr12:88272242-88272251	GGGCCTCCCC,-,0.877889,-1230,-18.255,chr12:88271525-88271534	TGGGATGCCC,+,0.877696,-2888,-3.568,chr12:88273183-88273192	GGGGGTCCCG,+,0.877276,-1464,-15.691,chr12:88271759-88271768	GGCAATCCCC,+,0.876343,-2146,-13.515,chr12:88272441-88272450	GGTGCTCCCC,+,0.873022,-1289,-7.669,chr12:88271584-88271593	GGTGTTTCCC,-,0.869271,-4361,-15.016,chr12:88274656-88274665	GGGGAGGCGC,-,0.868794,-1646,-3.139,chr12:88271941-88271950	GGGAGGCCCC,+,0.868630,-1229,-19.235,chr12:88271524-88271533	GGGGAGGCCT,-,0.865694,-2236,0.344,chr12:88272531-88272540	GGGCCGTCCC,+,0.865236,-2628,-11.512,chr12:88272923-88272932	GGCGCGTCCC,+,0.864046,-1093,-18.804,chr12:88271388-88271397	GGGGAGTTAC,-,0.860013,-932,-12.687,chr12:88271227-88271236	GGGGAGCCGG,-,0.859831,-1053,-14.198,chr12:88271348-88271357	GGGACCCCCC,-,0.857539,-1465,-12.112,chr12:88271760-88271769	GGAGTGTCCC,-,0.856693,-1887,-8.837,chr12:88272182-88272191	GGGGCTGCCT,-,0.853951,-1069,-3.463,chr12:88271364-88271373	GGGAATGCCA,-,0.853595,-2541,-16.961,chr12:88272836-88272845	GGGAATTTCA,-,0.848491,-4951,-6.371,chr12:88275246-88275255	AGGAATTTCC,-,0.847913,-259,69.190,chr12:88270554-88270563
DYNLT1	dynein, light chain, Tctex-type 1	chr6:158977493-158985728 (-) // 97.48 // q25.3	NM_006519	---	5868 // cytoplasmic dynein complex // inferred from sequence or structural similarity /// 5874 // microtubule // inferred from electronic annotation /// 5634 // nucleus // inferred from electronic annotation /// 5882 // intermediate filament // inferred f	3777 // microtubule motor activity // inferred from sequence or structural similarity /// 5515 // protein binding // inferred from physical interaction /// 5198 // structural molecule activity // inferred from electronic annotation /// 3774 // motor activity // inferred from electronic annotation	---	20	GCGGAGGCCC,+,0.868794,-4394,0.454,chr6:158990122-158990131	GGGCAGCTCC,-,0.864953,-257,-15.821,chr6:158985985-158985994	GGCGCGTCCC,-,0.864046,-10,0.022,chr6:158985738-158985747	GGAGCTGCCC,+,0.853374,-257,-15.821,chr6:158985985-158985994	GGGTTTCTCC,+,0.845857,-3404,0.125,chr6:158989132-158989141	GGGACGCGCC,+,0.840632,-10,0.022,chr6:158985738-158985747	TGGGAGGCCG,-,0.836506,-3641,-0.998,chr6:158989369-158989378	GGGAAGTTTC,+,0.835335,-495,-8.939,chr6:158986223-158986232	AGGAAGTTCC,+,0.835335,-2391,-6.846,chr6:158988119-158988128	CGGGAGTTCG,-,0.835079,-3375,0.129,chr6:158989103-158989112	GGAGTGCTCC,+,0.832088,-2697,-10.291,chr6:158988425-158988434	GGGATCCTCC,-,0.829184,-1698,0.642,chr6:158987426-158987435	GGGGCTGCAG,+,0.824763,-4327,-9.774,chr6:158990055-158990064	GCGATTCTCC,+,0.823666,-3492,0.126,chr6:158989220-158989229	GGTATTCTCC,-,0.819989,-1559,0.615,chr6:158987287-158987296	TGGATTTTCC,-,0.819915,-3976,-21.181,chr6:158989704-158989713	GGGATTCCAG,-,0.816056,-1591,0.652,chr6:158987319-158987328	GAGGAGGTCG,+,0.811828,-1213,-7.512,chr6:158986941-158986950	TGGGTGTTCG,-,0.803403,-1927,-18.061,chr6:158987655-158987664	GGGACTGCAG,+,0.800084,-3844,-2.812,chr6:158989572-158989581
EFTUD2	elongation factor Tu GTP binding domain containing 2	chr17:40283804-40327421 (-) // 97.07 // q21.31	NM_004247	398 // nuclear mRNA splicing, via spliceosome // inferred from electronic annotation /// 6412 // protein biosynthesis // inferred from electronic annotation /// 8380 // RNA splicing // traceable author statement /// 6397 // mRNA processing // inferred from electronic annotation /// 6397 // mRNA processing // traceable author statement	5634 // nucleus // inferred from electronic annotation /// 5681 // spliceosome complex // traceable author statement /// 30529 // ribonucleoprotein complex // inferred from electronic annotation	166 // nucleotide binding // inferred from electronic annotation /// 3924 // GTPase activity // traceable author statement /// 5515 // protein binding // inferred from physical interaction /// 5525 // GTP binding // inferred from electronic annotation	---	42	GGGGATCCCC,+,1.000000,-383,-16.545,chr17:40332672-40332681	GGGGATCCCC,-,1.000000,-383,-16.545,chr17:40332672-40332681	GGGGTTGCCC,-,0.952353,-355,-14.106,chr17:40332644-40332653	GGGGTTGCCC,+,0.952353,-3296,-31.261,chr17:40335585-40335594	GGGACTTTCC,+,0.926247,-3943,8.330,chr17:40336232-40336241	GGGGACTTCC,-,0.881787,-594,-16.570,chr17:40332883-40332892	GGTGAGGCCC,-,0.865117,-2261,-4.881,chr17:40334550-40334559	GGGGAGCTGC,-,0.863764,-3126,19.271,chr17:40335415-40335424	AGGAAGTCCC,+,0.860013,-595,-11.669,chr17:40332884-40332893	GGAAAGTCCC,-,0.860013,-3943,8.330,chr17:40336232-40336241	GGGGCCCTCC,-,0.857539,-2781,-11.583,chr17:40335070-40335079	GGGGAGCCTG,+,0.856154,-2895,-18.321,chr17:40335184-40335193	GGGAGGGCCC,+,0.848982,-2782,-13.489,chr17:40335071-40335080	GGGACTTCCT,-,0.848847,-595,-11.669,chr17:40332884-40332893	GGGGCTTTCT,+,0.848847,-2971,-26.325,chr17:40335260-40335269	GGGGTTCTGC,-,0.848344,-3486,-23.558,chr17:40335775-40335784	GGGGCTCCAG,-,0.844411,-4473,0.856,chr17:40336762-40336771	GAGGCTTCCG,-,0.844337,-4343,-30.076,chr17:40336632-40336641	GGGAAGGACC,-,0.841628,-2218,-24.677,chr17:40334507-40334516	GGGGTGGCCA,+,0.837696,-526,-19.055,chr17:40332815-40332824	GGGCTGCTCC,-,0.836955,-199,-11.150,chr17:40332488-40332497	TGGGAGGCCG,-,0.836506,-770,0.000,chr17:40333059-40333068	GGGAAGCTCA,+,0.835986,-4581,21.848,chr17:40336870-40336879	GGGAAAGTCC,-,0.833857,-3942,9.215,chr17:40336231-40336240	GGGGCCTTCG,-,0.828854,-278,13.799,chr17:40332567-40332576	GGCATTGCCC,-,0.828695,-981,-12.949,chr17:40333270-40333279	AGGGTTGTCC,+,0.825019,-104,8.288,chr17:40332393-40332402	GGAATTTTCC,+,0.819915,-2732,-9.767,chr17:40335021-40335030	GTGAAGGTCC,-,0.815760,-429,-8.861,chr17:40332718-40332727	TGGAAGGTCC,+,0.815760,-2223,-10.402,chr17:40334512-40334521	AGGGTGGTCC,+,0.812440,-255,-13.724,chr17:40332544-40332553	GGGATGCTCT,-,0.807987,-2540,-19.622,chr17:40334829-40334838
EIF2AK2	eukaryotic translation initiation factor 2-alpha kinase 2	chr2:37187202-37229907 (-) // 88.28 // p22.2	NM_002759	6355 // regulation of transcription, DNA-dependent // not recorded /// 6468 // protein amino acid phosphorylation // inferred from electronic annotation /// 6468 // protein amino acid phosphorylation // traceable author statement /// 6915 // apoptosis // not recorded /// 6955 // immune response // inferred from electronic annotation /// 7049 // cell cycle // not recorded /// 8285 // negative regu…	5622 // intracellular // inferred from electronic annotation	166 // nucleotide binding // inferred from electronic annotation /// 3725 // double-stranded RNA binding // inferred from electronic annotation /// 3725 // double-stranded RNA binding // traceable author statement /// 4674 // protein serine/threonine kinase activity // inferred from electronic annotation /// 4694 // eukaryotic translation initiation factor 2alpha kinase activity // traceable auth…	Translation_Factors // GenMAPP /// Translation_Factors // GenMAPP /// Translation_Factors // GenMAPP	13	GGGGTTTCAC,-,0.869271,-2110,-0.447,chr2:37239682-37239691	GGGGTTTTGC,+,0.848270,-1086,-7.029,chr2:37238658-37238667	AGGGTTCTCC,-,0.844667,-291,-23.083,chr2:37237863-37237872	GTGATTCCCC,-,0.844667,-2157,-10.079,chr2:37239729-37239738	TGGGAGGCCG,-,0.836506,-2683,1.248,chr2:37240255-37240264	TGGGAGGCCG,-,0.836506,-4051,0.702,chr2:37241623-37241632	AGGAAGCTCC,+,0.835409,-708,-15.723,chr2:37238280-37238289	GGGAAGCCTG,+,0.831476,-2374,-6.548,chr2:37239946-37239955	GCGATTCTCC,+,0.823666,-2831,-2.809,chr2:37240403-37240412	GGGAATTTGG,-,0.822979,-2309,-2.638,chr2:37239881-37239890	GGGAAGGCGG,+,0.815504,-72,-3.693,chr2:37237644-37237653	TGGAAGGCCG,+,0.811828,-2172,-1.407,chr2:37239744-37239753	GGGGAATCAC,+,0.800133,-2157,-10.079,chr2:37239729-37239738
EIF2C2	Eukaryotic translation initiation factor 2C, 2	chr8:141599436-141601303 (-) // 96.0 // q24.3	NM_012154	6412 // protein biosynthesis // non-traceable author statement /// 6412 // protein biosynthesis // inferred from electronic annotation	---	3743 // translation initiation factor activity // non-traceable author statement /// 5515 // protein binding // inferred from physical interaction /// 3743 // translation initiation factor activity // inferred from electronic annotation	---	12	GGGGCTGCCC,-,0.956030,-4463,-7.718,chr8:141605766-141605775	GGGGTGCTCG,+,0.906133,-2769,-1.447,chr8:141604072-141604081	GGGCAGCCCC,+,0.889632,-4463,-7.718,chr8:141605766-141605775	GCGGTTTCCC,-,0.872948,-2078,-19.211,chr8:141603381-141603390	GGGGAGGGCC,-,0.869983,-1832,-17.989,chr8:141603135-141603144	TGGGTGTCCC,+,0.856693,-3400,-14.650,chr8:141604703-141604712	GGGAGGGCCC,-,0.848982,-3205,-34.638,chr8:141604508-141604517	GAGGTGGCCC,+,0.837118,-3649,-16.835,chr8:141604952-141604961	GGGCTGCCCG,-,0.833022,-4464,-11.275,chr8:141605767-141605776	GGGGTGTTCT,-,0.832592,-2823,-8.628,chr8:141604126-141604135	GGGGTGTTCA,-,0.832592,-3856,-14.050,chr8:141605159-141605168	GGGGCAGTCG,-,0.805603,-3,0.475,chr8:141601306-141601315
EIF3S6	eukaryotic translation initiation factor 3, subunit 6 48kDa	chr6:74058402-74059731 (+) // 91.09 // q13 /// chr8:109283277-109330113 (-) // 98.19 // q23.1	NM_001568	6412 // protein biosynthesis // inferred from electronic annotation	---	3743 // translation initiation factor activity // inferred from electronic annotation /// 5515 // protein binding // inferred from physical interaction	Translation_Factors // GenMAPP /// Translation_Factors // GenMAPP /// Translation_Factors // GenMAPP	17	GGTGATTCCC,+,0.897270,-1315,-15.537,chr8:109331428-109331437	GGGAATCACC,-,0.873856,-1315,-15.537,chr8:109331428-109331437	GGGGTTTACC,-,0.870461,-112,-19.032,chr8:109330225-109330234	GGGGAGATCC,+,0.869627,-4157,-1.728,chr8:109334270-109334279	GGGGTTTCAC,-,0.869271,-2202,0.645,chr8:109332315-109332324	GGGGTTTCAC,+,0.869271,-2767,-1.437,chr8:109332880-109332889	GAGGAGGCCC,-,0.865117,-354,-12.027,chr8:109330467-109330476	GGGGAGTTAC,+,0.860013,-3360,0.666,chr8:109333473-109333482	GGGTTGTCCC,-,0.857882,-154,-25.905,chr8:109330267-109330276	GGGGCTCTTC,+,0.848344,-891,-17.386,chr8:109331004-109331013	GGGGTTTTGC,+,0.848270,-3758,0.631,chr8:109333871-109333880	GGGAATTACG,-,0.845170,-2632,-1.049,chr8:109332745-109332754	CGGGTTGTCC,-,0.828695,-153,-31.357,chr8:109330266-109330275	GTGATTCTCC,+,0.819989,-3846,-1.077,chr8:109333959-109333968	GGGAAGGTCT,+,0.816338,-1722,-1.242,chr8:109331835-109331844	GGGATTTCAG,+,0.815982,-2688,-4.434,chr8:109332801-109332810	GGGATTTCAG,+,0.815982,-4634,-9.905,chr8:109334747-109334756
EIF4E3	eukaryotic translation initiation factor 4E member 3	chr3:71810961-71815769 (-) // 86.79 // p13	NM_173359	6413 // translational initiation // inferred from electronic annotation	5737 // cytoplasm // inferred from electronic annotation	3723 // RNA binding // inferred from electronic annotation /// 3743 // translation initiation factor activity // inferred from electronic annotation	---	9	GGGGTTTCGC,-,0.872948,-3263,0.658,chr3:71819032-71819041	TGGGTTTCCC,+,0.869271,-387,4.851,chr3:71816156-71816165	GGTGTTCTCC,-,0.844667,-4628,-5.160,chr3:71820397-71820406	GGGCTGGCCC,-,0.841985,-2006,-10.482,chr3:71817775-71817784	GGGTTGGCCC,+,0.838308,-860,15.755,chr3:71816629-71816638	TGGGAGGCCG,+,0.836506,-3325,0.650,chr3:71819094-71819103	GGGGTGCCTG,-,0.828156,-1164,-35.684,chr3:71816933-71816942	GGGGTTCTAG,-,0.816056,-1986,-29.471,chr3:71817755-71817764	GGGGTGGTCA,-,0.813017,-2841,-9.978,chr3:71818610-71818619
EMID1	EMI domain containing 1	chr22:27957039-27985585 (+) // 97.74 // q12.2	NM_133455	6817 // phosphate transport // inferred from electronic annotation	5578 // extracellular matrix (sensu Metazoa) // inferred from electronic annotation /// 5737 // cytoplasm // inferred from electronic annotation	---	---	22	GTGGAGCCCC,-,0.884765,-448,-8.433,chr22:27956582-27956591	GGGAATTCCT,+,0.873169,-1228,-6.699,chr22:27955802-27955811	GGGGCTCCAC,+,0.873022,-448,-8.433,chr22:27956582-27956591	AGGAATTCCC,-,0.872592,-1228,-6.699,chr22:27955802-27955811	GGGGTTTCTC,+,0.869271,-3761,0.122,chr22:27953269-27953278	GGGGTTTCTC,-,0.869271,-3066,0.123,chr22:27953964-27953973	GGGGTTTCTC,-,0.869271,-1578,-9.578,chr22:27955452-27955461	GGGCTTCTCC,-,0.849534,-1270,-3.952,chr22:27955760-27955769	GGGGATGCTG,-,0.849085,-4342,-14.899,chr22:27952688-27952697	GGGTTTCTCC,+,0.845857,-3760,0.120,chr22:27953270-27953279	GGGTTTCTCC,-,0.845857,-3067,0.125,chr22:27953963-27953972	GGGTTTCTCC,-,0.845857,-1579,-9.567,chr22:27955451-27955460	GGGGTTCCAG,+,0.840735,-1305,-6.566,chr22:27955725-27955734	GGTGAGGTCC,+,0.840439,-4729,-14.763,chr22:27952301-27952310	AGGGAGGCCG,+,0.836506,-1506,-2.627,chr22:27955524-27955533	GGGCCTGTCC,-,0.833562,-1182,-5.612,chr22:27955848-27955857	GGGATGCACC,-,0.833278,-219,-1.073,chr22:27956811-27956820	GCGATTCTCC,-,0.823666,-2978,0.126,chr22:27954052-27954061	GTGATTCTCC,-,0.819989,-801,0.646,chr22:27956229-27956238	TGGAAGGCCG,+,0.811828,-1942,-6.038,chr22:27955088-27955097	GGGATGCTGC,-,0.811087,-4343,-14.939,chr22:27952687-27952696	GGGAAGCTGG,-,0.810474,-1101,-8.948,chr22:27955929-27955938
EMP1	epithelial membrane protein 1	chr12:13240986-13241975 (+) // 65.96 // p13.1	NM_001423	7275 // development // traceable author statement /// 8219 // cell death // not recorded /// 8283 // cell proliferation // traceable author statement /// 8544 // epidermis development // traceable author statement /// 16049 // cell growth // inferred from electronic annotation	5624 // membrane fraction // traceable author statement /// 16020 // membrane // inferred from electronic annotation /// 16021 // integral to membrane // traceable author statement /// 16021 // integral to membrane // inferred from electronic annotation	---	---	14	GGGGATTTCC,+,0.975248,-1951,-24.762,chr12:13239026-13239035	GGGAATCTCG,+,0.922032,-445,-18.497,chr12:13240532-13240541	GGAAATCCCC,-,0.872666,-1951,-24.762,chr12:13239026-13239035	AGGGAGGCCC,-,0.865117,-571,-18.204,chr12:13240406-13240415	GGGATTTCCT,+,0.845170,-1950,-23.797,chr12:13239027-13239036	GGGAAGGACC,-,0.841628,-3,0.833,chr12:13240974-13240983	GGAGTGGCCC,+,0.837118,-1863,-0.521,chr12:13239114-13239123	GGGAATGTCT,-,0.828916,-3088,-1.118,chr12:13237889-13237898	GGGACTCTCA,+,0.824243,-1884,-11.571,chr12:13239093-13239102	GCGATTCTCC,-,0.823666,-4215,0.658,chr12:13236762-13236771	GGCATTCTCC,-,0.823666,-2208,-14.473,chr12:13238769-13238778	TGGACTCTCC,-,0.823666,-694,-41.944,chr12:13240283-13240292	GGGATGCTCA,+,0.807987,-1903,-9.827,chr12:13239074-13239083	GGGAATGTGG,-,0.803405,-1606,-11.717,chr12:13239371-13239380
ENC1	ectodermal-neural cortex (with BTB-like domain)	chr5:73961504-73972293 (-) // 97.16 // q13.3	NM_003633	7275 // development // traceable author statement /// 7399 // nervous system development // traceable author statement /// 7275 // development // inferred from electronic annotation	5634 // nucleus // traceable author statement /// 5856 // cytoskeleton // inferred from electronic annotation	3779 // actin binding // inferred from electronic annotation /// 5515 // protein binding // inferred from electronic annotation	---	21	GGGGCTGTCC,+,0.931351,-359,-20.719,chr5:73972652-73972661	GGGGAGCTCA,-,0.860664,-1822,-51.946,chr5:73974115-73974124	GGGGTGCCGC,+,0.860443,-691,-8.085,chr5:73972984-73972993	GGGGGTGCCG,+,0.857628,-692,-8.198,chr5:73972985-73972994	CGGGATGTCC,-,0.856694,-2037,-8.404,chr5:73974330-73974339	GGTGAGCCCG,-,0.856154,-4502,-9.022,chr5:73976795-73976804	GGGGCTTCAG,+,0.844337,-3129,-24.191,chr5:73975422-73975431	GGGGATTTTG,-,0.843981,-1972,-2.466,chr5:73974265-73974274	GGGCCTGTCC,+,0.833562,-481,-8.626,chr5:73972774-73972783	GGGGCGCACG,+,0.833022,-27,-7.586,chr5:73972320-73972329	GGGATGTCCT,-,0.832592,-2038,-7.474,chr5:73974331-73974340	GGGGCTGTGC,-,0.832372,-404,-18.250,chr5:73972697-73972706	GGGGCAGCCG,-,0.830281,-734,-8.842,chr5:73973027-73973036	GGGGCTGCGG,-,0.828439,-224,7.023,chr5:73972517-73972526	GAGGCTGCCG,+,0.824763,-1523,-19.972,chr5:73973816-73973825	GGGATTTTGC,-,0.823591,-1973,-4.418,chr5:73974266-73974275	GGGGTTGCAG,+,0.821086,-280,-1.554,chr5:73972573-73972582	GGTGTGGTCC,+,0.812440,-3379,-25.222,chr5:73975672-73975681	GGGGAGGTTG,+,0.811828,-4138,-1.098,chr5:73976431-73976440	GCGGATACCC,+,0.807905,-470,-18.872,chr5:73972763-73972772	GGGACACTCG,-,0.800573,-577,-13.929,chr5:73972870-73972879
ENTPD5	ectonucleoside triphosphate diphosphohydrolase 5	chr14:73494371-73552375 (-) // 94.17 // q24.3	NM_001249	---	5783 // endoplasmic reticulum // inferred from electronic annotation /// 16020 // membrane // inferred from electronic annotation /// 16021 // integral to membrane // inferred from electronic annotation	287 // magnesium ion binding // inferred from electronic annotation /// 5509 // calcium ion binding // inferred from electronic annotation /// 16787 // hydrolase activity // inferred from electronic annotation /// 17110 // nucleoside-diphosphatase activity // inferred from electronic annotation	---	24	GGGACTCTCG,+,0.897710,-259,-12.286,chr14:73556007-73556016	GCGGAGCCCC,-,0.888442,-164,-17.611,chr14:73555912-73555921	GGGGAGTCCT,+,0.885269,-3350,-16.980,chr14:73559098-73559107	GGGGTCCCCC,+,0.878541,-631,-11.931,chr14:73556379-73556388	GGGGACCCCG,-,0.877928,-632,-9.186,chr14:73556380-73556389	GGGGCTCCGC,+,0.876699,-164,-17.611,chr14:73555912-73555921	GGGGTTTCAC,+,0.869271,-2433,0.121,chr14:73558181-73558190	GGGGTTTCAC,+,0.869271,-4443,1.275,chr14:73560191-73560200	GGGAAGTACC,-,0.861203,-786,-11.097,chr14:73556534-73556543	GGCAATGCCC,+,0.856694,-87,-27.271,chr14:73555835-73555844	AGGACTCCCC,-,0.848344,-3350,-16.980,chr14:73559098-73559107	GGTACTTCCC,+,0.848270,-786,-11.097,chr14:73556534-73556543	GAGGTTTTCC,-,0.844593,-531,-13.261,chr14:73556279-73556288	TGGGATTTCG,-,0.843981,-286,-12.603,chr14:73556034-73556043	TGGGAGGCCG,+,0.836506,-1463,-5.684,chr14:73557211-73557220	GGGGCGCCAG,+,0.831832,-313,-11.749,chr14:73556061-73556070	TGGATTTTCC,-,0.819915,-1117,-0.369,chr14:73556865-73556874	GGGATTTCGG,-,0.819659,-287,-13.673,chr14:73556035-73556044	GCGGAGGTCG,+,0.815504,-1,4.249,chr14:73555749-73555758	AGGGCGGCCG,-,0.812184,-135,-12.109,chr14:73555883-73555892	GGGGGACCCC,-,0.808750,-631,-11.931,chr14:73556379-73556388	CGGGGTCCCC,+,0.806908,-632,-9.186,chr14:73556380-73556389	GGGCATTGCC,-,0.804347,-87,-27.271,chr14:73555835-73555844	GGGGACTCTC,+,0.803809,-260,-6.435,chr14:73556008-73556017
EPB41 /// MRPS15 /// C10orf38	erythrocyte membrane protein band 4.1 (elliptocytosis 1, RH-linked) /// mitochondrial ribosomal protein S15 /// chromosome 10 open reading frame 38	chr1:36693961-36697317 (-) // 65.98 // p34.3	NM_001010924 /// NM_004437 /// NM_031280 /// NM_203342 /// NM_203343	8015 // circulation // traceable author statement /// 30866 // cortical actin cytoskeleton organization and biogenesis // inferred from electronic annotation /// 6412 // protein biosynthesis // non-traceable author statement /// 6412 // protein biosynthesis // inferred from electronic annotation /// 30036 // actin cytoskeleton organization and biogenesis // non-traceable author statement	5634 // nucleus // inferred from electronic annotation /// 5737 // cytoplasm // inferred from electronic annotation /// 5856 // cytoskeleton // inferred from electronic annotation /// 5886 // plasma membrane // traceable author statement /// 8091 // spect	3779 // actin binding // inferred from electronic annotation /// 5200 // structural constituent of cytoskeleton // traceable author statement /// 3735 // structural constituent of ribosome // non-traceable author statement /// 5515 // protein binding // inferred from physical interaction /// 5198 // structural molecule activity // inferred from electronic annotation /// 5488 // binding // inferre…	---	37	GGGGCTGCCC,-,0.956030,-2246,12.760,chr1:36704779-36704788	GGGGATGTCG,+,0.927062,-2843,-28.613,chr1:36705376-36705385	GGGCAGCCCC,+,0.889632,-2246,12.760,chr1:36704779-36704788	TGGGAGTCCC,+,0.884691,-2389,-1.230,chr1:36704922-36704931	GGGGATCTGC,-,0.876343,-4451,0.664,chr1:36706984-36706993	GTGGCTTCCC,-,0.872948,-1061,-8.588,chr1:36703594-36703603	GTGGCTTCCC,-,0.872948,-3944,-19.654,chr1:36706477-36706486	GGGGATCCGG,+,0.872410,-2045,6.456,chr1:36704578-36704587	GGGGTTCCCT,+,0.869923,-1994,-16.960,chr1:36704527-36704536	GGGGAGGCCA,-,0.865694,-2360,-1.343,chr1:36704893-36704902	TGGGAGGCCC,-,0.865117,-1843,-13.065,chr1:36704376-36704385	GGTGAGGCCC,-,0.865117,-2180,-5.995,chr1:36704713-36704722	GGGAAGCCAC,+,0.860087,-1061,-8.588,chr1:36703594-36703603	GGGGAGCTTC,+,0.860087,-2015,-7.808,chr1:36704548-36704557	GGGAAGCCAC,+,0.860087,-3944,-19.654,chr1:36706477-36706486	GGGGCTGGCC,-,0.858240,-2135,-0.690,chr1:36704668-36704677	GGGACTCCCA,-,0.848921,-2389,-1.230,chr1:36704922-36704931	GGGGCTCTTC,-,0.848344,-3779,5.548,chr1:36706312-36706321	CGGGTTCCCG,-,0.844411,-129,-13.362,chr1:36702662-36702671	GGGGATTTTG,-,0.843981,-1317,0.884,chr1:36703850-36703859	TGGGAGGTCC,-,0.840439,-280,-11.429,chr1:36702813-36702822	GGGTTGGCCC,+,0.838308,-887,-9.240,chr1:36703420-36703429	GGGACCCTCC,+,0.832861,-4842,9.153,chr1:36707375-36707384	GGGGTGCTCA,+,0.832666,-3675,-16.972,chr1:36706208-36706217	GGGGTGTACG,-,0.829271,-3624,-22.451,chr1:36706157-36706166	GGGAGGGTCC,+,0.824303,-1941,-28.839,chr1:36704474-36704483	GGGAGGGTCC,-,0.824303,-4841,8.140,chr1:36707374-36707383	GGGACTCTCA,-,0.824243,-3090,-3.738,chr1:36705623-36705632	GGGATTCTTC,-,0.819989,-2954,9.614,chr1:36705487-36705496	GGGAAGGCTG,-,0.811828,-3119,-9.131,chr1:36705652-36705661	GGGAAGGCTG,-,0.811828,-3348,-5.621,chr1:36705881-36705890	GGGATGTCGG,+,0.807080,-2842,-26.630,chr1:36705375-36705384	TGGGACTCCC,-,0.803809,-2388,-1.319,chr1:36704921-36704930
ERICH1	glutamate-rich 1	chr8:604199-671216 (-) // 98.89 // p23.3	NM_207332	---	---	---	---	41	GCGGATCCCC,-,0.901021,-372,1.942,chr8:671588-671597	GGGGATCCGC,+,0.901021,-372,1.942,chr8:671588-671597	GGGGGTGCCC,-,0.886239,-1139,-16.234,chr8:672355-672364	TGGGAGCCCC,-,0.884765,-158,-15.561,chr8:671374-671383	GGGGCTCCCA,+,0.873600,-158,-15.561,chr8:671374-671383	GGGGATCTTC,-,0.872666,-1836,-5.880,chr8:673052-673061	GGGGTTTCAC,+,0.869271,-4061,0.636,chr8:675277-675286	GGGGCGTCCA,+,0.860947,-2507,-3.759,chr8:673723-673732	GGGGAGCTCA,-,0.860664,-1238,-1.849,chr8:672454-672463	GCGGTGTCCC,-,0.860369,-480,-4.613,chr8:671696-671705	GCGGTGTCCC,-,0.860369,-628,-4.898,chr8:671844-671853	GCGGTGTCCC,-,0.860369,-677,4.086,chr8:671893-671902	GCGGTGTCCC,-,0.860369,-813,-6.922,chr8:672029-672038	GGGAATGGCC,-,0.857884,-418,2.980,chr8:671634-671643	GGGAATGGCC,-,0.857884,-713,-5.768,chr8:671929-671938	GGGGCCCTCC,+,0.857539,-323,-1.096,chr8:671539-671548	GGGGTGCCCA,-,0.857344,-1140,-14.490,chr8:672356-672365	AGGAATGCCC,-,0.853017,-42,-12.750,chr8:671258-671267	TGGGTTCTCC,+,0.844667,-4776,-11.231,chr8:675992-676001	GGCAAGGCCC,-,0.844115,-3345,-1.032,chr8:674561-674570	GGGCTGCTCC,+,0.836955,-4512,-16.102,chr8:675728-675737	GGGCTGCTCC,+,0.836955,-4633,-17.131,chr8:675849-675858	GGGACGTCCT,-,0.836268,-4661,-29.446,chr8:675877-675886	TGGACGCCCC,-,0.835765,-2507,-3.759,chr8:673723-673732	AGGACGTCCC,+,0.835691,-4661,-29.446,chr8:675877-675886	GGGGTGCTCT,+,0.832666,-4597,-12.851,chr8:675813-675822	GGCACTGCCC,+,0.832372,-429,6.902,chr8:671645-671654	GTGACTCTCC,-,0.823666,-2815,-0.638,chr8:674031-674040	GCGATTCTCC,+,0.823666,-4202,0.658,chr8:675418-675427	GGGGCTCTGG,-,0.823410,-1970,-7.910,chr8:673186-673195	GTGATTCTCC,+,0.819989,-3855,0.646,chr8:675071-675080	GAGATTTTCC,-,0.819915,-1717,-2.889,chr8:672933-672942	GGGATTTCAG,+,0.815982,-2964,-2.302,chr8:674180-674189	GGGGCGGCGG,-,0.815861,-199,-4.329,chr8:671415-671424	AGGAAGGTCC,-,0.815760,-2044,-3.549,chr8:673260-673269	GGGGTGGGCG,+,0.813374,-343,0.575,chr8:671559-671568
ERN2	endoplasmic reticulum to nucleus signalling 2	chr16:23609133-23609596 (-) // 38.3 // p12.1	NM_033266	6118 // electron transport // inferred from electronic annotation /// 6350 // transcription // inferred from electronic annotation /// 6355 // regulation of transcription, DNA-dependent // inferred from electronic annotation /// 6397 // mRNA processing // inferred from electronic annotation /// 6468 // protein amino acid phosphorylation // inferred from direct assay /// 6915 // apoptosis // infer…	5783 // endoplasmic reticulum // inferred from electronic annotation /// 16020 // membrane // inferred from electronic annotation /// 16021 // integral to membrane // inferred from electronic annotation	166 // nucleotide binding // inferred from electronic annotation /// 287 // magnesium ion binding // inferred from direct assay /// 4519 // endonuclease activity // inferred from direct assay /// 4674 // protein serine/threonine kinase activity // inferred from direct assay /// 5524 // ATP binding // inferred from direct assay /// 16740 // transferase activity // inferred from electronic annotati…	---	37	GGGGATGCCG,-,0.951740,-4011,27.955,chr16:23613607-23613616	GGGACTCTCC,-,0.926321,-1930,-1.958,chr16:23611526-23611535	GGGAAGGTCC,+,0.918416,-4384,-16.277,chr16:23613980-23613989	AGGGAGCCCC,-,0.884765,-1440,-0.350,chr16:23611036-23611045	GGAGAGTCCC,+,0.884691,-1930,-1.958,chr16:23611526-23611535	GGGGCTCCCT,+,0.873600,-1440,-0.350,chr16:23611036-23611045	AGGGTTTCCC,-,0.869271,-3594,-8.536,chr16:23613190-23613199	GGGGTTTCAC,+,0.869271,-4771,-1.115,chr16:23614367-23614376	TGGGAGCTCC,-,0.860087,-246,48.744,chr16:23609842-23609851	AGGGAGCTCC,+,0.860087,-248,33.281,chr16:23609844-23609853	GGGAATGGCC,+,0.857884,-1163,-21.988,chr16:23610759-23610768	GGGGCTTTGC,-,0.851947,-1975,-9.673,chr16:23611571-23611580	GGGGTCCCCG,-,0.849930,-4473,4.355,chr16:23614069-23614078	GTGGTTGCCC,+,0.849697,-1302,-6.062,chr16:23610898-23610907	GGGGCTCCTG,-,0.844411,-609,13.329,chr16:23610205-23610214	GGGAATTCAG,-,0.843981,-432,-39.952,chr16:23610028-23610037	GGGGTGGGCC,-,0.841985,-1228,38.260,chr16:23610824-23610833	GGGAAGGCCT,+,0.841016,-312,-16.591,chr16:23609908-23609917	TGGGAGGCCG,-,0.836506,-2570,-0.998,chr16:23612166-23612175	GGGAAGTGCG,-,0.836268,-4230,-31.169,chr16:23613826-23613835	GGGAAGTTCA,+,0.835912,-4538,32.338,chr16:23614134-23614143	TGGAAGTTCC,+,0.835335,-3299,-11.192,chr16:23612895-23612904	TGGGAGTTCG,-,0.831402,-2603,0.675,chr16:23612199-23612208	GGGGTGCCTG,-,0.828156,-4510,38.979,chr16:23614106-23614115	GGTGTTGTCC,-,0.825019,-3644,-10.128,chr16:23613240-23613249	GTGATTCTCC,+,0.819989,-2722,0.646,chr16:23612318-23612327	GGAATGGCCC,+,0.812440,-1162,-25.249,chr16:23610758-23610767	GGGAAGGCTG,+,0.811828,-2947,-3.498,chr16:23612543-23612552	GGGAAGGCTG,-,0.811828,-4848,-1.279,chr16:23614444-23614453	GGGGTGGCTG,-,0.808507,-1489,16.482,chr16:23611085-23611094	GGGATGCCGG,-,0.807154,-4012,27.955,chr16:23613608-23613617	GGGGACCCCA,+,0.804461,-4472,13.655,chr16:23614068-23614077
ERRFI1	ERBB receptor feedback inhibitor 1	chr1:7994371-8008940 (-) // 98.88 // p36.23	NM_018948	6950 // response to stress // traceable author statement	5737 // cytoplasm // traceable author statement	5100 // Rho GTPase activator activity // traceable author statement	---	29	GGGATTTCCC,-,0.947249,-371,-9.589,chr1:8009311-8009320	GGGGAGCCGC,-,0.888442,-472,-13.153,chr1:8009412-8009421	GGGAAATCCC,+,0.878110,-371,-9.589,chr1:8009311-8009320	GCGGCTCCCC,+,0.876699,-472,-13.153,chr1:8009412-8009421	CGGGATTTCC,-,0.876268,-370,-5.991,chr1:8009310-8009319	TGGGTTCCCC,+,0.869346,-994,-25.156,chr1:8009934-8009943	GGGGTTTCAC,-,0.869271,-3686,-6.391,chr1:8012626-8012635	GGGGTTTCTC,-,0.869271,-4182,0.639,chr1:8013122-8013131	GGGGTTTCAC,-,0.869271,-4822,-4.993,chr1:8013762-8013771	GAGGAGCTCC,-,0.860087,-1084,-14.143,chr1:8010024-8010033	AGGGAGCTCC,+,0.860087,-1086,-24.476,chr1:8010026-8010035	GGCGATGCCG,-,0.852761,-129,14.625,chr1:8009069-8009078	TGGGCTCTCC,+,0.848344,-1393,-25.435,chr1:8010333-8010342	GCGGCGGCCC,+,0.844472,-426,-20.930,chr1:8009366-8009375	GGGGCTCCAG,+,0.844411,-1429,-12.697,chr1:8010369-8010378	GGAAATCCCG,+,0.844055,-370,-5.991,chr1:8009310-8009319	AGGGTTTCCG,+,0.840660,-1341,7.539,chr1:8010281-8010290	TGGGAGGCCG,+,0.836506,-3746,2.603,chr1:8012686-8012695	GGGGCGCCAG,-,0.831832,-1238,-12.568,chr1:8010178-8010187	GGGGCCCTCG,-,0.828928,-1110,-31.100,chr1:8010050-8010059	GCGGCTGCCG,-,0.828439,-20,-11.699,chr1:8008960-8008969	AGGGCTGCCG,+,0.824763,-264,-29.208,chr1:8009204-8009213	GCGATTCTCC,-,0.823666,-4096,-1.116,chr1:8013036-8013045	GGAAAGGTCC,-,0.815760,-1033,-11.565,chr1:8009973-8009982	GGAAAGCTCG,+,0.806798,-290,-15.713,chr1:8009230-8009239	GCGATTGTCC,-,0.804017,-3598,-7.854,chr1:8012538-8012547	GGGGAACCCA,-,0.800784,-994,-25.156,chr1:8009934-8009943	GGGGCTGTTG,-,0.800084,-1773,-14.341,chr1:8010713-8010722	GGGGTTGTGG,+,0.800084,-3856,-18.495,chr1:8012796-8012805
ETNK2	Ethanolamine kinase 2	chr1:202377158-202378758 (+) // 80.17 // q32.1	NM_018208	---	---	166 // nucleotide binding // inferred from electronic annotation /// 4103 // choline kinase activity // non-traceable author statement /// 4305 // ethanolamine kinase activity // inferred from electronic annotation /// 16301 // kinase activity // inferred from electronic annotation /// 16740 // transferase activity // inferred from electronic annotation	---	24	GGGATGGCCG,-,0.886485,-4241,-17.763,chr1:202372908-202372917	GGGGATGGCC,-,0.882562,-4240,1.272,chr1:202372909-202372918	GGTGATGCCC,+,0.877696,-948,-6.017,chr1:202376201-202376210	GGGGTTTCGC,+,0.872948,-684,-1.042,chr1:202376465-202376474	TGGGTGTCCC,+,0.856693,-4410,-2.555,chr1:202372739-202372748	GGTGCTCTCC,-,0.848344,-3614,-7.941,chr1:202373535-202373544	GGGTCTCCCG,+,0.845601,-4193,16.808,chr1:202372956-202372965	GGGAAGGCCA,-,0.841016,-1802,-23.220,chr1:202375347-202375356	GAGGCGGCCC,+,0.840795,-4021,-28.459,chr1:202373128-202373137	GGGGTTCCTG,-,0.840735,-3870,-15.715,chr1:202373279-202373288	GGGGTTCCAG,+,0.840735,-2777,-14.866,chr1:202374372-202374381	GGGGAGGCAG,+,0.836506,-4143,-28.806,chr1:202373006-202373015	GGGATGCACC,+,0.833278,-1200,-15.899,chr1:202375949-202375958	GGGGTGCTCT,-,0.832666,-3612,-6.468,chr1:202373537-202373546	GGGGCTGTGC,+,0.832372,-4036,-11.563,chr1:202373113-202373122	GCGATTCTCC,+,0.823666,-772,-1.077,chr1:202376377-202376386	GTGATTCTCC,+,0.819989,-474,-2.785,chr1:202376675-202376684	GGGACTCCAG,+,0.819733,-23,20.068,chr1:202377126-202377135	GGGGACACCC,-,0.813423,-4409,-2.740,chr1:202372740-202372749	GGGTGTCCCC,+,0.804421,-4409,-2.740,chr1:202372740-202372749	GGGGACTCCA,+,0.804387,-24,29.040,chr1:202377125-202377134	GGGGGTTCCT,+,0.803735,-2832,-12.602,chr1:202374317-202374326	GGCCATCCCC,+,0.803231,-4240,1.272,chr1:202372909-202372918	GGGCATCACC,-,0.800745,-948,-6.017,chr1:202376201-202376210
EXOC3	exocyst complex component 3	chr5:524575-525050 (+) // 90.12 // p15.33	NM_007277	6887 // exocytosis // inferred from electronic annotation /// 15031 // protein transport // inferred from electronic annotation /// 6810 // transport // inferred from electronic annotation	---	---	---	75	GGGGATCCCC,+,1.000000,-490,-11.401,chr5:524076-524085	GGGGATCCCC,-,1.000000,-490,-11.401,chr5:524076-524085	GGGAATTACC,+,0.873781,-2267,-2.773,chr5:522299-522308	GGTAATTCCC,-,0.872592,-2267,-2.773,chr5:522299-522308	GGGGTTTCAC,-,0.869271,-2455,0.636,chr5:522111-522120	GCGGAGGCCC,+,0.868794,-4379,-8.047,chr5:520187-520196	GGGGAGACCG,-,0.865694,-4984,-20.342,chr5:519582-519591	TGGGAGGCCC,-,0.865117,-1777,-2.812,chr5:522789-522798	GGGGCTGGCC,-,0.858240,-4628,-22.368,chr5:519938-519947	GGGTCTGCCC,-,0.854563,-2219,-2.732,chr5:522347-522356	GGGGATGTCA,-,0.853595,-4026,4.015,chr5:520540-520549	GGGGATGTCA,-,0.853595,-3980,3.947,chr5:520586-520595	GGGGATGTCA,-,0.853595,-3934,-1.481,chr5:520632-520641	GGGGATGTCA,-,0.853595,-3888,5.581,chr5:520678-520687	GGGGATGTCA,-,0.853595,-3842,8.999,chr5:520724-520733	GGGGATGTCA,-,0.853595,-3796,7.833,chr5:520770-520779	GGGGATGTCA,-,0.853595,-3750,1.475,chr5:520816-520825	GGGGATGTCA,-,0.853595,-3704,-0.980,chr5:520862-520871	GGGGATGTCA,-,0.853595,-3658,-1.502,chr5:520908-520917	GGGGATGTCA,-,0.853595,-3612,-2.946,chr5:520954-520963	GGGGATGTCA,-,0.853595,-3566,1.463,chr5:521000-521009	GGGGATGTCA,-,0.853595,-3520,-3.445,chr5:521046-521055	GGGGATGTCA,-,0.853595,-3474,9.450,chr5:521092-521101	GGGGATGTCA,-,0.853595,-3428,9.265,chr5:521138-521147	GGGGATGTCA,-,0.853595,-3382,-7.803,chr5:521184-521193	GGGGATGTCA,-,0.853595,-3336,-14.900,chr5:521230-521239	GGGGATGTCA,-,0.853595,-3290,-17.266,chr5:521276-521285	GGGGATGTCA,-,0.853595,-3244,-3.639,chr5:521322-521331	GGGGATGTCA,-,0.853595,-3198,-7.103,chr5:521368-521377	GGGGATGTCA,-,0.853595,-3152,0.122,chr5:521414-521423	GGGGATGTCA,-,0.853595,-3106,-2.245,chr5:521460-521469	GGGGATGTCA,-,0.853595,-3060,0.481,chr5:521506-521515	GGGGATGTCA,-,0.853595,-3014,-2.163,chr5:521552-521561	GGGGATGTCA,-,0.853595,-2968,-7.284,chr5:521598-521607	GGGGATGTCA,-,0.853595,-2922,-1.022,chr5:521644-521653	GGGGCCTCCG,-,0.853532,-4378,-9.461,chr5:520188-520197
EXOSC4	exosome component 4	chr8:145205516-145207538 (+) // 98.77 // q24.3	NM_019037	6364 // rRNA processing // non-traceable author statement /// 6364 // rRNA processing // inferred from electronic annotation /// 6396 // RNA processing // inferred from electronic annotation	178 // exosome (RNase complex) // inferred from electronic annotation /// 5634 // nucleus // inferred from electronic annotation /// 5730 // nucleolus // non-traceable author statement /// 5737 // cytoplasm // non-traceable author statement	175 // 3'-5'-exoribonuclease activity // non-traceable author statement /// 3723 // RNA binding // inferred from electronic annotation /// 4527 // exonuclease activity // inferred from electronic annotation /// 5515 // protein binding // inferred from physical interaction /// 16787 // hydrolase activity // inferred from electronic annotation /// 175 // 3'-5'-exoribonuclease activity // inferred f…	---	27	GGGGAGGTCG,+,0.914483,-121,-3.923,chr8:145205386-145205395	GGGGAATCCG,+,0.874177,-1244,-7.989,chr8:145204263-145204272	GGGGTTTCAC,-,0.869271,-1731,0.636,chr8:145203776-145203785	AGGGAGGCCC,+,0.865117,-503,-5.450,chr8:145205004-145205013	GGGGATGCTG,+,0.849085,-1113,-5.749,chr8:145204394-145204403	CGGATTCCCC,-,0.848344,-1244,-7.989,chr8:145204263-145204272	GGGGTTTTGC,+,0.848270,-3054,0.124,chr8:145202453-145202462	GGGAATCCGG,+,0.847732,-1243,-11.889,chr8:145204264-145204273	GGGGTTTTAC,-,0.844593,-4946,-4.491,chr8:145200561-145200570	GCGGTTTCCG,-,0.844337,-61,-6.250,chr8:145205446-145205455	GGTGTTTCCG,-,0.840660,-4194,-0.625,chr8:145201313-145201322	CGGGAGGCCG,+,0.840183,-1793,-0.998,chr8:145203714-145203723	GGAGTGGCCC,+,0.837118,-2090,-4.942,chr8:145203417-145203426	TGGGAGGCCG,-,0.836506,-3139,0.124,chr8:145202368-145202377	GGGAAGCTTC,-,0.835409,-2437,-1.377,chr8:145203070-145203079	TGGGCGCCCG,-,0.831832,-253,-8.711,chr8:145205254-145205263	TGGACTGCCC,-,0.828695,-1883,-10.157,chr8:145203624-145203633	TGGGTTGTCC,-,0.825019,-1823,0.643,chr8:145203684-145203693	GGAATTGCCC,-,0.825019,-271,-8.651,chr8:145205236-145205245	GGGGCTGCAG,-,0.824763,-710,-13.990,chr8:145204797-145204806	AGGAATCTCG,+,0.819376,-4530,-2.517,chr8:145200977-145200986	GGGGTGGTTC,+,0.812440,-4059,-2.748,chr8:145201448-145201457	GCGGTGCTCG,-,0.807154,-2961,0.127,chr8:145202546-145202555	TGGAAGCTCG,+,0.806798,-479,-4.259,chr8:145205028-145205037	GGGGATACCT,+,0.804806,-2209,-6.152,chr8:145203298-145203307	GGGGCTGTGG,-,0.803761,-4495,1.086,chr8:145201012-145201021	CCGGATTCCC,-,0.801968,-1243,-11.889,chr8:145204264-145204273
FABP1	fatty acid binding protein 1, liver	chr2:88203624-88208693 (-) // 100.0 // p11.2	NM_001443	6631 // fatty acid metabolism // not recorded /// 6810 // transport // inferred from electronic annotation /// 7267 // cell-cell signaling // not recorded /// 9887 // organ morphogenesis // traceable author statement	5737 // cytoplasm // not recorded	5319 // lipid transporter activity // not recorded /// 8289 // lipid binding // inferred from electronic annotation /// 5488 // binding // inferred from electronic annotation	---	37	GGGGCTGTCC,-,0.931351,-1761,-10.747,chr2:88210454-88210463	GGGGATTCAC,+,0.897270,-2409,-0.053,chr2:88211102-88211111	GGGGAGTCCT,+,0.885269,-3474,-15.975,chr2:88212167-88212176	AGGGAGCCCC,+,0.884765,-36,6.398,chr2:88208729-88208738	GGGGAGTCAC,-,0.884691,-3860,-17.279,chr2:88212553-88212562	GGGGCTCCCT,-,0.873600,-36,6.398,chr2:88208729-88208738	GGGAATTCCT,-,0.873169,-614,-5.149,chr2:88209307-88209316	GTGAATCCCC,-,0.872666,-2409,-0.053,chr2:88211102-88211111	AGGAATTCCC,+,0.872592,-614,-5.149,chr2:88209307-88209316	AGGGTTCCCC,-,0.869346,-2611,-4.762,chr2:88211304-88211313	GAGGAGGCCC,+,0.865117,-1087,-14.558,chr2:88209780-88209789	GGGCAGCTCC,-,0.864953,-2195,-10.674,chr2:88210888-88210897	GGGCTGTCCC,-,0.861559,-1762,-13.068,chr2:88210455-88210464	GGGGCGTCCA,-,0.860947,-1422,-5.937,chr2:88210115-88210124	GGGGATGTCT,+,0.853595,-3801,-16.368,chr2:88212494-88212503	GGAGCTGCCC,+,0.853374,-2195,-10.674,chr2:88210888-88210897	GGGGTTGCCT,+,0.850274,-3516,-19.385,chr2:88212209-88212218	AGGACTCCCC,-,0.848344,-3474,-15.975,chr2:88212167-88212176	GTGACTCCCC,+,0.848344,-3860,-17.279,chr2:88212553-88212562	AGGGAGGTCC,-,0.840439,-1581,-15.488,chr2:88210274-88210283	GGGGTGGCCA,+,0.837696,-1231,-12.642,chr2:88209924-88209933	GAGGTGGCCC,-,0.837118,-3974,-19.143,chr2:88212667-88212676	GGGATGTGCC,-,0.836881,-910,-23.397,chr2:88209603-88209612	TGGACGCCCC,+,0.835765,-1422,-5.937,chr2:88210115-88210124	GGGACAGCCC,+,0.834214,-1762,-13.068,chr2:88210455-88210464	GGGGTGCTCT,-,0.832666,-1685,-8.482,chr2:88210378-88210387	GGGAATGCAG,-,0.824406,-3358,-19.444,chr2:88212051-88212060	GTGACTCTCC,-,0.823666,-231,-25.867,chr2:88208924-88208933	GAGATGGCCC,-,0.812440,-879,-24.261,chr2:88209572-88209581	GGGGGCTCCC,-,0.812352,-35,7.651,chr2:88208728-88208737	GGGGGTTGCC,+,0.808024,-3517,-21.313,chr2:88212210-88212219	GGTGACTCCC,+,0.803809,-3861,-13.742,chr2:88212554-88212563	GGGGTGCTTG,+,0.803477,-997,-16.163,chr2:88209690-88209699
FABP6	fatty acid binding protein 6, ileal (gastrotropin)	chr5:159589093-159598267 (+) // 99.78 // q33.3	NM_001040442 /// NM_001445	6629 // lipid metabolism // non-traceable author statement /// 6810 // transport // inferred from electronic annotation /// 8285 // negative regulation of cell proliferation // traceable author statement	5737 // cytoplasm // traceable author statement	5504 // fatty acid binding // not recorded /// 8289 // lipid binding // inferred from electronic annotation /// 5488 // binding // inferred from electronic annotation /// 8289 // lipid binding // traceable author statement	---	15	GGGGTTTTCC,-,0.947249,-3122,-6.085,chr5:159585964-159585973	GGGGTTTCTC,-,0.869271,-1290,0.643,chr5:159587796-159587805	GGGGTTCTGC,+,0.848344,-4215,-1.277,chr5:159584871-159584880	GAGAATTTCC,-,0.847913,-2679,2.022,chr5:159586407-159586416	GGCGATCTCG,-,0.847732,-2992,-7.995,chr5:159586094-159586103	GGGTTTCTCC,-,0.845857,-1291,0.654,chr5:159587795-159587804	GGGTAGGCCG,+,0.837696,-1010,-5.488,chr5:159588076-159588085	TGGGAGGCCG,+,0.836506,-3570,0.896,chr5:159585516-159585525	TGGGAGGCCG,+,0.836506,-3181,-4.398,chr5:159585905-159585914	TGGGAGGCCG,+,0.836506,-2209,0.702,chr5:159586877-159586886	GAGAATGTCC,-,0.828339,-1027,-7.227,chr5:159588059-159588068	GCGATTCTCC,+,0.823666,-3998,-1.237,chr5:159585088-159585097	GCGATTCTCC,-,0.823666,-2067,0.314,chr5:159587019-159587028	GAGGTTGCCG,+,0.821086,-2042,-1.051,chr5:159587044-159587053	GTGATTCTCC,-,0.819989,-4800,-1.566,chr5:159584286-159584295
FAM105A	family with sequence similarity 105, member A	chr5:14634931-14664205 (+) // 95.43 // p15.2	NM_019018	---	---	---	---	37	GGGGAGCCCA,-,0.885343,-4272,0.126,chr5:14630650-14630659	TGGGAGTCCC,+,0.884691,-4610,-1.562,chr5:14630312-14630321	GGGGTCCCCC,+,0.878541,-4396,-3.258,chr5:14630526-14630535	GGGGACCCCG,-,0.877928,-4397,-3.256,chr5:14630525-14630534	GGGAATTCCA,-,0.873169,-263,-9.025,chr5:14634659-14634668	TGGGCTCCCC,+,0.873022,-4272,0.126,chr5:14630650-14630659	TGGAATTCCC,+,0.872592,-263,-9.025,chr5:14634659-14634668	GCGGAGGCCC,+,0.868794,-136,-2.220,chr5:14634786-14634795	GTGGAGTCCG,+,0.856080,-3610,0.127,chr5:14631312-14631321	GGGGCCTCCG,-,0.853532,-135,-0.935,chr5:14634787-14634796	GGGGCTGCAC,+,0.853374,-4524,0.128,chr5:14630398-14630407	GGGACTCCCA,-,0.848921,-4610,-1.562,chr5:14630312-14630321	GCGGTTCTCC,-,0.848344,-2571,0.666,chr5:14632351-14632360	GGGATTCACC,+,0.845857,-4858,0.641,chr5:14630064-14630073	AGGGTTCTCC,-,0.844667,-2914,-6.539,chr5:14632008-14632017	GGGGCTTCTG,+,0.844337,-2833,-5.326,chr5:14632089-14632098	GGGAGGCTCC,-,0.843952,-4255,-1.568,chr5:14630667-14630676	GGGGAGGGCG,-,0.841372,-36,-17.471,chr5:14634886-14634895	TGGGCGGCCC,-,0.840795,-4378,-4.946,chr5:14630544-14630553	GGCGCGTTCC,-,0.839368,-227,-18.531,chr5:14634695-14634704	TGGGAGGCCG,+,0.836506,-2721,-0.998,chr5:14632201-14632210	GGGAAGCTAC,-,0.835409,-205,-18.974,chr5:14634717-14634726	GAGAAGTTCC,-,0.835335,-840,-12.222,chr5:14634082-14634091	GGCAATGTCC,-,0.832016,-909,-4.293,chr5:14634013-14634022	GGGACGGCGC,-,0.819793,-4238,0.124,chr5:14630684-14630693	GCGAAGGTCC,+,0.819437,-3214,0.126,chr5:14631708-14631717	GGGAAGGTCT,+,0.816338,-3448,0.127,chr5:14631474-14631483	GGGGTTCTTG,-,0.816056,-3410,-1.575,chr5:14631512-14631521	GGGGTGGGCG,-,0.813374,-424,-33.898,chr5:14634498-14634507	AGGGTGGTCC,-,0.812440,-3110,-5.561,chr5:14631812-14631821	GGAGCGGCCG,+,0.812184,-4474,-1.560,chr5:14630448-14630457	GGGAAGGCTG,-,0.811828,-4696,0.120,chr5:14630226-14630235	GGGGGACCCC,-,0.808750,-4396,-3.258,chr5:14630526-14630535
FAM125B	family with sequence similarity 125, member B	chr9:128128968-128309140 (+) // 92.91 // q33.3	NM_001011703 /// NM_033446	---	---	---	---	31	GGGGAGGCCC,+,0.967773,-328,-5.963,chr9:128128631-128128640	GGGACTTTCC,-,0.926247,-4988,-0.855,chr9:128123971-128123980	GGGCCTCCCC,-,0.877889,-328,-5.963,chr9:128128631-128128640	GGGTATTTCC,+,0.873781,-3518,-9.239,chr9:128125441-128125450	GGGGCTTCCA,+,0.873526,-513,-10.974,chr9:128128446-128128455	GGGGAGGCGC,-,0.868794,-169,7.109,chr9:128128790-128128799	CGGGAGGCCC,+,0.868794,-136,0.568,chr9:128128823-128128832	TGGAAGCCCC,-,0.860087,-513,-10.974,chr9:128128446-128128455	GGAAAGTCCC,+,0.860013,-4988,-0.855,chr9:128123971-128123980	TGGAAGTCCC,+,0.860013,-2416,-9.909,chr9:128126543-128126552	GGGAATGCAC,+,0.853017,-1177,7.181,chr9:128127782-128127791	GGGCCTCCCG,-,0.849278,-136,0.568,chr9:128128823-128128832	GGGACTTCCA,-,0.848847,-2416,-9.909,chr9:128126543-128126552	GGCATTTCCC,-,0.848270,-1588,-0.753,chr9:128127371-128127380	TGGGCTCCCG,+,0.844411,-374,-2.906,chr9:128128585-128128594	GGGGAGGCGG,+,0.840183,-262,12.887,chr9:128128697-128128706	GGGAGGCCCG,+,0.840019,-327,-4.364,chr9:128128632-128128641	GGGAGGCCCG,+,0.840019,-135,-0.597,chr9:128128824-128128833	GGGGAGGCTG,+,0.836506,-271,-4.618,chr9:128128688-128128697	GGGGTGCCGG,+,0.831832,-254,-0.898,chr9:128128705-128128714	GAGGCGCCCG,-,0.831832,-172,5.043,chr9:128128787-128128796	GGGGTCGCCG,+,0.830281,-346,-12.012,chr9:128128613-128128622	GGGGTGCCTG,+,0.828156,-939,-16.852,chr9:128128020-128128029	GGGAGGGTCC,-,0.824303,-847,-10.937,chr9:128128112-128128121	AGGACTCTCC,-,0.823666,-555,-3.989,chr9:128128404-128128413	GTGATTCTCC,+,0.819989,-1504,0.346,chr9:128127455-128127464	GGGGCGGCGG,+,0.815861,-242,7.828,chr9:128128717-128128726	GTGAAGGTCC,-,0.815760,-2936,-14.283,chr9:128126023-128126032	GTGATGTTCC,-,0.807336,-3919,0.635,chr9:128125040-128125049	GGGACGCCAG,+,0.807154,-223,6.194,chr9:128128736-128128745	TGGGCTGTCG,-,0.800084,-1135,-3.162,chr9:128127824-128127833
FAM22B	family with sequence similarity 22, member B	chr10:81136222-81142516 (+) // 95.53 // q22.3 /// chr10:81456421-81462704 (+) // 95.06 // q22.3 /// chr10:81594327-81600611 (+) // 95.01 // q22.3 /// chr10:88978418-88984714 (+) // 94.82 // q23.2 /// chr10:89110636-89116931 (+) // 94.82 // q23.2 /// chr10	XM_374817	---	---	---	---	36	GGGGAGTCCC,-,0.987347,-489,-2.630,chr10:81593829-81593838	GGGACTCCCC,+,0.951000,-489,-2.630,chr10:81593829-81593838	GAGGAGCCCC,-,0.884765,-287,-3.863,chr10:81594031-81594040	GTGGAGTCCC,-,0.884691,-1154,-0.840,chr10:81593164-81593173	GGGGATGGCC,+,0.882562,-2313,-5.944,chr10:81592005-81592014	GGGGATGCTC,+,0.877696,-4743,-6.081,chr10:81589575-81589584	GGGGCTTCCA,+,0.873526,-197,-5.290,chr10:81594121-81594130	GGGGCTCCTC,+,0.873022,-287,-3.863,chr10:81594031-81594040	GGGTAGGCCC,+,0.866307,-790,-5.910,chr10:81593528-81593537	CGGGTGTCCC,-,0.860369,-680,-4.392,chr10:81593638-81593647	TGGAAGCCCC,-,0.860087,-197,-5.290,chr10:81594121-81594130	TGGGTGCCCC,-,0.856767,-1,1.128,chr10:81594317-81594326	GGGACTCCAC,+,0.848344,-1154,-0.840,chr10:81593164-81593173	GAGGCTTTCC,+,0.848270,-3174,-0.815,chr10:81591144-81591153	AGGGTTCTCC,-,0.844667,-4000,-1.125,chr10:81590318-81590327	GGAGCGGCCC,-,0.840795,-308,-2.223,chr10:81594010-81594019	GGGCCGCTCC,+,0.840632,-308,-2.223,chr10:81594010-81594019	AGGGTGGCCC,+,0.837118,-1071,-2.412,chr10:81593247-81593256	TGGGTGCTCC,-,0.832088,-4181,1.530,chr10:81590137-81590146	TGGATGTCCC,+,0.832014,-2339,0.621,chr10:81591979-81591988	GGGGCTGTCA,-,0.829273,-1948,-5.939,chr10:81592370-81592379	GCGACTCTCC,+,0.827342,-577,-6.451,chr10:81593741-81593750	GGGACACCCG,+,0.825251,-680,-4.392,chr10:81593638-81593647	GGGGCTGCTG,+,0.824763,-1922,-9.497,chr10:81592396-81592405	GGGGCTCTGG,-,0.823410,-1899,-4.212,chr10:81592419-81592428	GGGATTTTCA,-,0.820492,-1259,-4.230,chr10:81593059-81593068	GGGGTTCTTG,-,0.816056,-1372,-4.661,chr10:81592946-81592955	GGGGAGGTGG,-,0.815504,-62,-1.622,chr10:81594256-81594265	GGGATGGCCA,+,0.813017,-2312,-6.001,chr10:81592006-81592015	GTGAAGGCCG,+,0.811828,-152,-4.230,chr10:81594166-81594175	GGGACGTTCT,-,0.811590,-2691,-0.928,chr10:81591627-81591636	GGGATGCTCA,+,0.807987,-4742,-7.821,chr10:81589576-81589585	GGGGACTCCA,+,0.804387,-1155,-0.796,chr10:81593163-81593172
FAM3C	family with sequence similarity 3, member C	chrX:23003628-23006416 (+) // 98.87 // p22.11 /// chr7:120776142-120823577 (-) // 97.54 // q31.31	NM_001040020 /// NM_014888	---	5576 // extracellular region // non-traceable author statement	5125 // cytokine activity // non-traceable author statement	---	16	GGGATTCTCC,+,0.922645,-2373,30.889,chr7:120825950-120825959	GCGGCTTCCC,+,0.876625,-96,3.220,chr7:120823673-120823682	GGAGATTTCC,-,0.872592,-637,-35.567,chr7:120824214-120824223	GAGGAGGCCC,+,0.865117,-48,18.365,chr7:120823625-120823634	GGGAAGCCGC,-,0.863764,-96,3.220,chr7:120823673-120823682	GGGGAGCCAG,-,0.856154,-1727,-18.780,chr7:120825304-120825313	GGAAATCTCC,+,0.847987,-637,-35.567,chr7:120824214-120824223	GGGAAGGGCC,-,0.845305,-155,-18.612,chr7:120823732-120823741	TGGAATTCCG,-,0.843981,-1088,-18.620,chr7:120824665-120824674	GGGGAGGCTG,-,0.836506,-3350,-5.058,chr7:120826927-120826936	CGGGCGCCCG,+,0.835509,-134,-13.095,chr7:120823711-120823720	CGGGCGCCCG,-,0.835509,-134,-13.095,chr7:120823711-120823720	AGGACTGCCC,+,0.828695,-2608,-11.643,chr7:120826185-120826194	GGAGCTGCCG,-,0.824763,-241,0.695,chr7:120823818-120823827	GGGGCGGGCG,+,0.817050,-105,4.712,chr7:120823682-120823691	GGAGAATCCC,-,0.800133,-2373,30.889,chr7:120825950-120825959
FAM62B	family with sequence similarity 62 (C2 domain containing) member B	chr7:158218992-158219407 (-) // 89.61 // q36.3	NM_020728	---	---	---	---	15	GGGGTTTCAC,+,0.869271,-4178,-2.778,chr7:158223585-158223594	GGGGTGTCTC,-,0.856693,-2524,-13.716,chr7:158221931-158221940	GGGGCTGCTC,-,0.853374,-3600,-4.195,chr7:158223007-158223016	GGGTTTCTCC,-,0.845857,-4688,-1.072,chr7:158224095-158224104	GGGGTTCTCT,-,0.845245,-436,-34.348,chr7:158219843-158219852	GGGTTGGCCC,-,0.838308,-1090,-13.485,chr7:158220497-158220506	GGGCTGCTCC,-,0.836955,-3601,-0.795,chr7:158223008-158223017	AGGGTGCTCC,+,0.832088,-2253,-8.516,chr7:158221660-158221669	GGTGTGTTCC,-,0.832014,-192,-14.309,chr7:158219599-158219608	TGGACTCTCC,-,0.823666,-931,-19.566,chr7:158220338-158220347	GTGATTCTCC,-,0.819989,-4601,-1.250,chr7:158224008-158224017	GAGACGCTCC,+,0.811087,-1921,-29.430,chr7:158221328-158221337	AGGACGTTCC,-,0.811013,-3470,-18.689,chr7:158222877-158222886	GGGATGCCAG,+,0.803477,-1864,-24.147,chr7:158221271-158221280	GTGATTGTCC,+,0.800340,-2454,-13.912,chr7:158221861-158221870
FAM84B	family with sequence similarity 84, member B	chr8:127633870-127635413 (-) // 93.62 // q24.21	NM_174911	---	5737 // cytoplasm // inferred from direct assay /// 5886 // plasma membrane // inferred from direct assay	5515 // protein binding // inferred from physical interaction	---	46	GGGGCTCCCG,+,0.947067,-4538,-6.040,chr8:127639951-127639960	GGGGCGCCCG,-,0.934488,-2519,-7.948,chr8:127637932-127637941	GGGATTGCCC,+,0.927675,-4255,-12.631,chr8:127639668-127639677	GGGACTGCCG,+,0.902740,-4134,-3.972,chr8:127639547-127639556	CGGGAGCCCC,-,0.888442,-4538,-6.040,chr8:127639951-127639960	GCGGAGTCCC,+,0.888368,-4574,-7.085,chr8:127639987-127639996	CGGGCGCCCC,+,0.864120,-2519,-7.948,chr8:127637932-127637941	GGCGAGCTCC,-,0.863764,-2594,37.336,chr8:127638007-127638016	GGGGCGTCTC,+,0.860369,-2243,-25.500,chr8:127637656-127637665	GAGGCGTCCC,+,0.860369,-3873,-14.622,chr8:127639286-127639295	GGGAAGTCTC,-,0.860013,-3607,-20.387,chr8:127639020-127639029	CGGGAGCCCG,+,0.859831,-4446,14.816,chr8:127639859-127639868	GGGAACTTCC,-,0.857108,-3353,40.132,chr8:127638766-127638775	GGGACTCCGC,-,0.852021,-4574,-7.085,chr8:127639987-127639996	GGAGTTGCCC,+,0.849697,-3674,0.909,chr8:127639087-127639096	GAGACTTCCC,+,0.848270,-3607,-20.387,chr8:127639020-127639029	CGGGCTCCCG,-,0.848088,-4446,14.816,chr8:127639859-127639868	GGTGTTCTCC,-,0.844667,-1183,-5.708,chr8:127636596-127636605	GCGGCGGCCC,-,0.844472,-3202,-6.872,chr8:127638615-127638624	GGGGCTCCTG,+,0.844411,-3530,-11.365,chr8:127638943-127638952	GAGACGCCCC,-,0.835765,-2243,-25.500,chr8:127637656-127637665	GGGACGCCTC,-,0.835765,-3873,-14.622,chr8:127639286-127639295	GGGGCGCTAC,+,0.835765,-4229,-6.403,chr8:127639642-127639651	AGGAAGTTCC,+,0.835335,-3354,36.524,chr8:127638767-127638776	GTGGAGTTCG,+,0.831402,-3031,48.365,chr8:127638444-127638453	GGGGCTGCTG,-,0.824763,-4294,-5.574,chr8:127639707-127639716	GAGGCTGCCG,+,0.824763,-4353,-12.749,chr8:127639766-127639775	GGGACGGGCC,+,0.820983,-3207,-13.283,chr8:127638620-127638629	GCGACGGCCC,-,0.819793,-2915,50.000,chr8:127638328-127638337	GGGATGGGCC,-,0.817306,-1339,-17.465,chr8:127636752-127636761	GGGAAGGGCG,+,0.816694,-3997,-0.927,chr8:127639410-127639419	GGGATTCCTG,+,0.816056,-1934,12.530,chr8:127637347-127637356
[truncated: 476 more rows]

## Sheet: p65_sites
Gene Symbol	Gene Title	Alignments	RefSeq Transcript ID	Gene Ontology Biological Process	Gene Ontology Cellular Component	Gene Ontology Molecular Function	Pathway	NumPredictions	Sequence, Strand, Score, Relative Location, Conservation, Genomi	Field4	Field5	Field6	Field7	Field8	Field9	Field10	Field11	Field12	Field13	Field14	Field15	Field16	Field17	Field18	Field19	Field20	Field21	Field22	Field23	Field24	Field25	Field26	Field27	Field28	Field29	Field30	Field31	Field32
[truncated: 687 more rows]
