# Supplementary material for: Prostate apoptosis response protein 4 sensitizes human colon cancer cells to chemotherapeutic 5-FU through mediation of an NFκB and microRNA network
Source: Mol Cancer. 2010 Apr 30;9:98. doi: 10.1186/1476-4598-9-98 (PMC2883962; doi:10.1186/1476-4598-9-98)
Supplement: Additional file 5 — Differentially expressed microRNAs in HT29 cells transfected with Par-4 or empty vector. [file 1476-4598-9-98-S5.XLS]

## Sheet: Sheet1
Adittional file 5. The differentially expressed miRNAsa in HT29 cells transfected with Par-4 and empty vector.
miRNA	p-value	Fold change	Regulation
		(Par-4 vs. vector)	(Par-4 vs. vector)
miR-30d	2.87e-05	2.18995	up
miR-10b	7.18e-05	2.19824	up
miR-151-3p	0.00011	1.5889	up
miR-221*	0.000277	1.83425	down
miR-371-5p	0.000286	2.56247	up
miR-34a	0.000488	1.85086	up
miR-195	0.000783	1.95908	up
miR-222	0.00114826	1.84715	down
miR-221	0.00141856	1.77647	down
miR-151-5p	0.00178527	1.57769	up
miR-100	0.0024154	2.19985	up
miR-31	0.00254735	1.5218	up
miR-7	0.003192	1.74987	down
miR-663	0.00610938	5.33641	down
miR-LAT	0.0064851	2.61145	up
miR-193b	0.00826575	1.54424	down
miR-K12-3	0.0170102	1.94844	up
miR-30e*	0.0188	1.6339	down
miR-134	0.0209593	1.73661	up
miR-18a	0.0239308	2.18481	down
miR-150*	0.0247841	2.30214	up
miR-923	0.0285738	1.69684	down
a The miRNA expression profiles from HT29 cells with and without Par-4 overexpression were analyzed
to identify the significantly differentially expressed miRNAs. The two-sample student’s t-test (2-tailed) and
multiple test corrections with false discovery rate (FDR) have revealed 22 miRNAs were differentially expressed
(10% FDR, and at least 1.5 fold changes) between Par-4 and empty vector-transfected HT29 cells.
