# Supplementary material for: Prostate apoptosis response protein 4 sensitizes human colon cancer cells to chemotherapeutic 5-FU through mediation of an NFκB and microRNA network
Source: Mol Cancer. 2010 Apr 30;9:98. doi: 10.1186/1476-4598-9-98 (PMC2883962; doi:10.1186/1476-4598-9-98)
Supplement: Additional file 6 — Target mRNAs of the deregulated microRNAs (predicted by Target Scan). [file 1476-4598-9-98-S6.XLS]

## Sheet: TargetScan list_percentile_80_s
Additional file 6. mRNA targets of the deregulated miRNAs (predicted by Target Scan)
GeneID	miRNA	Target symbol	Synonyms	Target description	chromosome	Entrez Gene	Full_name_from_nomenclature_authority
10217	hsa-miR-100	CTDSPL	C3orf8|HYA22|PSR1|RBSP3|SCP3	CTD (carboxy-terminal domain, RNA polymerase II, polypeptide A) small phosphatase-like	3	10217	CTD (carboxy-terminal domain, RNA polymerase II, polypeptide A) small phosphatase-like
107	hsa-miR-100	ADCY1	AC1	adenylate cyclase 1 (brain)	7	107	adenylate cyclase 1 (brain)
2261	hsa-miR-100	FGFR3	ACH|CD333|CEK2|HSFGFR3EX|JTK4	fibroblast growth factor receptor 3 (achondroplasia, thanatophoric dwarfism)	4	2261	fibroblast growth factor receptor 3 (achondroplasia, thanatophoric dwarfism)
22996	hsa-miR-100	C1orf34	DEME-6|KIAA0452	chromosome 1 open reading frame 34	1	22996	chromosome 1 open reading frame 34
23140	hsa-miR-100	ZZEF1	FLJ10821|FLJ45574|KIAA0399|MGC166929|ZZZ4	zinc finger, ZZ-type with EF-hand domain 1	17	23140	zinc finger, ZZ-type with EF-hand domain 1
2475	hsa-miR-100	FRAP1	FLJ44809|FRAP|FRAP2|MTOR|RAFT1|RAPT1	FK506 binding protein 12-rapamycin associated protein 1	1	2475	FK506 binding protein 12-rapamycin associated protein 1
27161	hsa-miR-100	EIF2C2	AGO2|MGC3183|Q10	eukaryotic translation initiation factor 2C, 2	8	27161	eukaryotic translation initiation factor 2C, 2
28951	hsa-miR-100	TRIB2	C5FW|GS3955|TRB2	tribbles homolog 2 (Drosophila)	2	28951	tribbles homolog 2 (Drosophila)
55225	hsa-miR-100	RAVER2	DKFZp762D1011|FLJ10770|KIAA1579	ribonucleoprotein, PTB-binding 2	1	55225	ribonucleoprotein, PTB-binding 2
55435	hsa-miR-100	C4orf16	2C18|GBAR|PRO0971	chromosome 4 open reading frame 16	4	55435	chromosome 4 open reading frame 16
7855	hsa-miR-100	FZD5	C2orf31|DKFZP434E2135|HFZ5|MGC129692	frizzled homolog 5 (Drosophila)	2	7855	frizzled homolog 5 (Drosophila)
8325	hsa-miR-100	FZD8	FZ-8|hFZ8	frizzled homolog 8 (Drosophila)	10	8325	frizzled homolog 8 (Drosophila)
83591	hsa-miR-100	THAP2	DKFZP564I0422	THAP domain containing, apoptosis associated protein 2	12	83591	THAP domain containing, apoptosis associated protein 2
84541	hsa-miR-100	KBTBD8	KIAA1842|TA-KRP	kelch repeat and BTB (POZ) domain containing 8	3	84541	kelch repeat and BTB (POZ) domain containing 8
8467	hsa-miR-100	SMARCA5	ISWI|SNF2H|WCRF135|hISWI|hSNF2H	SWI/SNF related, matrix associated, actin dependent regulator of chromatin, subfamily a, member 5	4	8467	SWI/SNF related, matrix associated, actin dependent regulator of chromatin, subfamily a, member 5
9953	hsa-miR-100	HS3ST3B1	30ST3B1|3OST3B1	heparan sulfate (glucosamine) 3-O-sulfotransferase 3B1	17	9953	heparan sulfate (glucosamine) 3-O-sulfotransferase 3B1
9956	hsa-miR-100	HS3ST2	30ST2|3OST2	heparan sulfate (glucosamine) 3-O-sulfotransferase 2	16	9956	heparan sulfate (glucosamine) 3-O-sulfotransferase 2
10659	hsa-miR-10b	CUGBP2	BRUNOL3|ETR-3|NAPOR	CUG triplet repeat, RNA binding protein 2	10	10659	CUG triplet repeat, RNA binding protein 2
11141	hsa-miR-10b	IL1RAPL1	IL1R8|IL1RAPL|MRX21|MRX34|OPHN4|TIGIRR-2	interleukin 1 receptor accessory protein-like 1	X	11141	interleukin 1 receptor accessory protein-like 1
139818	hsa-miR-10b	DOCK11	ACG|FLJ32122|FLJ43653|ZIZ2|bB128O4.1	dedicator of cytokinesis 11	X	139818	dedicator of cytokinesis 11
161357	hsa-miR-10b	MDGA2	MAMDC1|c14_5286	MAM domain containing glycosylphosphatidylinositol anchor 2	14	161357	MAM domain containing glycosylphosphatidylinositol anchor 2
1993	hsa-miR-10b	ELAVL2	HEL-N1|HELN1|HUB	ELAV (embryonic lethal, abnormal vision, Drosophila)-like 2 (Hu antigen B)	9	1993	ELAV (embryonic lethal, abnormal vision, Drosophila)-like 2 (Hu antigen B)
22919	hsa-miR-10b	MAPRE1	EB1|MGC117374|MGC129946	microtubule-associated protein, RP/EB family, member 1	20	22919	microtubule-associated protein, RP/EB family, member 1
23005	hsa-miR-10b	MAPKBP1	MGC138851|MGC138852	mitogen-activated protein kinase binding protein 1	15	23005	mitogen-activated protein kinase binding protein 1
2321	hsa-miR-10b	FLT1	FLT|VEGFR1	fms-related tyrosine kinase 1 (vascular endothelial growth factor/vascular permeability factor receptor)	13	2321	fms-related tyrosine kinase 1 (vascular endothelial growth factor/vascular permeability factor receptor)
23321	hsa-miR-10b	TRIM2	KIAA0517|RNF86	tripartite motif-containing 2	4	23321	tripartite motif-containing 2
23705	hsa-miR-10b	CADM1	BL2|DKFZp686F1789|IGSF4|IGSF4A|MGC149785|MGC51880|NECL2|Necl-2|RA175|ST17|SYNCAM|TSLC1|sTSLC-1|sgIGSF|synCAM1	cell adhesion molecule 1	11	23705	cell adhesion molecule 1
2561	hsa-miR-10b	GABRB2	MGC119386|MGC119388|MGC119389	gamma-aminobutyric acid (GABA) A receptor, beta 2	5	2561	gamma-aminobutyric acid (GABA) A receptor, beta 2
2627	hsa-miR-10b	GATA6		GATA binding protein 6	18	2627	GATA binding protein 6
26528	hsa-miR-10b	DAZAP1	MGC19907	DAZ associated protein 1	19	26528	DAZ associated protein 1
2802	hsa-miR-10b	GOLGA3	GCP170|MEA-2	golgi autoantigen, golgin subfamily a, 3	12	2802	golgi autoantigen, golgin subfamily a, 3
285368	hsa-miR-10b	PRRT3	FLJ33674|MGC105134|MGC33990	proline-rich transmembrane protein 3	3	285368	proline-rich transmembrane protein 3
2965	hsa-miR-10b	GTF2H1	BTF2|TFB1|TFIIH	general transcription factor IIH, polypeptide 1, 62kDa	11	2965	general transcription factor IIH, polypeptide 1, 62kDa
3021	hsa-miR-10b	H3F3B	H3.3B|H3F3A	H3 histone, family 3B (H3.3B)	17	3021	H3 histone, family 3B (H3.3B)
3097	hsa-miR-10b	HIVEP2	HIV-EP2|MBP-2|MIBP1|SHN2|ZAS2	human immunodeficiency virus type I enhancer binding protein 2	6	3097	human immunodeficiency virus type I enhancer binding protein 2
3190	hsa-miR-10b	HNRNPK	CSBP|FLJ41122|HNRPK|TUNP	heterogeneous nuclear ribonucleoprotein K	9	3190	heterogeneous nuclear ribonucleoprotein K
3200	hsa-miR-10b	HOXA3	HOX1|HOX1E|MGC10155	homeobox A3	7	3200	homeobox A3
3213	hsa-miR-10b	HOXB3	HOX2|HOX2G|Hox-2.7	homeobox B3	17	3213	homeobox B3
3236	hsa-miR-10b	HOXD10	HOX4|HOX4D|HOX4E|Hox-4.4	homeobox D10	2	3236	homeobox D10
3400	hsa-miR-10b	ID4	IDB4	inhibitor of DNA binding 4, dominant negative helix-loop-helix protein	6	3400	inhibitor of DNA binding 4, dominant negative helix-loop-helix protein
4052	hsa-miR-10b	LTBP1	MGC163161	latent transforming growth factor beta binding protein 1	2	4052	latent transforming growth factor beta binding protein 1
440093	hsa-miR-10b	LOC440093		histone H3-like	12	440093
4841	hsa-miR-10b	NONO	NMT55|NRB54|P54|P54NRB	non-POU domain containing, octamer-binding	X	4841	non-POU domain containing, octamer-binding
494470	hsa-miR-10b	RNF165		ring finger protein 165	18	494470	ring finger protein 165
51479	hsa-miR-10b	ANKFY1	ANKHZN|DKFZp686M19106|KIAA1255|ZFYVE14	ankyrin repeat and FYVE domain containing 1	17	51479	ankyrin repeat and FYVE domain containing 1
51804	hsa-miR-10b	SIX4	AREC3|MGC119450|MGC119452|MGC119453	SIX homeobox 4	14	51804	SIX homeobox 4
54407	hsa-miR-10b	SLC38A2	ATA2|KIAA1382|PRO1068|SAT2|SNAT2	solute carrier family 38, member 2	12	54407	solute carrier family 38, member 2
54464	hsa-miR-10b	XRN1	DKFZp434P0721|DKFZp686B22225|DKFZp686F19113|FLJ41903|SEP1	5'-3' exoribonuclease 1	3	54464	5'-3' exoribonuclease 1
5465	hsa-miR-10b	PPARA	MGC2237|MGC2452|NR1C1|PPAR|hPPAR	peroxisome proliferator-activated receptor alpha	22	5465	peroxisome proliferator-activated receptor alpha
54874	hsa-miR-10b	FNBP1L	C1orf39|TOCA1	formin binding protein 1-like	1	54874	formin binding protein 1-like
55137	hsa-miR-10b	FIGN		fidgetin	2	55137	fidgetin
55197	hsa-miR-10b	P15RS	FLJ10656|MGC19513	cyclin-dependent kinase 2B-inhibitor-related protein	18	55197
55530	hsa-miR-10b	SVOP	DKFZp761H039	SV2 related protein homolog (rat)	12	55530	SV2 related protein homolog (rat)
56261	hsa-miR-10b	RP5-1022P6.2	FLJ11085|KIAA1434|MGC26147|PREI4	hypothetical protein KIAA1434	20	56261
57528	hsa-miR-10b	KCTD16	DKFZp781A1155|KIAA1317|MGC138167	potassium channel tetramerisation domain containing 16	5	57528	potassium channel tetramerisation domain containing 16
5911	hsa-miR-10b	RAP2A	K-REV|KREV|RAP2|RbBP-30	RAP2A, member of RAS oncogene family	13	5911	RAP2A, member of RAS oncogene family
60682	hsa-miR-10b	SMAP1	FLJ13159|FLJ42245|SMAP-1	stromal membrane-associated GTPase-activating protein 1	6	60682	stromal membrane-associated GTPase-activating protein 1
6382	hsa-miR-10b	SDC1	CD138|SDC|SYND1|syndecan	syndecan 1	2	6382	syndecan 1
64282	hsa-miR-10b	PAPD5	FLJ40270|TRF4-2	PAP associated domain containing 5	16	64282	PAP associated domain containing 5
6434	hsa-miR-10b	SFRS10	DKFZp686F18120|Htra2-beta|SRFS10|TRA2-BETA|TRA2B|TRAN2B	splicing factor, arginine/serine-rich 10 (transformer 2 homolog, Drosophila)	3	6434	splicing factor, arginine/serine-rich 10 (transformer 2 homolog, Drosophila)
64478	hsa-miR-10b	CSMD1	KIAA1890	CUB and Sushi multiple domains 1	8	64478	CUB and Sushi multiple domains 1
64641	hsa-miR-10b	EBF2	COE2|EBF-2|FLJ11500|O/E-3|OE-3	early B-cell factor 2	8	64641	early B-cell factor 2
653659	hsa-miR-10b	TMEM183B	C1orf37-DUP	transmembrane protein 183B	3	653659	transmembrane protein 183B
6651	hsa-miR-10b	SON	BASS1|C21orf50|DBP-5|FLJ21099|FLJ33914|KIAA1019|NREBP|SON3	SON DNA binding protein	21	6651	SON DNA binding protein
6885	hsa-miR-10b	MAP3K7	TAK1|TGF1a	mitogen-activated protein kinase kinase kinase 7	6	6885	mitogen-activated protein kinase kinase kinase 7
6910	hsa-miR-10b	TBX5	HOS	T-box 5	12	6910	T-box 5
7022	hsa-miR-10b	TFAP2C	AP2-GAMMA|ERF1|TFAP2G|hAP-2g	transcription factor AP-2 gamma (activating enhancer binding protein 2 gamma)	20	7022	transcription factor AP-2 gamma (activating enhancer binding protein 2 gamma)
7074	hsa-miR-10b	TIAM1	FLJ36302	T-cell lymphoma invasion and metastasis 1	21	7074	T-cell lymphoma invasion and metastasis 1
7111	hsa-miR-10b	TMOD1	D9S57E|ETMOD|TMOD	tropomodulin 1	9	7111	tropomodulin 1
7182	hsa-miR-10b	NR2C2	TAK1|TR2R1|TR4|hTAK1	nuclear receptor subfamily 2, group C, member 2	3	7182	nuclear receptor subfamily 2, group C, member 2
79642	hsa-miR-10b	ARSJ	FLJ23548	arylsulfatase family, member J	4	79642	arylsulfatase family, member J
80232	hsa-miR-10b	WDR26	CDW2|FLJ21016|MIP2	WD repeat domain 26	1	80232	WD repeat domain 26
8462	hsa-miR-10b	KLF11	FKLF|FKLF1|MODY7|TIEG2|Tieg3	Kruppel-like factor 11	2	8462	Kruppel-like factor 11
85358	hsa-miR-10b	SHANK3	KIAA1650|PROSAP2|PSAP2|SPANK-2	SH3 and multiple ankyrin repeat domains 3	22	85358	SH3 and multiple ankyrin repeat domains 3
90161	hsa-miR-10b	HS6ST2	MGC130022|MGC130023	heparan sulfate 6-O-sulfotransferase 2	X	90161	heparan sulfate 6-O-sulfotransferase 2
9031	hsa-miR-10b	BAZ1B	WBSCR10|WBSCR9|WSTF	bromodomain adjacent to zinc finger domain, 1B	7	9031	bromodomain adjacent to zinc finger domain, 1B
9267	hsa-miR-10b	PSCD1	B2-1|CYTOHESIN-1|D17S811E|FLJ34050|FLJ41900|SEC7	pleckstrin homology, Sec7 and coiled-coil domains 1(cytohesin 1)	17	9267	pleckstrin homology, Sec7 and coiled-coil domains 1(cytohesin 1)
92703	hsa-miR-10b	TMEM183A	C1orf37	transmembrane protein 183A	1	92703	transmembrane protein 183A
9480	hsa-miR-10b	ONECUT2	MGC120377|MGC120378|OC-2|OC2	one cut homeobox 2	18	9480	one cut homeobox 2
9513	hsa-miR-10b	FXR2	FMR1L2	fragile X mental retardation, autosomal homolog 2	17	9513	fragile X mental retardation, autosomal homolog 2
9612	hsa-miR-10b	NCOR2	CTG26|SMRT|SMRTE|SMRTE-tau|TNRC14|TRAC-1|TRAC1	nuclear receptor co-repressor 2	12	9612	nuclear receptor co-repressor 2
195828	hsa-miR-10b|hsa-miR-18a|hsa-miR-195	ZNF367	CDC14B|FLJ33970|ZFF29	zinc finger protein 367	9	195828	zinc finger protein 367
57472	hsa-miR-10b|hsa-miR-193b	CNOT6	CCR4|KIAA1194	CCR4-NOT transcription complex, subunit 6	5	57472	CCR4-NOT transcription complex, subunit 6
55084	hsa-miR-10b|hsa-miR-195	SOBP	FLJ10159|JXC1	sine oculis binding protein homolog (Drosophila)	6	55084	sine oculis binding protein homolog (Drosophila)
57451	hsa-miR-10b|hsa-miR-195	ODZ2	DKFZp686A1568|TEN-M2|TNM2	odz, odd Oz/ten-m homolog 2 (Drosophila)	5	57451	odz, odd Oz/ten-m homolog 2 (Drosophila)
627	hsa-miR-10b|hsa-miR-195	BDNF	MGC34632	brain-derived neurotrophic factor	11	627	brain-derived neurotrophic factor
94134	hsa-miR-10b|hsa-miR-195	ARHGAP12	DKFZp779N2050|FLJ10971|FLJ20737|FLJ21785|FLJ45709	Rho GTPase activating protein 12	10	94134	Rho GTPase activating protein 12
2589	hsa-miR-10b|hsa-miR-30d	GALNT1	GALNAC-T1	UDP-N-acetyl-alpha-D-galactosamine:polypeptide N-acetylgalactosaminyltransferase 1 (GalNAc-T1)	18	2589	UDP-N-acetyl-alpha-D-galactosamine:polypeptide N-acetylgalactosaminyltransferase 1 (GalNAc-T1)
3198	hsa-miR-10b|hsa-miR-30d	HOXA1	BSAS|HOX1|HOX1F|MGC45232	homeobox A1	7	3198	homeobox A1
6453	hsa-miR-10b|hsa-miR-30d	ITSN1	ITSN|MGC134948|MGC134949|SH3D1A|SH3P17	intersectin 1 (SH3 domain protein)	21	6453	intersectin 1 (SH3 domain protein)
9857	hsa-miR-10b|hsa-miR-30d	CEP350	CAP350|FLJ38282|FLJ44058|GM133|KIAA0480	centrosomal protein 350kDa	1	9857	centrosomal protein 350kDa
2494	hsa-miR-10b|hsa-miR-31	NR5A2	B1F|B1F2|CPF|FTF|FTZ-F1|FTZ-F1beta|LRH-1|hB1F|hB1F-2	nuclear receptor subfamily 5, group A, member 2	1	2494	nuclear receptor subfamily 5, group A, member 2
60468	hsa-miR-10b|hsa-miR-31	BACH2		BTB and CNC homology 1, basic leucine zipper transcription factor 2	6	60468	BTB and CNC homology 1, basic leucine zipper transcription factor 2
80155	hsa-miR-10b|hsa-miR-31|hsa-miR-195	NARG1	Ga19|NATH|TBDN100	NMDA receptor regulated 1	4	80155	NMDA receptor regulated 1
26504	hsa-miR-10b|hsa-miR-7	CNNM4	ACDP4|FLJ42791|KIAA1592	cyclin M4	2	26504	cyclin M4
348980	hsa-miR-10b|hsa-miR-7	HCN1	BCNG-1|BCNG1|HAC-2	hyperpolarization activated cyclic nucleotide-gated potassium channel 1	5	348980	hyperpolarization activated cyclic nucleotide-gated potassium channel 1
8013	hsa-miR-10b|hsa-miR-7	NR4A3	CHN|CSMF|MINOR|NOR1|TEC	nuclear receptor subfamily 4, group A, member 3	9	8013	nuclear receptor subfamily 4, group A, member 3
11057	hsa-miR-134	ABHD2	HS1-2|LABH2|MGC111112|MGC26249|PHPS1-2	abhydrolase domain containing 2	15	11057	abhydrolase domain containing 2
1456	hsa-miR-134	CSNK1G3		casein kinase 1, gamma 3	5	1456	casein kinase 1, gamma 3
23336	hsa-miR-134	DMN	KIAA0353|SYN	desmuslin	15	23336	desmuslin
23369	hsa-miR-134	PUM2	FLJ36528|KIAA0235|MGC138251|MGC138253|PUMH2|PUML2	pumilio homolog 2 (Drosophila)	2	23369	pumilio homolog 2 (Drosophila)
23433	hsa-miR-134	RHOQ	ARHQ|RASL7A|TC10|TC10A	ras homolog gene family, member Q	2	23433	ras homolog gene family, member Q
23598	hsa-miR-134	PATZ1	MAZR|PATZ|RIAZ|ZBTB19|ZNF278|ZSG|dJ400N23	POZ (BTB) and AT hook containing zinc finger 1	22	23598	POZ (BTB) and AT hook containing zinc finger 1
292	hsa-miR-134	SLC25A5	2F1|AAC2|ANT2|T2|T3	solute carrier family 25 (mitochondrial carrier; adenine nucleotide translocator), member 5	X	292	solute carrier family 25 (mitochondrial carrier; adenine nucleotide translocator), member 5
3839	hsa-miR-134	KPNA3	IPOA4|SRP1gamma|SRP4|hSRP1	karyopherin alpha 3 (importin alpha 4)	13	3839	karyopherin alpha 3 (importin alpha 4)
387263	hsa-miR-134	C6orf120	bA160E12.4	chromosome 6 open reading frame 120	6	387263	chromosome 6 open reading frame 120
387597	hsa-miR-134	C1orf32	RP4-782G3.2|dJ782G3.1	chromosome 1 open reading frame 32	1	387597	chromosome 1 open reading frame 32
4091	hsa-miR-134	SMAD6	HsT17432|MADH6|MADH7	SMAD family member 6	15	4091	SMAD family member 6
4154	hsa-miR-134	MBNL1	DKFZp686P06174|EXP|EXP35|EXP40|EXP42|KIAA0428|MBNL	muscleblind-like (Drosophila)	3	4154	muscleblind-like (Drosophila)
4212	hsa-miR-134	MEIS2	HsT18361|MGC2820|MRG1	Meis homeobox 2	15	4212	Meis homeobox 2
5007	hsa-miR-134	OSBP	OSBP1	oxysterol binding protein	11	5007	oxysterol binding protein
5510	hsa-miR-134	PPP1R7	SDS22	protein phosphatase 1, regulatory (inhibitor) subunit 7	2	5510	protein phosphatase 1, regulatory (inhibitor) subunit 7
55342	hsa-miR-134	STRBP	DKFZp434N214|FLJ11307|FLJ14223|FLJ14984|MGC21529|MGC3405|SPNR|p74	spermatid perinuclear RNA binding protein	9	55342	spermatid perinuclear RNA binding protein
667	hsa-miR-134	DST	BP240|BPA|BPAG1|CATX-15|D6S1101|DKFZp564B2416|DMH|DT|FLJ46791|KIAA0465|KIAA1470|MACF2	dystonin	6	667	dystonin
7552	hsa-miR-134	ZNF711	CMPX1|ZNF4|ZNF5|ZNF6|Zfp711|dJ75N13.1	zinc finger protein 711	X	7552	zinc finger protein 711
83931	hsa-miR-134	STK40	MGC4796|RP11-268J15.4|SHIK|SgK495	serine/threonine kinase 40	1	83931	serine/threonine kinase 40
8815	hsa-miR-134	BANF1	BAF|BCRP1|D14S1460|MGC111161	barrier to autointegration factor 1	11	8815	barrier to autointegration factor 1
9969	hsa-miR-134	MED13	ARC250|DRIP250|HSPC221|KIAA0593|THRAP1|TRAP240	mediator complex subunit 13	17	9969	mediator complex subunit 13
23362	hsa-miR-134|hsa-miR-18a	PSD3	DKFZp761K1423|EFA6R|HCA67	pleckstrin and Sec7 domain containing 3	8	23362	pleckstrin and Sec7 domain containing 3
4613	hsa-miR-134|hsa-miR-193b	MYCN	MODED|N-myc|NMYC|ODED	v-myc myelocytomatosis viral related oncogene, neuroblastoma derived (avian)	2	4613	v-myc myelocytomatosis viral related oncogene, neuroblastoma derived (avian)
2045	hsa-miR-134|hsa-miR-195	EPHA7	EHK3|HEK11	EPH receptor A7	6	2045	EPH receptor A7
7422	hsa-miR-134|hsa-miR-195	VEGFA	MGC70609|VEGF|VEGF-A|VPF	vascular endothelial growth factor A	6	7422	vascular endothelial growth factor A
157769	hsa-miR-134|hsa-miR-195|hsa-miR-30d	FAM91A1	DKFZp666B104|FLJ23790	family with sequence similarity 91, member A1	8	157769	family with sequence similarity 91, member A1
27436	hsa-miR-134|hsa-miR-30d	EML4	C2orf2|DKFZp686P18118|ELP120|FLJ10942|FLJ32318|ROPP120	echinoderm microtubule associated protein like 4	2	27436	echinoderm microtubule associated protein like 4
2775	hsa-miR-134|hsa-miR-30d	GNAO1	DKFZp686O0962|G-ALPHA-o|GNAO	guanine nucleotide binding protein (G protein), alpha activating activity polypeptide O	16	2775	guanine nucleotide binding protein (G protein), alpha activating activity polypeptide O
1007	hsa-miR-134|hsa-miR-34a	CDH9	MGC125386	cadherin 9, type 2 (T1-cadherin)	5	1007	cadherin 9, type 2 (T1-cadherin)
2180	hsa-miR-134|hsa-miR-34a	ACSL1	ACS1|FACL1|FACL2|LACS|LACS1|LACS2	acyl-CoA synthetase long-chain family member 1	4	2180	acyl-CoA synthetase long-chain family member 1
130074	hsa-miR-134|hsa-miR-7	LOC130074	MGC87527	p20	2	130074
10207	hsa-miR-18a	INADL	Cipp|FLJ26982|InaD-like|PATJ	InaD-like (Drosophila)	1	10207	InaD-like (Drosophila)
10765	hsa-miR-18a	JARID1B	FLJ10538|FLJ12459|FLJ12491|FLJ16281|FLJ23670|KDM5B|PLU-1|PUT1|RBBP2H1A	jumonji, AT rich interactive domain 1B	1	10765	jumonji, AT rich interactive domain 1B
10950	hsa-miR-18a	BTG3	ANA|MGC8928|TOB5|TOB55|TOFA	BTG family, member 3	21	10950	BTG family, member 3
11078	hsa-miR-18a	TRIOBP	DFNB28|FLJ39315|HRIHFB2122|KIAA1662|TARA|dJ37E16.4	TRIO and F-actin binding protein	22	11078	TRIO and F-actin binding protein
120	hsa-miR-18a	ADD3	ADDL	adducin 3 (gamma)	10	120	adducin 3 (gamma)
128869	hsa-miR-18a	PIGU	CDC91L1|GAB1|MGC40420	phosphatidylinositol glycan anchor biosynthesis, class U	20	128869	phosphatidylinositol glycan anchor biosynthesis, class U
1389	hsa-miR-18a	CREBL2	MGC117311|MGC138362	cAMP responsive element binding protein-like 2	12	1389	cAMP responsive element binding protein-like 2
1490	hsa-miR-18a	CTGF	CCN2|HCS24|IGFBP8|MGC102839|NOV2	connective tissue growth factor	6	1490	connective tissue growth factor
2036	hsa-miR-18a	EPB41L1	4.1N|DKFZp686H17242|KIAA0338|MGC11072	erythrocyte membrane protein band 4.1-like 1	20	2036	erythrocyte membrane protein band 4.1-like 1
2099	hsa-miR-18a	ESR1	DKFZp686N23123|ER|ESR|ESRA|Era|NR3A1	estrogen receptor 1	6	2099	estrogen receptor 1
22982	hsa-miR-18a	DIP2C	FLJ44075|KIAA0934	DIP2 disco-interacting protein 2 homolog C (Drosophila)	10	22982	DIP2 disco-interacting protein 2 homolog C (Drosophila)
22992	hsa-miR-18a	FBXL11	CXXC8|DKFZP434M1735|FBL11|FBL7|FLJ00115|FLJ46431|JHDM1A|KDM2A|KIAA1004|LILINA	F-box and leucine-rich repeat protein 11	11	22992	F-box and leucine-rich repeat protein 11
23037	hsa-miR-18a	PDZD2	AIPC|KIAA0300|PAPIN|PDZK3|PIN1	PDZ domain containing 2	5	23037	PDZ domain containing 2
23048	hsa-miR-18a	FNBP1	FBP17|KIAA0554|MGC126804	formin binding protein 1	9	23048	formin binding protein 1
23097	hsa-miR-18a	CDC2L6	CDK11|KIAA1028|bA346C16.3	cell division cycle 2-like 6 (CDK8-like)	6	23097	cell division cycle 2-like 6 (CDK8-like)
23155	hsa-miR-18a	CLCC1	KIAA0761|MCLC	chloride channel CLIC-like 1	1	23155	chloride channel CLIC-like 1
23677	hsa-miR-18a	SH3BP4	BOG25|TTP	SH3-domain binding protein 4	2	23677	SH3-domain binding protein 4
2549	hsa-miR-18a	GAB1		GRB2-associated binding protein 1	4	2549	GRB2-associated binding protein 1
266727	hsa-miR-18a	MDGA1	DKFZp686K0262|DKFZp686L0262|FLJ45018|GPIM|MAMDC3	MAM domain containing glycosylphosphatidylinositol anchor 1	6	266727	MAM domain containing glycosylphosphatidylinositol anchor 1
2729	hsa-miR-18a	GCLC	GCS|GLCL|GLCLC	glutamate-cysteine ligase, catalytic subunit	6	2729	glutamate-cysteine ligase, catalytic subunit
27319	hsa-miR-18a	BHLHB5	Beta3|CAGL85|TNRC20	basic helix-loop-helix domain containing, class B, 5	8	27319	basic helix-loop-helix domain containing, class B, 5
2743	hsa-miR-18a	GLRB		glycine receptor, beta	4	2743	glycine receptor, beta
3091	hsa-miR-18a	HIF1A	HIF-1alpha|HIF1|HIF1-ALPHA|MOP1|PASD8	hypoxia-inducible factor 1, alpha subunit (basic helix-loop-helix transcription factor)	14	3091	hypoxia-inducible factor 1, alpha subunit (basic helix-loop-helix transcription factor)
3298	hsa-miR-18a	HSF2	MGC117376|MGC156196|MGC75048	heat shock transcription factor 2	6	3298	heat shock transcription factor 2
3479	hsa-miR-18a	IGF1	IGFI	insulin-like growth factor 1 (somatomedin C)	12	3479	insulin-like growth factor 1 (somatomedin C)
3736	hsa-miR-18a	KCNA1	AEMK|EA1|HBK1|HUK1|KV1.1|MBK1|MGC126782|MGC138385|MK1|RBK1	potassium voltage-gated channel, shaker-related subfamily, member 1 (episodic ataxia with myokymia)	12	3736	potassium voltage-gated channel, shaker-related subfamily, member 1 (episodic ataxia with myokymia)
399947	hsa-miR-18a	LOC399947		similar to expressed sequence AI593442	11	399947
4087	hsa-miR-18a	SMAD2	JV18|JV18-1|MADH2|MADR2|MGC22139|MGC34440|hMAD-2|hSMAD2	SMAD family member 2	18	4087	SMAD family member 2
4739	hsa-miR-18a	NEDD9	CAS-L|CAS2|CASL|CASS2|HEF1|dJ49G10.2|dJ761I2.1	neural precursor cell expressed, developmentally down-regulated 9	6	4739	neural precursor cell expressed, developmentally down-regulated 9
5252	hsa-miR-18a	PHF1	PCL1|PHF2	PHD finger protein 1	6	5252	PHD finger protein 1
5253	hsa-miR-18a	PHF2	GRC5|JHDM1E|KIAA0662|MGC176680	PHD finger protein 2	9	5253	PHD finger protein 2
54622	hsa-miR-18a	ARL15	ARFRP2|FLJ20051	ADP-ribosylation factor-like 15	5	54622	ADP-ribosylation factor-like 15
55252	hsa-miR-18a	ASXL2	ASXH2|DKFZp686C1968|FLJ10898|KIAA1685	additional sex combs like 2 (Drosophila)	2	55252	additional sex combs like 2 (Drosophila)
5567	hsa-miR-18a	PRKACB	DKFZp781I2452|MGC41879|MGC9320|PKACB	protein kinase, cAMP-dependent, catalytic, beta	1	5567	protein kinase, cAMP-dependent, catalytic, beta
55700	hsa-miR-18a	MAP7D1	FLJ10350|FLJ39022|MGC117315|PARCC1|RPRC1	MAP7 domain containing 1	1	55700	MAP7 domain containing 1
57659	hsa-miR-18a	ZBTB4	KAISO-L1|KIAA1538	zinc finger and BTB domain containing 4	17	57659	zinc finger and BTB domain containing 4
5878	hsa-miR-18a	RAB5C	MGC117217|MGC138857|RAB5CL|RABL	RAB5C, member RAS oncogene family	17	5878	RAB5C, member RAS oncogene family
64132	hsa-miR-18a	XYLT2	XT-II|XT2|xylT-II	xylosyltransferase II	17	64132	xylosyltransferase II
64599	hsa-miR-18a	GIGYF1	GYF1|PERQ1	GRB10 interacting GYF protein 1	7	64599	GRB10 interacting GYF protein 1
64744	hsa-miR-18a	SMAP2	RP1-228H13.3|SMAP1L	stromal membrane-associated GTPase-activating protein 2	1	64744	stromal membrane-associated GTPase-activating protein 2
6493	hsa-miR-18a	SIM2	MGC119447|SIM	single-minded homolog 2 (Drosophila)	21	6493	single-minded homolog 2 (Drosophila)
79618	hsa-miR-18a	HMBOX1	FLJ21616|HNF1LA|PBHNF	homeobox containing 1	8	79618	homeobox containing 1
80034	hsa-miR-18a	FAM130A2	FLJ11703|FLJ32093|FLJ44141|TAIP-2|TAIP2	family with sequence similarity 130, member A2	2	80034	family with sequence similarity 130, member A2
8470	hsa-miR-18a	SORBS2	ARGBP2|KIAA0777|PRO0618	sorbin and SH3 domain containing 2	4	8470	sorbin and SH3 domain containing 2
84908	hsa-miR-18a	FAM136A	FLJ14668	family with sequence similarity 136, member A	2	84908	family with sequence similarity 136, member A
8648	hsa-miR-18a	NCOA1	F-SRC-1|KAT13A|MGC129719|MGC129720|NCoA-1|RIP160|SRC-1|SRC1	nuclear receptor coactivator 1	2	8648	nuclear receptor coactivator 1
90355	hsa-miR-18a	C5orf30	FLJ25291	chromosome 5 open reading frame 30	5	90355	chromosome 5 open reading frame 30
92181	hsa-miR-18a	UBTD2	DC-UbP|DCUBP|MGC30022	ubiquitin domain containing 2	5	92181	ubiquitin domain containing 2
9376	hsa-miR-18a	SLC22A8	MGC24086|OAT3	solute carrier family 22 (organic anion transporter), member 8	11	9376	solute carrier family 22 (organic anion transporter), member 8
9655	hsa-miR-18a	SOCS5	CIS6|CISH6|Cish5|KIAA0671|SOCS-5	suppressor of cytokine signaling 5	2	9655	suppressor of cytokine signaling 5
998	hsa-miR-18a	CDC42	CDC42Hs|G25K	cell division cycle 42 (GTP binding protein, 25kDa)	1	998	cell division cycle 42 (GTP binding protein, 25kDa)
22841	hsa-miR-18a|hsa-miR-195	RAB11FIP2	KIAA0941|Rab11-FIP2|nRip11	RAB11 family interacting protein 2 (class I)	10	22841	RAB11 family interacting protein 2 (class I)
26147	hsa-miR-18a|hsa-miR-195	PHF19	MGC131698|MGC149712|MGC149713|MGC23929|PCL3	PHD finger protein 19	9	26147	PHD finger protein 19
285527	hsa-miR-18a|hsa-miR-195	FRYL	DKFZp686E205|FLJ16177|KIAA0826	FRY-like	4	285527	FRY-like
10178	hsa-miR-18a|hsa-miR-30d	ODZ1	ODZ3|TEN-M1|TNM|TNM1	odz, odd Oz/ten-m homolog 1(Drosophila)	X	10178	odz, odd Oz/ten-m homolog 1(Drosophila)
27252	hsa-miR-18a|hsa-miR-30d	KLHL20	KHLHX|KLEIP|KLHLX|RP3-383J4.3	kelch-like 20 (Drosophila)	1	27252	kelch-like 20 (Drosophila)
55450	hsa-miR-18a|hsa-miR-30d	CAMK2N1	MGC22256|PRO1489|RP11-401M16.1	calcium/calmodulin-dependent protein kinase II inhibitor 1	1	55450	calcium/calmodulin-dependent protein kinase II inhibitor 1
55714	hsa-miR-18a|hsa-miR-30d	ODZ3	FLJ10474|FLJ10886|KIAA1455|TNM3|Ten-m3	odz, odd Oz/ten-m homolog 3 (Drosophila)	4	55714	odz, odd Oz/ten-m homolog 3 (Drosophila)
5738	hsa-miR-18a|hsa-miR-30d	PTGFRN	CD315|CD9P-1|EWI-F|FLJ11001|FPRP|KIAA1436|SMAP-6	prostaglandin F2 receptor negative regulator	1	5738	prostaglandin F2 receptor negative regulator
861	hsa-miR-18a|hsa-miR-30d	RUNX1	AML1|AML1-EVI-1|AMLCR1|CBFA2|EVI-1|PEBP2aB	runt-related transcription factor 1 (acute myeloid leukemia 1; aml1 oncogene)	21	861	runt-related transcription factor 1 (acute myeloid leukemia 1; aml1 oncogene)
9990	hsa-miR-18a|hsa-miR-30d	SLC12A6	ACCPN|DKFZP434D2135|KCC3|KCC3A|KCC3B	solute carrier family 12 (potassium/chloride transporters), member 6	15	9990	solute carrier family 12 (potassium/chloride transporters), member 6
203547	hsa-miR-18a|hsa-miR-7	LOC203547	MGC125514|MGC125516|MGC131652	hypothetical protein LOC203547	X	203547
5144	hsa-miR-18a|hsa-miR-7	PDE4D	DPDE3|HSPDE4D|PDE4DN2|STRK1	phosphodiesterase 4D, cAMP-specific (phosphodiesterase E3 dunce homolog, Drosophila)	5	5144	phosphodiesterase 4D, cAMP-specific (phosphodiesterase E3 dunce homolog, Drosophila)
6304	hsa-miR-18a|hsa-miR-7	SATB1		SATB homeobox 1	3	6304	SATB homeobox 1
10092	hsa-miR-193b	ARPC5	ARC16|dJ127C7.3|p16-Arc	actin related protein 2/3 complex, subunit 5, 16kDa	1	10092	actin related protein 2/3 complex, subunit 5, 16kDa
10238	hsa-miR-193b	WDR68	AN11|HAN11	WD repeat domain 68	17	10238	WD repeat domain 68
11176	hsa-miR-193b	BAZ2A	DKFZp781B109|FLJ13768|FLJ13780|FLJ45876|KIAA0314|TIP5|WALp3	bromodomain adjacent to zinc finger domain, 2A	12	11176	bromodomain adjacent to zinc finger domain, 2A
1173	hsa-miR-193b	AP2M1	AP50|CLAPM1|mu2	adaptor-related protein complex 2, mu 1 subunit	3	1173	adaptor-related protein complex 2, mu 1 subunit
1734	hsa-miR-193b	DIO2	5DII|D2|SelY|TXDI2	deiodinase, iodothyronine, type II	14	1734	deiodinase, iodothyronine, type II
1876	hsa-miR-193b	E2F6	E2F-6|MGC111545	E2F transcription factor 6	2	1876	E2F transcription factor 6
2020	hsa-miR-193b	EN2	AUTS1|AUTS10	engrailed homeobox 2	7	2020	engrailed homeobox 2
2113	hsa-miR-193b	ETS1	ETS-1|EWSR2|FLJ10768	v-ets erythroblastosis virus E26 oncogene homolog 1 (avian)	11	2113	v-ets erythroblastosis virus E26 oncogene homolog 1 (avian)
2115	hsa-miR-193b	ETV1	DKFZp781L0674|ER81|MGC104699|MGC120533|MGC120534	ets variant gene 1	7	2115	ets variant gene 1
23312	hsa-miR-193b	DMXL2	FLJ26672|KIAA0856|RC3	Dmx-like 2	15	23312	Dmx-like 2
23365	hsa-miR-193b	ARHGEF12	DKFZp686O2372|KIAA0382|LARG|PRO2792	Rho guanine nucleotide exchange factor (GEF) 12	11	23365	Rho guanine nucleotide exchange factor (GEF) 12
23492	hsa-miR-193b	CBX7		chromobox homolog 7	22	23492	chromobox homolog 7
23767	hsa-miR-193b	FLRT3		fibronectin leucine rich transmembrane protein 3	20	23767	fibronectin leucine rich transmembrane protein 3
25901	hsa-miR-193b	CCDC28A	C6orf80|CCRL1AP|DKFZp586D0623|MGC131913	coiled-coil domain containing 28A	6	25901	coiled-coil domain containing 28A
283375	hsa-miR-193b	SLC39A5	LZT-Hs7|MGC34778|ZIP5	solute carrier family 39 (metal ion transporter), member 5	12	283375	solute carrier family 39 (metal ion transporter), member 5
2886	hsa-miR-193b	GRB7		growth factor receptor-bound protein 7	17	2886	growth factor receptor-bound protein 7
3239	hsa-miR-193b	HOXD13	BDE|BDSD|HOX4I|SPD	homeobox D13	2	3239	homeobox D13
3708	hsa-miR-193b	ITPR1	INSP3R1|IP3R|IP3R1|SCA15|SCA16	inositol 1,4,5-triphosphate receptor, type 1	3	3708	inositol 1,4,5-triphosphate receptor, type 1
3918	hsa-miR-193b	LAMC2	B2T|BM600|CSF|EBR2|EBR2A|LAMB2T|LAMNB2|MGC138491|MGC141938	laminin, gamma 2	1	3918	laminin, gamma 2
3920	hsa-miR-193b	LAMP2	CD107b|LAMPB|LGP110	lysosomal-associated membrane protein 2	X	3920	lysosomal-associated membrane protein 2
3925	hsa-miR-193b	STMN1	LAP18|Lag|OP18|PP17|PP19|PR22|SMN	stathmin 1/oncoprotein 18	1	3925	stathmin 1/oncoprotein 18
4076	hsa-miR-193b	CAPRIN1	GPIAP1|GPIP137|M11S1|caprin-1|p137GPI	cell cycle associated protein 1	11	4076	cell cycle associated protein 1
4170	hsa-miR-193b	MCL1	EAT|MCL1L|MCL1S|MGC104264|MGC1839|TM	myeloid cell leukemia sequence 1 (BCL2-related)	1	4170	myeloid cell leukemia sequence 1 (BCL2-related)
4325	hsa-miR-193b	MMP16	MMP-X2|MT-MMP2|MT-MMP3|MT3-MMP	matrix metallopeptidase 16 (membrane-inserted)	8	4325	matrix metallopeptidase 16 (membrane-inserted)
4327	hsa-miR-193b	MMP19	MMP18|RASI-1	matrix metallopeptidase 19	12	4327	matrix metallopeptidase 19
51496	hsa-miR-193b	CTDSPL2	FLJ10523|HSPC058|HSPC129	CTD (carboxy-terminal domain, RNA polymerase II, polypeptide A) small phosphatase like 2	15	51496	CTD (carboxy-terminal domain, RNA polymerase II, polypeptide A) small phosphatase like 2
5328	hsa-miR-193b	PLAU	ATF|UPA|URK|UROKINASE|u-PA	plasminogen activator, urokinase	10	5328	plasminogen activator, urokinase
54890	hsa-miR-193b	ALKBH5	FLJ20308|OFOXD|OFOXD1	alkB, alkylation repair homolog 5 (E. coli)	17	54890	alkB, alkylation repair homolog 5 (E. coli)
55812	hsa-miR-193b	SPATA7	DKFZp686D07199|HSD-3.1|HSD3|MGC102934	spermatogenesis associated 7	14	55812	spermatogenesis associated 7
5602	hsa-miR-193b	MAPK10	FLJ12099|FLJ33785|JNK3|JNK3A|MGC50974|PRKM10|p493F12|p54bSAPK	mitogen-activated protein kinase 10	4	5602	mitogen-activated protein kinase 10
64207	hsa-miR-193b	C14orf4	EAP1|IRF2BPL|KIAA1865	chromosome 14 open reading frame 4	14	64207	chromosome 14 open reading frame 4
6427	hsa-miR-193b	SFRS2	PR264|SC-35|SC35|SFRS2A|SRp30b	splicing factor, arginine/serine-rich 2	17	6427	splicing factor, arginine/serine-rich 2
6477	hsa-miR-193b	SIAH1	HUMSIAH|Siah-1|Siah-1a|hSIAH1	seven in absentia homolog 1 (Drosophila)	16	6477	seven in absentia homolog 1 (Drosophila)
7798	hsa-miR-193b	LUZP1	FLJ35697|KIAA0601|LUZP	leucine zipper protein 1	1	7798	leucine zipper protein 1
793	hsa-miR-193b	CALB1	CALB	calbindin 1, 28kDa	8	793	calbindin 1, 28kDa
801	hsa-miR-193b	CALM1	CALML2|CAMI|DD132|PHKD	calmodulin 1 (phosphorylase kinase, delta)	14	801	calmodulin 1 (phosphorylase kinase, delta)
84243	hsa-miR-193b	ZDHHC18	DKFZp667O2416	zinc finger, DHHC-type containing 18	1	84243	zinc finger, DHHC-type containing 18
84289	hsa-miR-193b	ING5	FLJ23842|p28ING5	inhibitor of growth family, member 5	2	84289	inhibitor of growth family, member 5
8675	hsa-miR-193b	STX16	MGC90328|SYN16|hsyn16	syntaxin 16	20	8675	syntaxin 16
9282	hsa-miR-193b	MED14	CRSP150|CRSP2|CSRP|CXorf4|DRIP150|EXLM1|MGC104513|RGR1|TRAP170	mediator complex subunit 14	X	9282	mediator complex subunit 14
9665	hsa-miR-193b	KIAA0430	A-362G6.1|LKAP	KIAA0430	16	9665	KIAA0430
9877	hsa-miR-193b	ZC3H11A	DKFZp686D03108|DKFZp686F14109|DKFZp781G2455|KIAA0663|ZC3HDC11A	zinc finger CCCH-type containing 11A	1	9877	zinc finger CCCH-type containing 11A
2120	hsa-miR-193b|hsa-miR-18a	ETV6	TEL|TEL/ABL	ets variant gene 6 (TEL oncogene)	12	2120	ets variant gene 6 (TEL oncogene)
254065	hsa-miR-193b|hsa-miR-18a	BRWD3	BRODL|FLJ38568|MRX93	bromodomain and WD repeat domain containing 3	X	254065	bromodomain and WD repeat domain containing 3
5324	hsa-miR-193b|hsa-miR-195	PLAG1	PSA|SGPA	pleiomorphic adenoma gene 1	8	5324	pleiomorphic adenoma gene 1
5527	hsa-miR-193b|hsa-miR-195	PPP2R5C	B56G|MGC23064|PR61G	protein phosphatase 2, regulatory subunit B', gamma isoform	14	5527	protein phosphatase 2, regulatory subunit B', gamma isoform
862	hsa-miR-193b|hsa-miR-195	RUNX1T1	AML1T1|CBFA2T1|CDR|ETO|MGC2796|MTG8|MTG8b|ZMYND2	runt-related transcription factor 1; translocated to, 1 (cyclin D-related)	8	862	runt-related transcription factor 1; translocated to, 1 (cyclin D-related)
9931	hsa-miR-193b|hsa-miR-195|hsa-miR-30d	HELZ	DHRC|DKFZp586G1924|DRHC|HUMORF5|KIAA0054|MGC163454	helicase with zinc finger	17	9931	helicase with zinc finger
57147	hsa-miR-193b|hsa-miR-30d	SCYL3	PACE-1|PACE1|RP1-97P20.2	SCY1-like 3 (S. cerevisiae)	1	57147	SCY1-like 3 (S. cerevisiae)
6359	hsa-miR-193b|hsa-miR-30d	CCL15	HCC-2|HMRP-2B|LKN1|Lkn-1|MIP-1d|MIP-5|NCC-3|NCC3|SCYA15|SCYL3|SY15	chemokine (C-C motif) ligand 15	17	6359	chemokine (C-C motif) ligand 15
7534	hsa-miR-193b|hsa-miR-30d	YWHAZ	KCIP-1|MGC111427|MGC126532|MGC138156	tyrosine 3-monooxygenase/tryptophan 5-monooxygenase activation protein, zeta polypeptide	8	7534	tyrosine 3-monooxygenase/tryptophan 5-monooxygenase activation protein, zeta polypeptide
80335	hsa-miR-193b|hsa-miR-30d	WDR82	MST107|MSTP107|PRO2730|PRO34047|SWD2|TMEM113|WDR82A	WD repeat domain 82	3	80335	WD repeat domain 82
3759	hsa-miR-193b|hsa-miR-7	KCNJ2	HHBIRK1|HHIRK1|IRK1|KIR2.1|LQT7|SQT3	potassium inwardly-rectifying channel, subfamily J, member 2	17	3759	potassium inwardly-rectifying channel, subfamily J, member 2
10000	hsa-miR-195	AKT3	DKFZP434N0250|PKB-GAMMA|PKBG|PRKBG|RAC-PK-gamma|RAC-gamma|STK-2	v-akt murine thymoma viral oncogene homolog 3 (protein kinase B, gamma)	1	10000	v-akt murine thymoma viral oncogene homolog 3 (protein kinase B, gamma)
10097	hsa-miR-195	ACTR2	ARP2	ARP2 actin-related protein 2 homolog (yeast)	2	10097	ARP2 actin-related protein 2 homolog (yeast)
10180	hsa-miR-195	RBM6	3G2|DEF-3|DEF3|DKFZp686B0877|FLJ36517|HLC-11|NY-LU-12|g16	RNA binding motif protein 6	3	10180	RNA binding motif protein 6
10277	hsa-miR-195	UBE4B	E4|HDNB1|KIAA0684|UBOX3|UFD2	ubiquitination factor E4B (UFD2 homolog, yeast)	1	10277	ubiquitination factor E4B (UFD2 homolog, yeast)
10479	hsa-miR-195	SLC9A6	KIAA0267|NHE6	solute carrier family 9 (sodium/hydrogen exchanger), member 6	X	10479	solute carrier family 9 (sodium/hydrogen exchanger), member 6
10529	hsa-miR-195	NEBL	LNEBL|MGC119746|MGC119747|bA56H7.1	nebulette	10	10529	nebulette
10558	hsa-miR-195	SPTLC1	HSAN|HSAN1|HSN1|LBC1|LCB1|MGC14645|SPT1|SPTI	serine palmitoyltransferase, long chain base subunit 1	9	10558	serine palmitoyltransferase, long chain base subunit 1
10621	hsa-miR-195	POLR3F	MGC13517|RPC39|RPC6	polymerase (RNA) III (DNA directed) polypeptide F, 39 kDa	20	10621	polymerase (RNA) III (DNA directed) polypeptide F, 39 kDa
10762	hsa-miR-195	NUP50	MGC39961|NPAP60|NPAP60L	nucleoporin 50kDa	22	10762	nucleoporin 50kDa
10890	hsa-miR-195	RAB10		RAB10, member RAS oncogene family	2	10890	RAB10, member RAS oncogene family
10971	hsa-miR-195	YWHAQ	14-3-3|1C5|HS1	tyrosine 3-monooxygenase/tryptophan 5-monooxygenase activation protein, theta polypeptide	2	10971	tyrosine 3-monooxygenase/tryptophan 5-monooxygenase activation protein, theta polypeptide
11096	hsa-miR-195	ADAMTS5	ADAMTS11|ADMP-2|FLJ36738	ADAM metallopeptidase with thrombospondin type 1 motif, 5 (aggrecanase-2)	21	11096	ADAM metallopeptidase with thrombospondin type 1 motif, 5 (aggrecanase-2)
11108	hsa-miR-195	PRDM4	MGC45046|PFM1	PR domain containing 4	12	11108	PR domain containing 4
1111	hsa-miR-195	CHEK1	CHK1	CHK1 checkpoint homolog (S. pombe)	11	1111	CHK1 checkpoint homolog (S. pombe)
11211	hsa-miR-195	FZD10	CD350|FZ-10|FzE7|hFz10	frizzled homolog 10 (Drosophila)	12	11211	frizzled homolog 10 (Drosophila)
11215	hsa-miR-195	AKAP11	AKAP220|DKFZp781I12161|FLJ11304|KIAA0629|PRKA11	A kinase (PRKA) anchor protein 11	13	11215	A kinase (PRKA) anchor protein 11
11244	hsa-miR-195	ZHX1		zinc fingers and homeoboxes 1	8	11244	zinc fingers and homeoboxes 1
11275	hsa-miR-195	KLHL2	ABP-KELCH|MAV|MAYVEN	kelch-like 2, Mayven (Drosophila)	4	11275	kelch-like 2, Mayven (Drosophila)
11321	hsa-miR-195	GPN1	ATPBD1A|MBDIN|NTPBP|XAB1	GPN-loop GTPase 1	2	11321	GPN-loop GTPase 1
1184	hsa-miR-195	CLCN5	CLC5|CLCK2|DENTS|NPHL1|NPHL2|XLRH|XRN|hCIC-K2|hClC-K2	chloride channel 5 (nephrolithiasis 2, X-linked, Dent disease)	X	1184	chloride channel 5 (nephrolithiasis 2, X-linked, Dent disease)
130507	hsa-miR-195	UBR3	DKFZp434P117|DKFZp686N10185|FLJ37422|KIAA2024|MGC126489|ZNF650	ubiquitin protein ligase E3 component n-recognin 3	2	130507	ubiquitin protein ligase E3 component n-recognin 3
132864	hsa-miR-195	CPEB2	MGC119575|MGC119576|MGC119577	cytoplasmic polyadenylation element binding protein 2	4	132864	cytoplasmic polyadenylation element binding protein 2
140831	hsa-miR-195	ZSWIM3	C20orf164	zinc finger, SWIM-type containing 3	20	140831	zinc finger, SWIM-type containing 3
143384	hsa-miR-195	C10orf46	FLJ40409|MGC33215	chromosome 10 open reading frame 46	10	143384	chromosome 10 open reading frame 46
143630	hsa-miR-195	UBQLNL	MGC20470|MGC26958	ubiquilin-like	11	143630	ubiquilin-like
144195	hsa-miR-195	SLC2A14	GLUT14	solute carrier family 2 (facilitated glucose transporter), member 14	12	144195	solute carrier family 2 (facilitated glucose transporter), member 14
144363	hsa-miR-195	LYRM5		LYR motif containing 5	12	144363	LYR motif containing 5
144455	hsa-miR-195	E2F7	FLJ12981	E2F transcription factor 7	12	144455	E2F transcription factor 7
145282	hsa-miR-195	MIPOL1	DKFZp313M2036|MGC34010	mirror-image polydactyly 1	14	145282	mirror-image polydactyly 1
145773	hsa-miR-195	FAM81A	MGC26690	family with sequence similarity 81, member A	15	145773	family with sequence similarity 81, member A
149076	hsa-miR-195	ZNF362	FLJ25476|MGC138318|RN|lin-29	zinc finger protein 362	1	149076	zinc finger protein 362
149420	hsa-miR-195	PDIK1L	CLIK1L|RP11-96L14.4	PDLIM1 interacting kinase 1 like	1	149420	PDLIM1 interacting kinase 1 like
153020	hsa-miR-195	RASGEF1B	FLJ31695|GPIG4|MGC46251	RasGEF domain family, member 1B	4	153020	RasGEF domain family, member 1B
154	hsa-miR-195	ADRB2	ADRB2R|ADRBR|B2AR|BAR|BETA2AR	adrenergic, beta-2-, receptor, surface	5	154	adrenergic, beta-2-, receptor, surface
154214	hsa-miR-195	RNF217	C6orf172|IBRDC1|MGC26996|dJ84N20.1	ring finger protein 217	6	154214	ring finger protein 217
154810	hsa-miR-195	AMOTL1	JEAP	angiomotin like 1	11	154810	angiomotin like 1
157922	hsa-miR-195	CAMSAP1	DKFZP434F195|DKFZp434G2311|FLJ31228|MGC163452|PRO2405|bA100C15.1	calmodulin regulated spectrin-associated protein 1	9	157922	calmodulin regulated spectrin-associated protein 1
159371	hsa-miR-195	TMEM20	C10orf60|FLJ33990	transmembrane protein 20	10	159371	transmembrane protein 20
1654	hsa-miR-195	DDX3X	DBX|DDX14|DDX3|HLP2	DEAD (Asp-Glu-Ala-Asp) box polypeptide 3, X-linked	X	1654	DEAD (Asp-Glu-Ala-Asp) box polypeptide 3, X-linked
1780	hsa-miR-195	DYNC1I1	DNCI1|DNCIC1	dynein, cytoplasmic 1, intermediate chain 1	7	1780	dynein, cytoplasmic 1, intermediate chain 1
1783	hsa-miR-195	DYNC1LI2	DNCLI2|LIC2	dynein, cytoplasmic 1, light intermediate chain 2	16	1783	dynein, cytoplasmic 1, light intermediate chain 2
1975	hsa-miR-195	EIF4B	EIF-4B|PRO1843	eukaryotic translation initiation factor 4B	12	1975	eukaryotic translation initiation factor 4B
200014	hsa-miR-195	CC2D1B	KIAA1836|RP11-155O18.2	coiled-coil and C2 domain containing 1B	1	200014	coiled-coil and C2 domain containing 1B
205	hsa-miR-195	AK3L1	AK3|AK4	adenylate kinase 3-like 1	1	205	adenylate kinase 3-like 1
2138	hsa-miR-195	EYA1	BOP|BOR|MGC141875	eyes absent homolog 1 (Drosophila)	8	2138	eyes absent homolog 1 (Drosophila)
220107	hsa-miR-195	DLEU7	FLJ44882|MGC138214	deleted in lymphocytic leukemia, 7	13	220107	deleted in lymphocytic leukemia, 7
223117	hsa-miR-195	SEMA3D	MGC39708|Sema-Z2|coll-2	sema domain, immunoglobulin domain (Ig), short basic domain, secreted, (semaphorin) 3D	7	223117	sema domain, immunoglobulin domain (Ig), short basic domain, secreted, (semaphorin) 3D
2247	hsa-miR-195	FGF2	BFGF|FGFB|HBGF-2	fibroblast growth factor 2 (basic)	4	2247	fibroblast growth factor 2 (basic)
2252	hsa-miR-195	FGF7	HBGF-7|KGF	fibroblast growth factor 7 (keratinocyte growth factor)	15	2252	fibroblast growth factor 7 (keratinocyte growth factor)
2258	hsa-miR-195	FGF13	FGF2|FHF2	fibroblast growth factor 13	X	2258	fibroblast growth factor 13
2260	hsa-miR-195	FGFR1	BFGFR|CD331|CEK|FGFBR|FLG|FLT2|HBGFR|KAL2|N-SAM	fibroblast growth factor receptor 1 (fms-related tyrosine kinase 2, Pfeiffer syndrome)	8	2260	fibroblast growth factor receptor 1 (fms-related tyrosine kinase 2, Pfeiffer syndrome)
22824	hsa-miR-195	HSPA4L	APG-1|Osp94	heat shock 70kDa protein 4-like	4	22824	heat shock 70kDa protein 4-like
22837	hsa-miR-195	COBLL1	COBLR1|KIAA0977	COBL-like 1	2	22837	COBL-like 1
22844	hsa-miR-195	FRMPD1	FRMD2|KIAA0967|MGC138833	FERM and PDZ domain containing 1	9	22844	FERM and PDZ domain containing 1
22849	hsa-miR-195	CPEB3		cytoplasmic polyadenylation element binding protein 3	10	22849	cytoplasmic polyadenylation element binding protein 3
22863	hsa-miR-195	KIAA0831	MGC126291|MGC126292	KIAA0831	14	22863	KIAA0831
23014	hsa-miR-195	FBXO21	DKFZp434G058|FBX21|FLJ90233|KIAA0875|MGC26682	F-box protein 21	12	23014	F-box protein 21
23040	hsa-miR-195	MYT1L	NZF1	myelin transcription factor 1-like	2	23040	myelin transcription factor 1-like
23051	hsa-miR-195	ZHX3	KIAA0395|TIX1	zinc fingers and homeoboxes 3	20	23051	zinc fingers and homeoboxes 3
23131	hsa-miR-195	GPATCH8	GPATC8|KIAA0553	G patch domain containing 8	17	23131	G patch domain containing 8
23157	hsa-miR-195	2009-09-06	KIAA0128|MGC16619|MGC20339|SEP2|SEPT2	septin 6	X	23157	septin 6
23205	hsa-miR-195	ACSBG1	BG1|BGM|FLJ30320|GR-LACS|KIAA0631|MGC14352|hBG1|hsBG	acyl-CoA synthetase bubblegum family member 1	15	23205	acyl-CoA synthetase bubblegum family member 1
23471	hsa-miR-195	TRAM1	PNAS-8|TRAM|TRAMP	translocation associated membrane protein 1	8	23471	translocation associated membrane protein 1
23607	hsa-miR-195	CD2AP	CMS|DKFZP586H0519	CD2-associated protein	6	23607	CD2-associated protein
23761	hsa-miR-195	PISD	DJ858B16|DKFZP566G2246|PSDC|PSSC|dJ858B16.2	phosphatidylserine decarboxylase	22	23761	phosphatidylserine decarboxylase
246175	hsa-miR-195	CNOT6L	CCR4b	CCR4-NOT transcription complex, subunit 6-like	4	246175	CCR4-NOT transcription complex, subunit 6-like
2531	hsa-miR-195	KDSR	DHSR|FLJ36555|FLJ92680|FVT1	3-ketodihydrosphingosine reductase	18	2531	3-ketodihydrosphingosine reductase
255631	hsa-miR-195	COL24A1	MGC142214	collagen, type XXIV, alpha 1	1	255631	collagen, type XXIV, alpha 1
257397	hsa-miR-195	MAP3K7IP3	MGC45404|NAP1|TAB3	mitogen-activated protein kinase kinase kinase 7 interacting protein 3	X	257397	mitogen-activated protein kinase kinase kinase 7 interacting protein 3
25843	hsa-miR-195	MOBKL3	2C4D|CGI-95|MGC12264|MOB1|MOB3|PREI3	MOB1, Mps One Binder kinase activator-like 3 (yeast)	2	25843	MOB1, Mps One Binder kinase activator-like 3 (yeast)
25948	hsa-miR-195	KBTBD2	BKLHD1	kelch repeat and BTB (POZ) domain containing 2	7	25948	kelch repeat and BTB (POZ) domain containing 2
25994	hsa-miR-195	HIGD1A	DKFZP564K247|HIG1	HIG1 domain family, member 1A	3	25994	HIG1 domain family, member 1A
26018	hsa-miR-195	LRIG1	DKFZP586O1624|LIG-1|LIG1	leucine-rich repeats and immunoglobulin-like domains 1	3	26018	leucine-rich repeats and immunoglobulin-like domains 1
26100	hsa-miR-195	WIPI2	Atg21|CGI-50|DKFZP434J154|DKFZp686P02188|FLJ12979|FLJ14217|FLJ42984|WIPI-2	WD repeat domain, phosphoinositide interacting 2	7	26100	WD repeat domain, phosphoinositide interacting 2
26118	hsa-miR-195	WSB1	SWIP1|WSB-1	WD repeat and SOCS box-containing 1	17	26118	WD repeat and SOCS box-containing 1
26135	hsa-miR-195	SERBP1	CGI-55|CHD3IP|DKFZp564M2423|FLJ90489|HABP4L|PAI-RBP1|PAIRBP1	SERPINE1 mRNA binding protein 1	1	26135	SERPINE1 mRNA binding protein 1
2683	hsa-miR-195	B4GALT1	B4GAL-T1|DKFZp686N19253|GGTB2|GT1|GTB|MGC50983|beta4Gal-T1	UDP-Gal:betaGlcNAc beta 1,4- galactosyltransferase, polypeptide 1	9	2683	UDP-Gal:betaGlcNAc beta 1,4- galactosyltransferase, polypeptide 1
2690	hsa-miR-195	GHR	GHBP	growth hormone receptor	5	2690	growth hormone receptor
27244	hsa-miR-195	SESN1	MGC138241|MGC142129|PA26|RP11-787I22.1|SEST1	sestrin 1	6	27244	sestrin 1
27253	hsa-miR-195	PCDH17	PCDH68|PCH68	protocadherin 17	13	27253	protocadherin 17
2746	hsa-miR-195	GLUD1	GDH|GDH1|GLUD|MGC132003	glutamate dehydrogenase 1	10	2746	glutamate dehydrogenase 1
2747	hsa-miR-195	GLUD2	GDH2|GLUDP1	glutamate dehydrogenase 2	X	2747	glutamate dehydrogenase 2
2773	hsa-miR-195	GNAI3	87U6|FLJ26559	guanine nucleotide binding protein (G protein), alpha inhibiting activity polypeptide 3	1	2773	guanine nucleotide binding protein (G protein), alpha inhibiting activity polypeptide 3
283310	hsa-miR-195	C12orf64	FLJ90579|MGC119410	chromosome 12 open reading frame 64	12	283310	chromosome 12 open reading frame 64
285343	hsa-miR-195	C3orf23	DKFZp313N0621|FLJ41686|MGC119530|MGC119531|MGC119532|MGC119533	chromosome 3 open reading frame 23	3	285343	chromosome 3 open reading frame 23
29761	hsa-miR-195	USP25	USP21	ubiquitin specific peptidase 25	21	29761	ubiquitin specific peptidase 25
3206	hsa-miR-195	HOXA10	HOX1|HOX1.8|HOX1H|MGC12859|PL	homeobox A10	7	3206	homeobox A10
3224	hsa-miR-195	HOXC8	HOX3|HOX3A	homeobox C8	12	3224	homeobox C8
3339	hsa-miR-195	HSPG2	PLC|PRCAN|SJA|SJS|SJS1	heparan sulfate proteoglycan 2	1	3339	heparan sulfate proteoglycan 2
3360	hsa-miR-195	HTR4	5-HT4|5-HT4R	5-hydroxytryptamine (serotonin) receptor 4	5	3360	5-hydroxytryptamine (serotonin) receptor 4
337880	hsa-miR-195	KRTAP11-1	HACL-1|HACL1|KAP11.1	keratin associated protein 11-1	21	337880	keratin associated protein 11-1
3549	hsa-miR-195	IHH	BDA1|HHG2	Indian hedgehog homolog (Drosophila)	2	3549	Indian hedgehog homolog (Drosophila)
3673	hsa-miR-195	ITGA2	BR|CD49B|GPIa|VLA-2|VLAA2	integrin, alpha 2 (CD49B, alpha 2 subunit of VLA-2 receptor)	5	3673	integrin, alpha 2 (CD49B, alpha 2 subunit of VLA-2 receptor)
3783	hsa-miR-195	KCNN4	IK1|IKCA1|KCA4|KCa3.1|SK4|hIKCa1|hKCa4|hSK4	potassium intermediate/small conductance calcium-activated channel, subfamily N, member 4	19	3783	potassium intermediate/small conductance calcium-activated channel, subfamily N, member 4
3798	hsa-miR-195	KIF5A	D12S1889|MY050|NKHC|SPG10	kinesin family member 5A	12	3798	kinesin family member 5A
3800	hsa-miR-195	KIF5C	FLJ44735|KIAA0531|KINN|MGC111478|NKHC|NKHC-2|NKHC2	kinesin family member 5C	2	3800	kinesin family member 5C
386617	hsa-miR-195	KCTD8		potassium channel tetramerisation domain containing 8	4	386617	potassium channel tetramerisation domain containing 8
389941	hsa-miR-195	C1QL3	C1ql|K100	complement component 1, q subcomponent-like 3	10	389941	complement component 1, q subcomponent-like 3
400073	hsa-miR-195	FLJ40142	FLJ11385	FLJ40142 protein	12	400073
4036	hsa-miR-195	LRP2	DBS|gp330	low density lipoprotein-related protein 2	2	4036	low density lipoprotein-related protein 2
4040	hsa-miR-195	LRP6	ADCAD2|FLJ90062|FLJ90421	low density lipoprotein receptor-related protein 6	12	4040	low density lipoprotein receptor-related protein 6
4090	hsa-miR-195	SMAD5	DKFZp781C1895|DKFZp781O1323|Dwfc|JV5-1|MADH5	SMAD family member 5	5	4090	SMAD family member 5
4092	hsa-miR-195	SMAD7	FLJ16482|MADH7|MADH8	SMAD family member 7	18	4092	SMAD family member 7
4602	hsa-miR-195	MYB	Cmyb|c-myb|c-myb_CDS|efg	v-myb myeloblastosis viral oncogene homolog (avian)	6	4602	v-myb myeloblastosis viral oncogene homolog (avian)
4603	hsa-miR-195	MYBL1	A-MYB|AMYB|MGC120059|MGC120061	v-myb myeloblastosis viral oncogene homolog (avian)-like 1	8	4603	v-myb myeloblastosis viral oncogene homolog (avian)-like 1
4638	hsa-miR-195	MYLK	DKFZp686I10125|FLJ12216|KRP|MLCK|MLCK1|MLCK108|MLCK210|MSTP083|MYLK1|smMLCK	myosin light chain kinase	3	4638	myosin light chain kinase
4735	hsa-miR-195	2009-09-02	DIFF6|KIAA0158|NEDD5|Pnutl3|hNedd5	septin 2	2	4735	septin 2
4779	hsa-miR-195	NFE2L1	FLJ00380|LCR-F1|NRF1|TCF11	nuclear factor (erythroid-derived 2)-like 1	17	4779	nuclear factor (erythroid-derived 2)-like 1
5048	hsa-miR-195	PAFAH1B1	LIS1|LIS2|MDCR|MDS|PAFAH	platelet-activating factor acetylhydrolase, isoform Ib, alpha subunit 45kDa	17	5048	platelet-activating factor acetylhydrolase, isoform Ib, alpha subunit 45kDa
50486	hsa-miR-195	G0S2	RP1-28O10.2	G0/G1switch 2	1	50486	G0/G1switch 2
5069	hsa-miR-195	PAPPA	ASBABP2|DIPLA1|IGFBP-4ase|PAPA|PAPP-A|PAPPA1	pregnancy-associated plasma protein A, pappalysin 1	9	5069	pregnancy-associated plasma protein A, pappalysin 1
50808	hsa-miR-195	AK3	AK3L1|AK6|AKL3L|AKL3L1|FIX	adenylate kinase 3	9	50808	adenylate kinase 3
51	hsa-miR-195	ACOX1	ACOX|MGC1198|PALMCOX|SCOX	acyl-Coenzyme A oxidase 1, palmitoyl	17	51	acyl-Coenzyme A oxidase 1, palmitoyl
5101	hsa-miR-195	PCDH9		protocadherin 9	13	5101	protocadherin 9
5110	hsa-miR-195	PCMT1		protein-L-isoaspartate (D-aspartate) O-methyltransferase	6	5110	protein-L-isoaspartate (D-aspartate) O-methyltransferase
51232	hsa-miR-195	CRIM1	MGC138194|S52	cysteine rich transmembrane BMP regulator 1 (chordin-like)	2	51232	cysteine rich transmembrane BMP regulator 1 (chordin-like)
5128	hsa-miR-195	PCTK2	PCTAIRE2	PCTAIRE protein kinase 2	12	5128	PCTAIRE protein kinase 2
51444	hsa-miR-195	RNF138	HSD-4|MGC8758|NARF|STRIN	ring finger protein 138	18	51444	ring finger protein 138
51673	hsa-miR-195	TPPP3	CGI-38|p20|p25gamma	tubulin polymerization-promoting protein family member 3	16	51673	tubulin polymerization-promoting protein family member 3
51729	hsa-miR-195	WBP11	DKFZp779M1063|NPWBP|SIPP1	WW domain binding protein 11	12	51729	WW domain binding protein 11
5194	hsa-miR-195	PEX13	NALD|ZWS	peroxisome biogenesis factor 13	2	5194	peroxisome biogenesis factor 13
5295	hsa-miR-195	PIK3R1	GRB1|p85|p85-ALPHA	phosphoinositide-3-kinase, regulatory subunit 1 (alpha)	5	5295	phosphoinositide-3-kinase, regulatory subunit 1 (alpha)
53353	hsa-miR-195	LRP1B	LRP-DIT|LRPDIT	low density lipoprotein-related protein 1B (deleted in tumors)	2	53353	low density lipoprotein-related protein 1B (deleted in tumors)
54566	hsa-miR-195	EPB41L4B	CG1|DKFZp761N1814|EHM2|FLJ21596	erythrocyte membrane protein band 4.1 like 4B	9	54566	erythrocyte membrane protein band 4.1 like 4B
54726	hsa-miR-195	OTUD4	DKFZp434I0721|DUBA6|HIN1|HSHIN1|KIAA1046	OTU domain containing 4	4	54726	OTU domain containing 4
54778	hsa-miR-195	RNF111	ARK|DKFZp313E0731|DKFZp686H1966|DKFZp761D081|FLJ38008	ring finger protein 111	15	54778	ring finger protein 111
54861	hsa-miR-195	SNRK	DKFZp779A1866|FLJ20224|HSNFRK|KIAA0096	SNF related kinase	3	54861	SNF related kinase
54877	hsa-miR-195	ZCCHC2	DKFZp451A185|FLJ20281|KIAA1744|MGC13269	zinc finger, CCHC domain containing 2	18	54877	zinc finger, CCHC domain containing 2
54941	hsa-miR-195	RNF125	FLJ20456|MGC21737|TRAC1	ring finger protein 125	18	54941	ring finger protein 125
55038	hsa-miR-195	CDCA4	FLJ20764|HEPP|MGC19517	cell division cycle associated 4	14	55038	cell division cycle associated 4
55161	hsa-miR-195	TMEM33	1600019D15Rik|FLJ10525|SHINC3	transmembrane protein 33	4	55161	transmembrane protein 33
55279	hsa-miR-195	ZNF654	FLJ10997|FLJ21142	zinc finger protein 654	3	55279	zinc finger protein 654
55321	hsa-miR-195	C20orf46	FLJ11190	chromosome 20 open reading frame 46	20	55321	chromosome 20 open reading frame 46
55432	hsa-miR-195	YOD1	DKFZp451J1719|DUBA8|OTUD2|PRO0907	YOD1 OTU deubiquinating enzyme 1 homolog (S. cerevisiae)	1	55432	YOD1 OTU deubiquinating enzyme 1 homolog (S. cerevisiae)
55437	hsa-miR-195	ALS2CR2	CALS-21|ILPIP|ILPIPA|MGC102916|PAPK|PRO1038	amyotrophic lateral sclerosis 2 (juvenile) chromosome region, candidate 2	2	55437	amyotrophic lateral sclerosis 2 (juvenile) chromosome region, candidate 2
55500	hsa-miR-195	ETNK1	EKI|EKI1|Nbla10396	ethanolamine kinase 1	12	55500	ethanolamine kinase 1
55605	hsa-miR-195	KIF21A	CFEOM|CFEOM1|DKFZp779C159|FEOM|FEOM1|FLJ20052|KIAA1708	kinesin family member 21A	12	55605	kinesin family member 21A
55632	hsa-miR-195	KIAA1333	FLJ20333|G2E3	KIAA1333	14	55632	KIAA1333
5576	hsa-miR-195	PRKAR2A	MGC3606|PKR2|PRKAR2	protein kinase, cAMP-dependent, regulatory, type II, alpha	3	5576	protein kinase, cAMP-dependent, regulatory, type II, alpha
55870	hsa-miR-195	ASH1L	ASH1|ASH1L1|FLJ10504|KIAA1420|KMT2H	ash1 (absent, small, or homeotic)-like (Drosophila)	1	55870	ash1 (absent, small, or homeotic)-like (Drosophila)
56603	hsa-miR-195	CYP26B1	CYP26A2|DKFZp686G0638|MGC129613|P450RAI-2	cytochrome P450, family 26, subfamily B, polypeptide 1	2	56603	cytochrome P450, family 26, subfamily B, polypeptide 1
56994	hsa-miR-195	CHPT1	CPT|CPT1	choline phosphotransferase 1	12	56994	choline phosphotransferase 1
57060	hsa-miR-195	PCBP4	LIP4|MCG10	poly(rC) binding protein 4	3	57060	poly(rC) binding protein 4
57154	hsa-miR-195	SMURF1	KIAA1625	SMAD specific E3 ubiquitin protein ligase 1	7	57154	SMAD specific E3 ubiquitin protein ligase 1
57181	hsa-miR-195	SLC39A10	DKFZp781L10106|LZT-Hs2|MGC126565|MGC138428	solute carrier family 39 (zinc transporter), member 10	2	57181	solute carrier family 39 (zinc transporter), member 10
5727	hsa-miR-195	PTCH1	BCNS|FLJ26746|FLJ42602|HPE7|NBCCS|PTC|PTC1|PTCH|PTCH11	patched homolog 1 (Drosophila)	9	5727	patched homolog 1 (Drosophila)
5741	hsa-miR-195	PTH		parathyroid hormone	11	5741	parathyroid hormone
57494	hsa-miR-195	FAM80B	KIAA1238	family with sequence similarity 80, member B	12	57494	family with sequence similarity 80, member B
57568	hsa-miR-195	SIPA1L2	FLJ23126|FLJ23632|KIAA1389|SPAL2	signal-induced proliferation-associated 1 like 2	1	57568	signal-induced proliferation-associated 1 like 2
57569	hsa-miR-195	ARHGAP20	KIAA1391|RARHOGAP	Rho GTPase activating protein 20	11	57569	Rho GTPase activating protein 20
57579	hsa-miR-195	FAM135A	DKFZp781H2319|FLJ13577|KIAA1411	family with sequence similarity 135, member A	6	57579	family with sequence similarity 135, member A
5774	hsa-miR-195	PTPN3	DKFZp686N0569|PTPH1	protein tyrosine phosphatase, non-receptor type 3	9	5774	protein tyrosine phosphatase, non-receptor type 3
57826	hsa-miR-195	RAP2C	DKFZp313B211	RAP2C, member of RAS oncogene family	X	57826	RAP2C, member of RAS oncogene family
5789	hsa-miR-195	PTPRD	HPTP|HPTP-DELTA|HPTPD|MGC119750|MGC119751|MGC119752|MGC119753|PTPD|R-PTP-DELTA	protein tyrosine phosphatase, receptor type, D	9	5789	protein tyrosine phosphatase, receptor type, D
5813	hsa-miR-195	PURA	PUR-ALPHA|PUR1|PURALPHA	purine-rich element binding protein A	5	5813	purine-rich element binding protein A
5915	hsa-miR-195	RARB	HAP|NR1B2|RRB2	retinoic acid receptor, beta	3	5915	retinoic acid receptor, beta
5930	hsa-miR-195	RBBP6	DKFZp686P0638|DKFZp761B2423|MY038|P2P-R|PACT|RBQ-1|SNAMA	retinoblastoma binding protein 6	16	5930	retinoblastoma binding protein 6
59338	hsa-miR-195	PLEKHA1	TAPP1	pleckstrin homology domain containing, family A (phosphoinositide binding specific) member 1	10	59338	pleckstrin homology domain containing, family A (phosphoinositide binding specific) member 1
595	hsa-miR-195	CCND1	BCL1|D11S287E|PRAD1|U21B31	cyclin D1	11	595	cyclin D1
5979	hsa-miR-195	RET	CDHF12|HSCR1|MEN2A|MEN2B|MTC1|PTC|RET-ELE1|RET51	ret proto-oncogene	10	5979	ret proto-oncogene
60592	hsa-miR-195	SCOC	HRIHFB2072|SCOCO	short coiled-coil protein	4	60592	short coiled-coil protein
6299	hsa-miR-195	SALL1	HSAL1|TBS|ZNF794	sal-like 1 (Drosophila)	16	6299	sal-like 1 (Drosophila)
6311	hsa-miR-195	ATXN2	ATX2|FLJ46772|SCA2|TNRC13	ataxin 2	12	6311	ataxin 2
63982	hsa-miR-195	TMEM16C	C11orf25|GENX-3947	transmembrane protein 16C	11	63982	transmembrane protein 16C
64061	hsa-miR-195	TSPYL2	CDA1|CINAP|CTCL|DENTT|HRIHFB2216|SE20-4	TSPY-like 2	X	64061	TSPY-like 2
64089	hsa-miR-195	SNX16	DKFZp666H147	sorting nexin 16	8	64089	sorting nexin 16
6446	hsa-miR-195	SGK1	SGK	serum/glucocorticoid regulated kinase 1	6	6446	serum/glucocorticoid regulated kinase 1
64849	hsa-miR-195	SLC13A3	NADC3|SDCT2	solute carrier family 13 (sodium-dependent dicarboxylate transporter), member 3	20	64849	solute carrier family 13 (sodium-dependent dicarboxylate transporter), member 3
65124	hsa-miR-195	ANKRD57	C2orf26	ankyrin repeat domain 57	2	65124	ankyrin repeat domain 57
6515	hsa-miR-195	SLC2A3	FLJ90380|GLUT3	solute carrier family 2 (facilitated glucose transporter), member 3	12	6515	solute carrier family 2 (facilitated glucose transporter), member 3
6542	hsa-miR-195	SLC7A2	ATRC2|CAT-2|HCAT2	solute carrier family 7 (cationic amino acid transporter, y+ system), member 2	8	6542	solute carrier family 7 (cationic amino acid transporter, y+ system), member 2
6558	hsa-miR-195	SLC12A2	BSC|BSC2|MGC104233|NKCC1	solute carrier family 12 (sodium/potassium/chloride transporters), member 2	5	6558	solute carrier family 12 (sodium/potassium/chloride transporters), member 2
6575	hsa-miR-195	SLC20A2	GLVR2|Glvr-2|MLVAR|PIT-2	solute carrier family 20 (phosphate transporter), member 2	8	6575	solute carrier family 20 (phosphate transporter), member 2
65975	hsa-miR-195	STK33		serine/threonine kinase 33	11	65975	serine/threonine kinase 33
65983	hsa-miR-195	GRAMD3	FLJ21313|NS3TP2	GRAM domain containing 3	5	65983	GRAM domain containing 3
65986	hsa-miR-195	ZBTB10	FLJ12752|RINZF	zinc finger and BTB domain containing 10	8	65986	zinc finger and BTB domain containing 10
660	hsa-miR-195	BMX	ETK|PSCTK2|PSCTK3	BMX non-receptor tyrosine kinase	X	660	BMX non-receptor tyrosine kinase
6645	hsa-miR-195	SNTB2	D16S2531E|EST25263|SNT2B2|SNT3|SNTL	syntrophin, beta 2 (dystrophin-associated protein A1, 59kDa, basic component 2)	16	6645	syntrophin, beta 2 (dystrophin-associated protein A1, 59kDa, basic component 2)
6732	hsa-miR-195	SRPK1	SFRSK1	SFRS protein kinase 1	6	6732	SFRS protein kinase 1
6734	hsa-miR-195	SRPR	DP|MGC17355|MGC3650|MGC9571|SRP-alpha|Sralpha	signal recognition particle receptor ('docking protein')	11	6734	signal recognition particle receptor ('docking protein')
6814	hsa-miR-195	STXBP3	MUNC18-3|MUNC18C|PSP|UNC-18C	syntaxin binding protein 3	1	6814	syntaxin binding protein 3
6856	hsa-miR-195	SYPL1	H-SP1|SYPL	synaptophysin-like 1	7	6856	synaptophysin-like 1
7049	hsa-miR-195	TGFBR3	BGCAN|betaglycan	transforming growth factor, beta receptor III	1	7049	transforming growth factor, beta receptor III
7091	hsa-miR-195	TLE4	BCE-1|BCE1|E(spI)|ESG|ESG4|GRG4	transducin-like enhancer of split 4 (E(sp1) homolog, Drosophila)	9	7091	transducin-like enhancer of split 4 (E(sp1) homolog, Drosophila)
7465	hsa-miR-195	WEE1	DKFZp686I18166|FLJ16446|WEE1A|WEE1hu	WEE1 homolog (S. pombe)	11	7465	WEE1 homolog (S. pombe)
7533	hsa-miR-195	YWHAH	YWHA1	tyrosine 3-monooxygenase/tryptophan 5-monooxygenase activation protein, eta polypeptide	22	7533	tyrosine 3-monooxygenase/tryptophan 5-monooxygenase activation protein, eta polypeptide
7750	hsa-miR-195	ZMYM2	FIM|MYM|RAMP|SCLL|ZNF198	zinc finger, MYM-type 2	13	7750	zinc finger, MYM-type 2
79269	hsa-miR-195	WDR32	FLJ23201|MGC10765|MGC131781	WD repeat domain 32	9	79269	WD repeat domain 32
79953	hsa-miR-195	C20orf39	FLJ14220	chromosome 20 open reading frame 39	20	79953	chromosome 20 open reading frame 39
8091	hsa-miR-195	HMGA2	BABL|HMGI-C|HMGIC|LIPO|STQTL9	high mobility group AT-hook 2	12	8091	high mobility group AT-hook 2
81491	hsa-miR-195	GPR63	PSP24(beta)|PSP24B	G protein-coupled receptor 63	6	81491	G protein-coupled receptor 63
81563	hsa-miR-195	C1orf21	PIG13	chromosome 1 open reading frame 21	1	81563	chromosome 1 open reading frame 21
830	hsa-miR-195	CAPZA2	CAPPA2|CAPZ	capping protein (actin filament) muscle Z-line, alpha 2	7	830	capping protein (actin filament) muscle Z-line, alpha 2
83741	hsa-miR-195	TFAP2D	TFAP2BL1	transcription factor AP-2 delta (activating enhancer binding protein 2 delta)	6	83741	transcription factor AP-2 delta (activating enhancer binding protein 2 delta)
84132	hsa-miR-195	USP42	FLJ12697	ubiquitin specific peptidase 42	7	84132	ubiquitin specific peptidase 42
84193	hsa-miR-195	SETD3	C14orf154|DKFZp761E1415|FLJ23027|MGC87236	SET domain containing 3	14	84193	SET domain containing 3
84333	hsa-miR-195	PCGF5	MGC16202|RNF159	polycomb group ring finger 5	10	84333	polycomb group ring finger 5
8434	hsa-miR-195	RECK	ST15|hRECK	reversion-inducing-cysteine-rich protein with kazal motifs	9	8434	reversion-inducing-cysteine-rich protein with kazal motifs
846	hsa-miR-195	CASR	CAR|FHH|FIH|GPRC2A|HHC|HHC1|MGC138441|NSHPT|PCAR1	calcium-sensing receptor (hypocalciuric hypercalcemia 1, severe neonatal hyperparathyroidism)	3	846	calcium-sensing receptor (hypocalciuric hypercalcemia 1, severe neonatal hyperparathyroidism)
84679	hsa-miR-195	SLC9A7	NHE7|SLC9A6	solute carrier family 9 (sodium/hydrogen exchanger), member 7	X	84679	solute carrier family 9 (sodium/hydrogen exchanger), member 7
84870	hsa-miR-195	RSPO3	CRISTIN1|FLJ14440|PWTSR|THSD2	R-spondin 3 homolog (Xenopus laevis)	6	84870	R-spondin 3 homolog (Xenopus laevis)
8493	hsa-miR-195	PPM1D	PP2C-DELTA|WIP1	protein phosphatase 1D magnesium-dependent, delta isoform	17	8493	protein phosphatase 1D magnesium-dependent, delta isoform
84945	hsa-miR-195	ABHD13	BEM46L1|C13orf6|FLJ14906|MGC27058|RP11-153I24.2|bA153I24.2	abhydrolase domain containing 13	13	84945	abhydrolase domain containing 13
8535	hsa-miR-195	CBX4	NBP16|PC2|hPC2	chromobox homolog 4 (Pc class homolog, Drosophila)	17	8535	chromobox homolog 4 (Pc class homolog, Drosophila)
85364	hsa-miR-195	ZCCHC3	C20orf99|MGC104290	zinc finger, CCHC domain containing 3	20	85364	zinc finger, CCHC domain containing 3
85465	hsa-miR-195	SELI	KIAA1724	selenoprotein I	2	85465
8611	hsa-miR-195	PPAP2A	LLP1a|LPP1|PAP-2a|PAP2|PAP2a2|PAP2alpha2|PAPalpha1	phosphatidic acid phosphatase type 2A	5	8611	phosphatidic acid phosphatase type 2A
8653	hsa-miR-195	DDX3Y	DBY	DEAD (Asp-Glu-Ala-Asp) box polypeptide 3, Y-linked	Y	8653	DEAD (Asp-Glu-Ala-Asp) box polypeptide 3, Y-linked
8661	hsa-miR-195	EIF3A	EIF3|EIF3S10|KIAA0139|P167|TIF32|eIF3-p170|eIF3-theta|p180|p185	eukaryotic translation initiation factor 3, subunit A	10	8661	eukaryotic translation initiation factor 3, subunit A
8851	hsa-miR-195	CDK5R1	CDK5P35|CDK5R|MGC33831|NCK5A|p23|p25|p35|p35nck5a	cyclin-dependent kinase 5, regulatory subunit 1 (p35)	17	8851	cyclin-dependent kinase 5, regulatory subunit 1 (p35)
8880	hsa-miR-195	FUBP1	FBP|FUBP	far upstream element (FUSE) binding protein 1	1	8880	far upstream element (FUSE) binding protein 1
8945	hsa-miR-195	BTRC	BETA-TRCP|FBW1A|FBXW1|FBXW1A|FWD1|MGC4643|bTrCP|bTrCP1|betaTrCP	beta-transducin repeat containing	10	8945	beta-transducin repeat containing
89780	hsa-miR-195	WNT3A	MGC119418|MGC119419|MGC119420	wingless-type MMTV integration site family, member 3A	1	89780	wingless-type MMTV integration site family, member 3A
898	hsa-miR-195	CCNE1	CCNE	cyclin E1	19	898	cyclin E1
90441	hsa-miR-195	ZNF622	MGC17552|MGC2485|ZPR9	zinc finger protein 622	5	90441	zinc finger protein 622
9069	hsa-miR-195	CLDN12		claudin 12	7	9069	claudin 12
9149	hsa-miR-195	DYRK1B	MIRK	dual-specificity tyrosine-(Y)-phosphorylation regulated kinase 1B	19	9149	dual-specificity tyrosine-(Y)-phosphorylation regulated kinase 1B
9201	hsa-miR-195	DCLK1	DCAMKL1|DCDC3A|DCLK|KIAA0369	doublecortin-like kinase 1	13	9201	doublecortin-like kinase 1
9209	hsa-miR-195	LRRFIP2	DKFZp434H2035|FLJ20248|FLJ22683|HUFI-2	leucine rich repeat (in FLII) interacting protein 2	3	9209	leucine rich repeat (in FLII) interacting protein 2
9295	hsa-miR-195	SFRS11	DKFZp686M13204|dJ677H15.2|p54	splicing factor, arginine/serine-rich 11	1	9295	splicing factor, arginine/serine-rich 11
9306	hsa-miR-195	SOCS6	CIS4|HSPC060|SOCS4|SSI4|STAI4|STATI4	suppressor of cytokine signaling 6	18	9306	suppressor of cytokine signaling 6
9318	hsa-miR-195	COPS2	ALIEN|CSN2|SGN2|TRIP15	COP9 constitutive photomorphogenic homolog subunit 2 (Arabidopsis)	15	9318	COP9 constitutive photomorphogenic homolog subunit 2 (Arabidopsis)
9441	hsa-miR-195	MED26	CRSP7|CRSP70	mediator complex subunit 26	19	9441	mediator complex subunit 26
9493	hsa-miR-195	KIF23	CHO1|KNSL5|MKLP-1|MKLP1	kinesin family member 23	15	9493	kinesin family member 23
9508	hsa-miR-195	ADAMTS3	ADAMTS-4|KIAA0366	ADAM metallopeptidase with thrombospondin type 1 motif, 3	4	9508	ADAM metallopeptidase with thrombospondin type 1 motif, 3
9519	hsa-miR-195	TBPL1	MGC:8389|MGC:9620|STUD|TLF|TLP|TRF2	TBP-like 1	6	9519	TBP-like 1
9529	hsa-miR-195	BAG5	BAG-5	BCL2-associated athanogene 5	14	9529	BCL2-associated athanogene 5
9552	hsa-miR-195	SPAG7	ACRP|FSA-1|MGC20134	sperm associated antigen 7	17	9552	sperm associated antigen 7
96459	hsa-miR-195	FNIP1	DKFZp686E18167|DKFZp781P0215|KIAA1961|MGC667	folliculin interacting protein 1	5	96459	folliculin interacting protein 1
9683	hsa-miR-195	N4BP1	FLJ31821|KIAA0615|MGC176730	NEDD4 binding protein 1	16	9683	NEDD4 binding protein 1
9814	hsa-miR-195	SFI1	MGC131712|MGC150663|MGC156283|MGC57874|PISD|RP5-858B16.1|hSfi1p	Sfi1 homolog, spindle assembly associated (yeast)	22	9814	Sfi1 homolog, spindle assembly associated (yeast)
9873	hsa-miR-195	FCHSD2	KIAA0769|NWK|SH3MD3	FCH and double SH3 domains 2	11	9873	FCH and double SH3 domains 2
9874	hsa-miR-195	TLK1	KIAA0137|PKU-BETA	tousled-like kinase 1	2	9874	tousled-like kinase 1
9880	hsa-miR-195	ZBTB39	KIAA0352	zinc finger and BTB domain containing 39	12	9880	zinc finger and BTB domain containing 39
9958	hsa-miR-195	USP15	KIAA0529|MGC131982|MGC149838|MGC74854|UNPH4	ubiquitin specific peptidase 15	12	9958	ubiquitin specific peptidase 15
996	hsa-miR-195	CDC27	APC3|CDC27Hs|D0S1430E|D17S978E|HNUC	cell division cycle 27 homolog (S. cerevisiae)	17	996	cell division cycle 27 homolog (S. cerevisiae)
9988	hsa-miR-195	DMTF1	DMP1|DMTF|FLJ41265|hDMP1	cyclin D binding myb-like transcription factor 1	7	9988	cyclin D binding myb-like transcription factor 1
10371	hsa-miR-195|hsa-miR-30d	SEMA3A	Hsema-I|Hsema-III|MGC133243|SEMA1|SEMAD|SEMAIII|SEMAL|SemD|coll-1	sema domain, immunoglobulin domain (Ig), short basic domain, secreted, (semaphorin) 3A	7	10371	sema domain, immunoglobulin domain (Ig), short basic domain, secreted, (semaphorin) 3A
23013	hsa-miR-195|hsa-miR-30d	SPEN	KIAA0929|MINT|RP1-134O19.1|SHARP	spen homolog, transcriptional regulator (Drosophila)	1	23013	spen homolog, transcriptional regulator (Drosophila)
27065	hsa-miR-195|hsa-miR-30d	D4S234E	D4S234|NEEP21|NSG1|P21	DNA segment on chromosome 4 (unique) 234 expressed sequence	4	27065
2800	hsa-miR-195|hsa-miR-30d	GOLGA1	MGC33154|golgin-97	golgi autoantigen, golgin subfamily a, 1	9	2800	golgi autoantigen, golgin subfamily a, 1
4974	hsa-miR-195|hsa-miR-30d	OMG	OMGP	oligodendrocyte myelin glycoprotein	17	4974	oligodendrocyte myelin glycoprotein
55664	hsa-miR-195|hsa-miR-30d	CDC37L1	CDC37B|FLJ20639|HARC	cell division cycle 37 homolog (S. cerevisiae)-like 1	9	55664	cell division cycle 37 homolog (S. cerevisiae)-like 1
56977	hsa-miR-195|hsa-miR-30d	STOX2	DKFZp762K222	storkhead box 2	4	56977	storkhead box 2
5887	hsa-miR-195|hsa-miR-30d	RAD23B	HHR23B|HR23B|P58	RAD23 homolog B (S. cerevisiae)	9	5887	RAD23 homolog B (S. cerevisiae)
6334	hsa-miR-195|hsa-miR-30d	SCN8A	CerIII|MED|NaCh6|Nav1.6|PN4	sodium channel, voltage gated, type VIII, alpha subunit	12	6334	sodium channel, voltage gated, type VIII, alpha subunit
64783	hsa-miR-195|hsa-miR-30d	RBM15	FLJ12479|FLJ21943|MGC119584|OTT|OTT1|SPEN	RNA binding motif protein 15	1	64783	RNA binding motif protein 15
80031	hsa-miR-195|hsa-miR-30d	SEMA6D	FLJ11598|KIAA1479	sema domain, transmembrane domain (TM), and cytoplasmic domain, (semaphorin) 6D	15	80031	sema domain, transmembrane domain (TM), and cytoplasmic domain, (semaphorin) 6D
91746	hsa-miR-195|hsa-miR-30d	YTHDC1	KIAA1966|YT521|YT521-B	YTH domain containing 1	4	91746	YTH domain containing 1
9444	hsa-miR-195|hsa-miR-30d	QKI	DKFZp586I0923|Hqk|QK|QK1|QK3	quaking homolog, KH domain RNA binding (mouse)	6	9444	quaking homolog, KH domain RNA binding (mouse)
9749	hsa-miR-195|hsa-miR-30d	PHACTR2	C6orf56|DKFZp686F18175|KIAA0680|MGC176642	phosphatase and actin regulator 2	6	9749	phosphatase and actin regulator 2
317649	hsa-miR-221	EIF4E3	MGC39820|MGC86971	eukaryotic translation initiation factor 4E family member 3	3	317649	eukaryotic translation initiation factor 4E family member 3
3267	hsa-miR-221	HRB	MGC116938|MGC116940|RAB|RIP	HIV-1 Rev binding protein	2	3267	HIV-1 Rev binding protein
51312	hsa-miR-221	SLC25A37	HT015|MFRN|MSC|MSCP|PRO1278|PRO1584|PRO2217	solute carrier family 25, member 37	8	51312	solute carrier family 25, member 37
140460	hsa-miR-222	ASB7	FLJ22551	ankyrin repeat and SOCS box-containing 7	15	140460	ankyrin repeat and SOCS box-containing 7
202559	hsa-miR-222	KHDRBS2	FLJ38664|MGC26664|SLM-1|SLM1|bA535F17.1	KH domain containing, RNA binding, signal transduction associated 2	6	202559	KH domain containing, RNA binding, signal transduction associated 2
55638	hsa-miR-222	GOLSYN	FLJ20366|KIAA1472|SYBU	Golgi-localized protein	8	55638
7716	hsa-miR-222	VEZF1	DB1|ZNF161	vascular endothelial zinc finger 1	17	7716	vascular endothelial zinc finger 1
10018	hsa-miR-222|hsa-miR-10b|hsa-miR-221	BCL2L11	BAM|BIM|BIM-alpha6|BIM-beta6|BIM-beta7|BOD|BimEL|BimL	BCL2-like 11 (apoptosis facilitator)	2	10018	BCL2-like 11 (apoptosis facilitator)
9686	hsa-miR-222|hsa-miR-134|hsa-miR-221	VGLL4	KIAA0121|VGL-4	vestigial like 4 (Drosophila)	3	9686	vestigial like 4 (Drosophila)
3660	hsa-miR-222|hsa-miR-18a|hsa-miR-221	IRF2	DKFZp686F0244|IRF-2	interferon regulatory factor 2	4	3660	interferon regulatory factor 2
6310	hsa-miR-222|hsa-miR-18a|hsa-miR-221|hsa-miR-7	ATXN1	ATX1|D6S504E|SCA1	ataxin 1	6	6310	ataxin 1
2066	hsa-miR-222|hsa-miR-193b|hsa-miR-221	ERBB4	HER4|MGC138404|p180erbB4	v-erb-a erythroblastic leukemia viral oncogene homolog 4 (avian)	2	2066	v-erb-a erythroblastic leukemia viral oncogene homolog 4 (avian)
4857	hsa-miR-222|hsa-miR-193b|hsa-miR-221	NOVA1	Nova-1	neuro-oncological ventral antigen 1	14	4857	neuro-oncological ventral antigen 1
10265	hsa-miR-222|hsa-miR-221	IRX5	IRX-2a|IRXB2	iroquois homeobox 5	16	10265	iroquois homeobox 5
1027	hsa-miR-222|hsa-miR-221	CDKN1B	CDKN4|KIP1|MEN1B|MEN4|P27KIP1	cyclin-dependent kinase inhibitor 1B (p27, Kip1)	12	1027	cyclin-dependent kinase inhibitor 1B (p27, Kip1)
10605	hsa-miR-222|hsa-miR-221	PAIP1	MGC12360	poly(A) binding protein interacting protein 1	5	10605	poly(A) binding protein interacting protein 1
10891	hsa-miR-222|hsa-miR-221	PPARGC1A	LEM6|PGC-1(alpha)|PGC-1v|PGC1|PGC1A|PPARGC1	peroxisome proliferator-activated receptor gamma, coactivator 1 alpha	4	10891	peroxisome proliferator-activated receptor gamma, coactivator 1 alpha
11235	hsa-miR-222|hsa-miR-221	PDCD10	CCM3|MGC1212|MGC24477|TFAR15	programmed cell death 10	3	11235	programmed cell death 10
134829	hsa-miR-222|hsa-miR-221	RLBP1L2	C6orf212|C6orf213|MGC120572|bA160A10.4	retinaldehyde binding protein 1-like 2	6	134829	retinaldehyde binding protein 1-like 2
143279	hsa-miR-222|hsa-miR-221	HECTD2	FLJ16050	HECT domain containing 2	10	143279	HECT domain containing 2
166968	hsa-miR-222|hsa-miR-221	MIER3	DKFZP781I1119|DKFZp686L09111|DKFZp781G1119|DKFZp781I1119|FLJ35954	mesoderm induction early response 1, family member 3	5	166968	mesoderm induction early response 1, family member 3
203447	hsa-miR-222|hsa-miR-221	NRK	DKFZp686A17109|FLJ16788|MGC131849|NESK	Nik related kinase	X	203447	Nik related kinase
204851	hsa-miR-222|hsa-miR-221	HIPK1	KIAA0630|MGC26642|MGC33446|MGC33548|Myak|Nbak2	homeodomain interacting protein kinase 1	1	204851	homeodomain interacting protein kinase 1
2114	hsa-miR-222|hsa-miR-221	ETS2	ETS2IT1	v-ets erythroblastosis virus E26 oncogene homolog 2 (avian)	21	2114	v-ets erythroblastosis virus E26 oncogene homolog 2 (avian)
221662	hsa-miR-222|hsa-miR-221	RBM24	FLJ26355|FLJ30829|FLJ37697|RNPC6|dJ259A10.1	RNA binding motif protein 24	6	221662	RNA binding motif protein 24
222194	hsa-miR-222|hsa-miR-221	RSBN1L	FLJ42526|FLJ45813|MGC71764	round spermatid basic protein 1-like	7	222194	round spermatid basic protein 1-like
22856	hsa-miR-222|hsa-miR-221	CHSY1	CSS1|KIAA0990	chondroitin sulfate synthase 1	15	22856	chondroitin sulfate synthase 1
2332	hsa-miR-222|hsa-miR-221	FMR1	FMRP|FRAXA|MGC87458	fragile X mental retardation 1	X	2332	fragile X mental retardation 1
23452	hsa-miR-222|hsa-miR-221	ANGPTL2	ARP2|HARP|MGC8889	angiopoietin-like 2	9	23452	angiopoietin-like 2
2353	hsa-miR-222|hsa-miR-221	FOS	AP-1|C-FOS	v-fos FBJ murine osteosarcoma viral oncogene homolog	14	2353	v-fos FBJ murine osteosarcoma viral oncogene homolog
2477	hsa-miR-222|hsa-miR-221	FRAXA	FMR1	fragile site, folic acid type, rare, fra(X)(q27.3) A (macroorchidism, mental retardation)	X	2477	fragile site, folic acid type, rare, fra(X)(q27.3) A (macroorchidism, mental retardation)
253959	hsa-miR-222|hsa-miR-221	GARNL1	DKFZp566D133|DKFZp667F074|GRIPE|KIAA0884|TULIP1	GTPase activating Rap/RanGAP domain-like 1	14	253959	GTPase activating Rap/RanGAP domain-like 1
2554	hsa-miR-222|hsa-miR-221	GABRA1	ECA4|EJM	gamma-aminobutyric acid (GABA) A receptor, alpha 1	5	2554	gamma-aminobutyric acid (GABA) A receptor, alpha 1
25777	hsa-miR-222|hsa-miR-221	UNC84B	KIAA0668|MGC133055|MGC133056|SUN2	unc-84 homolog B (C. elegans)	22	25777	unc-84 homolog B (C. elegans)
25946	hsa-miR-222|hsa-miR-221	ZNF385A	DKFZP586G1122|HZF|RZF|ZFP385|ZNF385	zinc finger protein 385A	12	25946	zinc finger protein 385A
266812	hsa-miR-222|hsa-miR-221	NAP1L5	DRLM	nucleosome assembly protein 1-like 5	4	266812	nucleosome assembly protein 1-like 5
2821	hsa-miR-222|hsa-miR-221	GPI	AMF|GNPI|NLK|PGI|PHI|SA-36	glucose phosphate isomerase	19	2821	glucose phosphate isomerase
285382	hsa-miR-222|hsa-miR-221	LOC285382		hypothetical gene supported by AK091454	3	285382
29116	hsa-miR-222|hsa-miR-221	MYLIP	MIR	myosin regulatory light chain interacting protein	6	29116	myosin regulatory light chain interacting protein
3344	hsa-miR-222|hsa-miR-221	FOXN2	HTLF	forkhead box N2	2	3344	forkhead box N2
3638	hsa-miR-222|hsa-miR-221	INSIG1	CL-6|MGC1405	insulin induced gene 1	7	3638	insulin induced gene 1
375056	hsa-miR-222|hsa-miR-221	MIA3	ARNT|FLJ21469|FLJ39207|KIAA0268|TANGO|UNQ6077	melanoma inhibitory activity family, member 3	1	375056	melanoma inhibitory activity family, member 3
3815	hsa-miR-222|hsa-miR-221	KIT	C-Kit|CD117|PBT|SCFR	v-kit Hardy-Zuckerman 4 feline sarcoma viral oncogene homolog	4	3815	v-kit Hardy-Zuckerman 4 feline sarcoma viral oncogene homolog
388228	hsa-miR-222|hsa-miR-221	SBK1	Sbk	SH3-binding domain kinase 1	16	388228	SH3-binding domain kinase 1
405	hsa-miR-222|hsa-miR-221	ARNT	HIF-1beta|HIF1B|HIF1BETA|TANGO	aryl hydrocarbon receptor nuclear translocator	1	405	aryl hydrocarbon receptor nuclear translocator
4297	hsa-miR-222|hsa-miR-221	MLL	ALL-1|CXXC7|FLJ11783|HRX|HTRX1|KMT2A|MLL/GAS7|MLL1A|TRX1	myeloid/lymphoid or mixed-lineage leukemia (trithorax homolog, Drosophila)	11	4297	myeloid/lymphoid or mixed-lineage leukemia (trithorax homolog, Drosophila)
4651	hsa-miR-222|hsa-miR-221	MYO10	FLJ10639|FLJ21066|FLJ22268|FLJ43256|KIAA0799|MGC131988	myosin X	5	4651	myosin X
4908	hsa-miR-222|hsa-miR-221	NTF3	HDNF|MGC129711|NGF-2|NGF2|NT3	neurotrophin 3	12	4908	neurotrophin 3
51129	hsa-miR-222|hsa-miR-221	ANGPTL4	ANGPTL2|ARP4|FIAF|HFARP|NL2|PGAR|pp1158	angiopoietin-like 4	19	51129	angiopoietin-like 4
51247	hsa-miR-222|hsa-miR-221	PAIP2	MGC72018|PAIP2A	poly(A) binding protein interacting protein 2	5	51247	poly(A) binding protein interacting protein 2
51701	hsa-miR-222|hsa-miR-221	NLK	DKFZp761G1211|FLJ21033	nemo-like kinase	17	51701	nemo-like kinase
54165	hsa-miR-222|hsa-miR-221	DCUN1D1	DCUN1L1|RP42|SCCRO|SCRO|Tes3	DCN1, defective in cullin neddylation 1, domain containing 1 (S. cerevisiae)	3	54165	DCN1, defective in cullin neddylation 1, domain containing 1 (S. cerevisiae)
54780	hsa-miR-222|hsa-miR-221	NSMCE4A	C10orf86|FLJ20003|NSE4A|RP11-500G22.3|bA500G22|bA500G22.3	non-SMC element 4 homolog A (S. cerevisiae)	10	54780	non-SMC element 4 homolog A (S. cerevisiae)
54897	hsa-miR-222|hsa-miR-221	CASZ1	CST|FLJ12223|FLJ20321|SRG|ZNF693|dJ734G22.1	castor zinc finger 1	1	54897	castor zinc finger 1
56648	hsa-miR-222|hsa-miR-221	EIF5A2	EIF-5A2|eIF5AII	eukaryotic translation initiation factor 5A2	3	56648	eukaryotic translation initiation factor 5A2
58524	hsa-miR-222|hsa-miR-221	DMRT3	DMRTA3|MGC142144	doublesex and mab-3 related transcription factor 3	9	58524	doublesex and mab-3 related transcription factor 3
6815	hsa-miR-222|hsa-miR-221	STYX		serine/threonine/tyrosine interacting protein	14	6815	serine/threonine/tyrosine interacting protein
6938	hsa-miR-222|hsa-miR-221	TCF12	HEB|HTF4|HsT17266	transcription factor 12 (HTF4, helix-loop-helix transcription factors 4)	15	6938	transcription factor 12 (HTF4, helix-loop-helix transcription factors 4)
7532	hsa-miR-222|hsa-miR-221	YWHAG	14-3-3GAMMA	tyrosine 3-monooxygenase/tryptophan 5-monooxygenase activation protein, gamma polypeptide	7	7532	tyrosine 3-monooxygenase/tryptophan 5-monooxygenase activation protein, gamma polypeptide
80018	hsa-miR-222|hsa-miR-221	C12orf30	DKFZp667K2112|FLJ13089	chromosome 12 open reading frame 30	12	80018	chromosome 12 open reading frame 30
84254	hsa-miR-222|hsa-miR-221	CAMKK1	CAMKKA|DKFZp761M0423|MGC34095	calcium/calmodulin-dependent protein kinase kinase 1, alpha	17	84254	calcium/calmodulin-dependent protein kinase kinase 1, alpha
84919	hsa-miR-222|hsa-miR-221	PPP1R15B	FLJ14744	protein phosphatase 1, regulatory (inhibitor) subunit 15B	1	84919	protein phosphatase 1, regulatory (inhibitor) subunit 15B
8669	hsa-miR-222|hsa-miR-221	EIF3J	EIF3S1|eIF3-alpha|eIF3-p35	eukaryotic translation initiation factor 3, subunit J	15	8669	eukaryotic translation initiation factor 3, subunit J
90007	hsa-miR-222|hsa-miR-221	MIDN	DKFZp547M072	midnolin	19	90007	midnolin
90427	hsa-miR-222|hsa-miR-221	BMF	FLJ00065	Bcl2 modifying factor	15	90427	Bcl2 modifying factor
920	hsa-miR-222|hsa-miR-221	CD4	CD4mut	CD4 molecule	12	920	CD4 molecule
92558	hsa-miR-222|hsa-miR-221	CCDC64	FLJ26450|H_267D11.1	coiled-coil domain containing 64	12	92558	coiled-coil domain containing 64
9760	hsa-miR-222|hsa-miR-221	TOX	KIAA0808|TOX1	thymocyte selection-associated high mobility group box	8	9760	thymocyte selection-associated high mobility group box
10979	hsa-miR-222|hsa-miR-221|hsa-miR-195	FERMT2	FLJ34213|FLJ44462|KIND2|MIG2|PLEKHC1|UNC112|UNC112B|mig-2	fermitin family homolog 2 (Drosophila)	14	10979	fermitin family homolog 2 (Drosophila)
56134	hsa-miR-222|hsa-miR-221|hsa-miR-195	PCDHAC2	MGC71598|PCDH-ALPHA-C2	protocadherin alpha subfamily C, 2	5	56134	protocadherin alpha subfamily C, 2
56135	hsa-miR-222|hsa-miR-221|hsa-miR-195	PCDHAC1	PCDH-ALPHA-C1	protocadherin alpha subfamily C, 1	5	56135	protocadherin alpha subfamily C, 1
56136	hsa-miR-222|hsa-miR-221|hsa-miR-195	PCDHA13	CNR5|CNRN5|CNRS5|CRNR5|PCDH-ALPHA13	protocadherin alpha 13	5	56136	protocadherin alpha 13
56137	hsa-miR-222|hsa-miR-221|hsa-miR-195	PCDHA12	MGC138485|MGC141932|PCDH-ALPHA12	protocadherin alpha 12	5	56137	protocadherin alpha 12
56139	hsa-miR-222|hsa-miR-221|hsa-miR-195	PCDHA10	CNR8|CNRN8|CNRS8|CRNR8|PCDH-ALPHA10	protocadherin alpha 10	5	56139	protocadherin alpha 10
56140	hsa-miR-222|hsa-miR-221|hsa-miR-195	PCDHA8	PCDH-ALPHA8	protocadherin alpha 8	5	56140	protocadherin alpha 8
56141	hsa-miR-222|hsa-miR-221|hsa-miR-195	PCDHA7	CNR4|CNRN4|CNRS4|CRNR4|PCDH-ALPHA7	protocadherin alpha 7	5	56141	protocadherin alpha 7
56142	hsa-miR-222|hsa-miR-221|hsa-miR-195	PCDHA6	CNR2|CNRN2|CNRS2|CRNR2|PCDH-ALPHA6	protocadherin alpha 6	5	56142	protocadherin alpha 6
56143	hsa-miR-222|hsa-miR-221|hsa-miR-195	PCDHA5	CNR6|CNRN6|CNRS6|CRNR6|PCDH-ALPHA5	protocadherin alpha 5	5	56143	protocadherin alpha 5
56144	hsa-miR-222|hsa-miR-221|hsa-miR-195	PCDHA4	CNR1|CNRN1|CRNR1|MGC138307|MGC142169|PCDH-ALPHA4	protocadherin alpha 4	5	56144	protocadherin alpha 4
56145	hsa-miR-222|hsa-miR-221|hsa-miR-195	PCDHA3	MGC141669|PCDH-ALPHA3	protocadherin alpha 3	5	56145	protocadherin alpha 3
56146	hsa-miR-222|hsa-miR-221|hsa-miR-195	PCDHA2	PCDH-ALPHA2	protocadherin alpha 2	5	56146	protocadherin alpha 2
56147	hsa-miR-222|hsa-miR-221|hsa-miR-195	PCDHA1	PCDH-ALPHA1	protocadherin alpha 1	5	56147	protocadherin alpha 1
8313	hsa-miR-222|hsa-miR-221|hsa-miR-195	AXIN2	AXIL|DKFZp781B0869|MGC126582	axin 2 (conductin, axil)	17	8313	axin 2 (conductin, axil)
51465	hsa-miR-222|hsa-miR-221|hsa-miR-195|hsa-miR-30d	UBE2J1	CGI-76|HSPC153|HSPC205|HSU93243|MGC12555|NCUBE1|Ubc6p	ubiquitin-conjugating enzyme E2, J1 (UBC6 homolog, yeast)	6	51465	ubiquitin-conjugating enzyme E2, J1 (UBC6 homolog, yeast)
144402	hsa-miR-222|hsa-miR-221|hsa-miR-30d	CPNE8	MGC129645|MGC129646	copine VIII	12	144402	copine VIII
22862	hsa-miR-222|hsa-miR-221|hsa-miR-30d	FNDC3A	FLJ31509|FNDC3|HUGO|KIAA0970|bA203I16.1|bA203I16.5	fibronectin type III domain containing 3A	13	22862	fibronectin type III domain containing 3A
23023	hsa-miR-222|hsa-miR-221|hsa-miR-30d	TMCC1	DKFZp686M0169|FLJ42680	transmembrane and coiled-coil domain family 1	3	23023	transmembrane and coiled-coil domain family 1
5534	hsa-miR-222|hsa-miR-221|hsa-miR-30d	PPP3R1	CALNB1|CNB|CNB1	protein phosphatase 3 (formerly 2B), regulatory subunit B, alpha isoform	2	5534	protein phosphatase 3 (formerly 2B), regulatory subunit B, alpha isoform
56204	hsa-miR-222|hsa-miR-221|hsa-miR-30d	KIAA1370	FLJ10980|MGC126494|MGC126495	KIAA1370	15	56204	KIAA1370
58508	hsa-miR-222|hsa-miR-221|hsa-miR-30d	MLL3	DKFZp686C08112|FLJ12625|FLJ38309|HALR|KIAA1506|KMT2C|MGC119851|MGC119852|MGC119853	myeloid/lymphoid or mixed-lineage leukemia 3	7	58508	myeloid/lymphoid or mixed-lineage leukemia 3
1955	hsa-miR-222|hsa-miR-221|hsa-miR-7	MEGF9	EGFL5	multiple EGF-like-domains 9	9	1955	multiple EGF-like-domains 9
22911	hsa-miR-222|hsa-miR-221|hsa-miR-7	WDR47	FLJ90135|KIAA0893	WD repeat domain 47	1	22911	WD repeat domain 47
22941	hsa-miR-222|hsa-miR-221|hsa-miR-7	SHANK2	CORTBP1|CTTNBP1|ProSAP1|SHANK|SPANK-3	SH3 and multiple ankyrin repeat domains 2	11	22941	SH3 and multiple ankyrin repeat domains 2
378	hsa-miR-222|hsa-miR-221|hsa-miR-7	ARF4	ARF2	ADP-ribosylation factor 4	3	378	ADP-ribosylation factor 4
64864	hsa-miR-222|hsa-miR-221|hsa-miR-7	RFXDC2	FLJ12994|FLJ21104|MGC131836	regulatory factor X domain containing 2	15	64864	regulatory factor X domain containing 2
55614	hsa-miR-222|hsa-miR-221|hsa-miR-7|hsa-miR-195|hsa-miR-30d	KIF16B	C20orf23|KISC20ORF|SNX23	kinesin family member 16B	20	55614	kinesin family member 16B
54882	hsa-miR-222|hsa-miR-30d	ANKHD1	MASK|VBARP	ankyrin repeat and KH domain containing 1	5	54882	ankyrin repeat and KH domain containing 1
9783	hsa-miR-222|hsa-miR-31|hsa-miR-221	RIMS3	KIAA0237|NIM3|RIM3	regulating synaptic membrane exocytosis 3	1	9783	regulating synaptic membrane exocytosis 3
8289	hsa-miR-222|hsa-miR-31|hsa-miR-221|hsa-miR-30d	ARID1A	B120|BAF250|BAF250a|BM029|C1orf4|P270|SMARCF1	AT rich interactive domain 1A (SWI-like)	1	8289	AT rich interactive domain 1A (SWI-like)
55167	hsa-miR-222|hsa-miR-34a|hsa-miR-18a|hsa-miR-221	MSL2L1	FLJ10546|KIAA1585|MSL-2|RNF184	male-specific lethal 2-like 1 (Drosophila)	3	55167	male-specific lethal 2-like 1 (Drosophila)
100130541	hsa-miR-30d	MBNL3		muscleblind-like 3	X	100130541
10234	hsa-miR-30d	LRRC17	P37NB	leucine rich repeat containing 17	7	10234	leucine rich repeat containing 17
10299	hsa-miR-30d	2009-03-06	KIAA0597|MARCH-VI|RNF176|TEB4	membrane-associated ring finger (C3HC4) 6	5	10299	membrane-associated ring finger (C3HC4) 6
10472	hsa-miR-30d	ZNF238	C2H2-171|RP58|TAZ-1|ZBTB18	zinc finger protein 238	1	10472	zinc finger protein 238
10484	hsa-miR-30d	SEC23A	CLSD|MGC26267	Sec23 homolog A (S. cerevisiae)	14	10484	Sec23 homolog A (S. cerevisiae)
1056	hsa-miR-30d	CEL	BAL|BSDL|BSSL|CELL|CEase|FAP|FAPP|LIPA|MODY8	carboxyl ester lipase (bile salt-stimulated lipase)	9	1056	carboxyl ester lipase (bile salt-stimulated lipase)
10613	hsa-miR-30d	ERLIN1	C10orf69|Erlin-1|KE04|KEO4|SPFH1	ER lipid raft associated 1	10	10613	ER lipid raft associated 1
10735	hsa-miR-30d	STAG2	DKFZp686P168|DKFZp781H1753|FLJ25871|SA-2|SA2|bA517O1.1	stromal antigen 2	X	10735	stromal antigen 2
10847	hsa-miR-30d	SRCAP	DOMO1|EAF1|FLJ44499|KIAA0309|SWR1	Snf2-related CREBBP activator protein	16	10847	Snf2-related CREBBP activator protein
10905	hsa-miR-30d	MAN1A2	MAN1B	mannosidase, alpha, class 1A, member 2	1	10905	mannosidase, alpha, class 1A, member 2
10914	hsa-miR-30d	PAPOLA	MGC5378|PAP	poly(A) polymerase alpha	14	10914	poly(A) polymerase alpha
10981	hsa-miR-30d	RAB32		RAB32, member RAS oncogene family	6	10981	RAB32, member RAS oncogene family
11052	hsa-miR-30d	CPSF6	CFIM|CFIM68|HPBRII-4|HPBRII-7	cleavage and polyadenylation specific factor 6, 68kDa	12	11052	cleavage and polyadenylation specific factor 6, 68kDa
11069	hsa-miR-30d	RAPGEF4	CAMP-GEFII|CGEF2|EPAC2|Nbla00496	Rap guanine nucleotide exchange factor (GEF) 4	2	11069	Rap guanine nucleotide exchange factor (GEF) 4
11146	hsa-miR-30d	GLMN	FAP|FAP48|FAP68|FKBPAP|GLML|GVM|VMGLOM	glomulin, FKBP associated protein	1	11146	glomulin, FKBP associated protein
11189	hsa-miR-30d	TNRC4	BRUNOL1|CAGH4|CELF3|ERDA4|MGC57297	trinucleotide repeat containing 4	1	11189	trinucleotide repeat containing 4
113263	hsa-miR-30d	GLCCI1	FAM117C|GIG18	glucocorticoid induced transcript 1	7	113263	glucocorticoid induced transcript 1
114799	hsa-miR-30d	ESCO1	A930014I12Rik|EFO1|ESO1|KIAA1911|MGC105022	establishment of cohesion 1 homolog 1 (S. cerevisiae)	18	114799	establishment of cohesion 1 homolog 1 (S. cerevisiae)
116150	hsa-miR-30d	NUS1	C6orf68|MGC117249|MGC7199|MGC:7199|NgBR	nuclear undecaprenyl pyrophosphate synthase 1 homolog (S. cerevisiae)	6	116150	nuclear undecaprenyl pyrophosphate synthase 1 homolog (S. cerevisiae)
117248	hsa-miR-30d	GALNTL2	DKFZp686H1113|GALNT13|GALNT15|GALNT7|PIH5	UDP-N-acetyl-alpha-D-galactosamine:polypeptide N-acetylgalactosaminyltransferase-like 2	3	117248	UDP-N-acetyl-alpha-D-galactosamine:polypeptide N-acetylgalactosaminyltransferase-like 2
117283	hsa-miR-30d	IHPK3	INSP6K3|IP6K3|MGC102928	inositol hexaphosphate kinase 3	6	117283	inositol hexaphosphate kinase 3
121268	hsa-miR-30d	RHEBL1	FLJ25797|MGC34869|RHEBL1c	Ras homolog enriched in brain like 1	12	121268	Ras homolog enriched in brain like 1
1305	hsa-miR-30d	COL13A1	FLJ42485	collagen, type XIII, alpha 1	10	1305	collagen, type XIII, alpha 1
131583	hsa-miR-30d	FAM43A	FLJ90022	family with sequence similarity 43, member A	3	131583	family with sequence similarity 43, member A
140883	hsa-miR-30d	ZNF280B	5'OY11.1|D87009.C22.3|SUHW2|ZNF279|ZNF632	zinc finger protein 280B	22	140883	zinc finger protein 280B
1452	hsa-miR-30d	CSNK1A1	CK1|HLCDGP1|PRO2975	casein kinase 1, alpha 1	5	1452	casein kinase 1, alpha 1
150275	hsa-miR-30d	CCDC117	FLJ33814|dJ366L4.1	coiled-coil domain containing 117	22	150275	coiled-coil domain containing 117
154141	hsa-miR-30d	MBOAT1	LPEAT1|MGC44669|OACT1|dJ434O11.1	membrane bound O-acyltransferase domain containing 1	6	154141	membrane bound O-acyltransferase domain containing 1
154807	hsa-miR-30d	VKORC1L1	DKFZp762H0113	vitamin K epoxide reductase complex, subunit 1-like 1	7	154807	vitamin K epoxide reductase complex, subunit 1-like 1
155061	hsa-miR-30d	ZNF746	FLJ31413	zinc finger protein 746	7	155061	zinc finger protein 746
158358	hsa-miR-30d	KIAA2026		KIAA2026	9	158358	KIAA2026
1591	hsa-miR-30d	CYP24A1	CP24|CYP24|MGC126273|MGC126274|P450-CC24	cytochrome P450, family 24, subfamily A, polypeptide 1	20	1591	cytochrome P450, family 24, subfamily A, polypeptide 1
167153	hsa-miR-30d	PAPD4	FLJ38499	PAP associated domain containing 4	5	167153	PAP associated domain containing 4
1788	hsa-miR-30d	DNMT3A	DNMT3A2|M.HsaIIIA	DNA (cytosine-5-)-methyltransferase 3 alpha	2	1788	DNA (cytosine-5-)-methyltransferase 3 alpha
1951	hsa-miR-30d	CELSR3	CDHF11|EGFL1|FMI1|HFMI1|MEGF2|RESDA1	cadherin, EGF LAG seven-pass G-type receptor 3 (flamingo homolog, Drosophila)	3	1951	cadherin, EGF LAG seven-pass G-type receptor 3 (flamingo homolog, Drosophila)
196996	hsa-miR-30d	GRAMD2		GRAM domain containing 2	15	196996	GRAM domain containing 2
203228	hsa-miR-30d	C9orf72	MGC23980|RP11-27J8.2	chromosome 9 open reading frame 72	9	203228	chromosome 9 open reading frame 72
2035	hsa-miR-30d	EPB41	4.1R|EL1|HE	erythrocyte membrane protein band 4.1 (elliptocytosis 1, RH-linked)	1	2035	erythrocyte membrane protein band 4.1 (elliptocytosis 1, RH-linked)
2054	hsa-miR-30d	STX2	EPIM|EPM|MGC51014|STX2A|STX2B|STX2C	syntaxin 2	12	2054	syntaxin 2
2078	hsa-miR-30d	ERG	erg-3|p55	v-ets erythroblastosis virus E26 oncogene homolog (avian)	21	2078	v-ets erythroblastosis virus E26 oncogene homolog (avian)
2135	hsa-miR-30d	EXTL2	EXTR2	exostoses (multiple)-like 2	1	2135	exostoses (multiple)-like 2
2191	hsa-miR-30d	FAP	DKFZp686G13158|DPPIV|FAPA	fibroblast activation protein, alpha	2	2191	fibroblast activation protein, alpha
222546	hsa-miR-30d	RFXDC1	MGC33442|dJ955L16.1	regulatory factor X domain containing 1	6	222546	regulatory factor X domain containing 1
22936	hsa-miR-30d	ELL2		elongation factor, RNA polymerase II, 2	5	22936	elongation factor, RNA polymerase II, 2
22938	hsa-miR-30d	SNW1	Bx42|MGC119379|NCOA-62|PRPF45|Prp45|SKIIP|SKIP	SNW domain containing 1	14	22938	SNW domain containing 1
2297	hsa-miR-30d	FOXD1	FKHL8|FREAC4	forkhead box D1	5	2297	forkhead box D1
23080	hsa-miR-30d	KIAA0241	AVL9|DKFZp686G0344	KIAA0241	7	23080	KIAA0241
23207	hsa-miR-30d	PLEKHM2	KIAA0842|RP11-169K16.1|SKIP	pleckstrin homology domain containing, family M (with RUN domain) member 2	1	23207	pleckstrin homology domain containing, family M (with RUN domain) member 2
23317	hsa-miR-30d	DNAJC13	FLJ25863|KIAA0678|RME8	DnaJ (Hsp40) homolog, subfamily C, member 13	3	23317	DnaJ (Hsp40) homolog, subfamily C, member 13
23335	hsa-miR-30d	WDR7	KIAA0541|TRAG	WD repeat domain 7	18	23335	WD repeat domain 7
23504	hsa-miR-30d	RIMBP2	KIAA0318|MGC15831|RBP2|RIM-BP2	RIMS binding protein 2	12	23504	RIMS binding protein 2
23518	hsa-miR-30d	R3HDM1	FLJ23334|KIAA0029|R3HDM	R3H domain containing 1	2	23518	R3H domain containing 1
23531	hsa-miR-30d	MMD	MMA|PAQR11	monocyte to macrophage differentiation-associated	17	23531	monocyte to macrophage differentiation-associated
23576	hsa-miR-30d	DDAH1	DDAH|FLJ21264|FLJ25539	dimethylarginine dimethylaminohydrolase 1	1	23576	dimethylarginine dimethylaminohydrolase 1
23613	hsa-miR-30d	ZMYND8	MGC31836|PRKCBP1|PRO2893|RACK7	zinc finger, MYND-type containing 8	20	23613	zinc finger, MYND-type containing 8
23682	hsa-miR-30d	RAB38	NY-MEL-1|rrGTPbp	RAB38, member RAS oncogene family	11	23682	RAB38, member RAS oncogene family
23774	hsa-miR-30d	BRD1	BRL|BRPF1|BRPF2|DKFZp686F0325	bromodomain containing 1	22	23774	bromodomain containing 1
25	hsa-miR-30d	ABL1	ABL|JTK7|bcr/abl|c-ABL|p150|v-abl	c-abl oncogene 1, receptor tyrosine kinase	9	25	c-abl oncogene 1, receptor tyrosine kinase
253558	hsa-miR-30d	LYCAT	AGPAT8|ALCAT1|FLJ37965|UNQ1849	lysocardiolipin acyltransferase	2	253558	lysocardiolipin acyltransferase
254827	hsa-miR-30d	NAALADL2		N-acetylated alpha-linked acidic dipeptidase-like 2	3	254827	N-acetylated alpha-linked acidic dipeptidase-like 2
255520	hsa-miR-30d	ELMOD2	9830169G11Rik|MGC10084	ELMO/CED-12 domain containing 2	4	255520	ELMO/CED-12 domain containing 2
2591	hsa-miR-30d	GALNT3	DKFZp686C10199|GalNAc-T3|HFTC|HHS|MGC61909	UDP-N-acetyl-alpha-D-galactosamine:polypeptide N-acetylgalactosaminyltransferase 3 (GalNAc-T3)	2	2591	UDP-N-acetyl-alpha-D-galactosamine:polypeptide N-acetylgalactosaminyltransferase 3 (GalNAc-T3)
25953	hsa-miR-30d	PNKD	BRP17|DKFZp564N1362|DYT8|FKSG19|FPD1|KIAA1184|KIPP1184|MGC31943|MR-1|MR1|PDC|TAHCCP2	paroxysmal nonkinesigenic dyskinesia	2	25953	paroxysmal nonkinesigenic dyskinesia
25963	hsa-miR-30d	TMEM87A	DKFZP564G2022	transmembrane protein 87A	15	25963	transmembrane protein 87A
25978	hsa-miR-30d	CHMP2B	CHMP2.5|DKFZP564O123|DMT1|VPS2-2|VPS2B	chromatin modifying protein 2B	3	25978	chromatin modifying protein 2B
26000	hsa-miR-30d	TBC1D10B	DKFZP434P1750|FP2461	TBC1 domain family, member 10B	16	26000	TBC1 domain family, member 10B
26035	hsa-miR-30d	GLCE	HSEPI|KIAA0836	glucuronic acid epimerase	15	26035	glucuronic acid epimerase
26057	hsa-miR-30d	ANKRD17	FLJ22206|GTAR|KIAA0697|NY-BR-16	ankyrin repeat domain 17	4	26057	ankyrin repeat domain 17
26058	hsa-miR-30d	GIGYF2	DKFZp686I15154|DKFZp686J17223|FLJ23368|GYF2|KIAA0642|PERQ2|PERQ3|TNRC15	GRB10 interacting GYF protein 2	2	26058	GRB10 interacting GYF protein 2
26122	hsa-miR-30d	EPC2	DKFZP566F2124|EPC-LIKE	enhancer of polycomb homolog 2 (Drosophila)	2	26122	enhancer of polycomb homolog 2 (Drosophila)
26205	hsa-miR-30d	GMEB2	KIAA1269|P79PIF|PIF79	glucocorticoid modulatory element binding protein 2	20	26205	glucocorticoid modulatory element binding protein 2
26469	hsa-miR-30d	PTPN18	BDP1	protein tyrosine phosphatase, non-receptor type 18 (brain-derived)	2	26469	protein tyrosine phosphatase, non-receptor type 18 (brain-derived)
2651	hsa-miR-30d	GCNT2	CCAT|GCNT2C|GCNT5|IGNT|II|MGC163396|NACGT1|NAGCT1|ULG3|bA360O19.2|bA421M1.1	glucosaminyl (N-acetyl) transferase 2, I-branching enzyme (I blood group)	6	2651	glucosaminyl (N-acetyl) transferase 2, I-branching enzyme (I blood group)
2668	hsa-miR-30d	GDNF	ATF1|ATF2|HFB1-GDNF	glial cell derived neurotrophic factor	5	2668	glial cell derived neurotrophic factor
2731	hsa-miR-30d	GLDC	GCE|GCSP|HYGN1|MGC138198|MGC138200|NKH	glycine dehydrogenase (decarboxylating)	9	2731	glycine dehydrogenase (decarboxylating)
27347	hsa-miR-30d	STK39	DCHT|DKFZp686K05124|PASK|SPAK	serine threonine kinase 39 (STE20/SPS1 homolog, yeast)	2	27347	serine threonine kinase 39 (STE20/SPS1 homolog, yeast)
283871	hsa-miR-30d	LOC283871	MGC4692	hypothetical protein LOC283871	16	283871
286133	hsa-miR-30d	SCARA5	FLJ23907|MGC45780|Tesr	scavenger receptor class A, member 5 (putative)	8	286133	scavenger receptor class A, member 5 (putative)
2891	hsa-miR-30d	GRIA2	GLUR2|GLURB|GluR-K2|HBGR2	glutamate receptor, ionotropic, AMPA 2	4	2891	glutamate receptor, ionotropic, AMPA 2
2913	hsa-miR-30d	GRM3	GLUR3|GPRC1C|MGLUR3|mGlu3	glutamate receptor, metabotropic 3	7	2913	glutamate receptor, metabotropic 3
2915	hsa-miR-30d	GRM5	GPRC1E|MGLUR5|MGLUR5A|MGLUR5B|mGlu5	glutamate receptor, metabotropic 5	11	2915	glutamate receptor, metabotropic 5
29855	hsa-miR-30d	UBN1	VT|VT4	ubinuclein 1	16	29855	ubinuclein 1
3482	hsa-miR-30d	IGF2R	CD222|CIMPR|M6P-R|MPR1|MPRI	insulin-like growth factor 2 receptor	6	3482	insulin-like growth factor 2 receptor
3552	hsa-miR-30d	IL1A	IL-1A|IL1|IL1-ALPHA|IL1F1	interleukin 1, alpha	2	3552	interleukin 1, alpha
3655	hsa-miR-30d	ITGA6	CD49f|ITGA6B|VLA-6	integrin, alpha 6	2	3655	integrin, alpha 6
3662	hsa-miR-30d	IRF4	LSIRF|MUM1	interferon regulatory factor 4	6	3662	interferon regulatory factor 4
3690	hsa-miR-30d	ITGB3	CD61|GP3A|GPIIIa	integrin, beta 3 (platelet glycoprotein IIIa, antigen CD61)	17	3690	integrin, beta 3 (platelet glycoprotein IIIa, antigen CD61)
376267	hsa-miR-30d	RAB15		RAB15, member RAS onocogene family	14	376267	RAB15, member RAS onocogene family
3768	hsa-miR-30d	KCNJ12	FLJ14167|IRK2|KCNJN1|Kir2.2|Kir2.2v|hIRK|hIRK1|hkir2.2x|kcnj12x	potassium inwardly-rectifying channel, subfamily J, member 12	17	3768	potassium inwardly-rectifying channel, subfamily J, member 12
388	hsa-miR-30d	RHOB	ARH6|ARHB|MST081|MSTP081|RHOH6	ras homolog gene family, member B	2	388	ras homolog gene family, member B
388403	hsa-miR-30d	YPEL2	DKFZp761C2021|FKSG4	yippee-like 2 (Drosophila)	17	388403	yippee-like 2 (Drosophila)
389421	hsa-miR-30d	LIN28B	CSDD2|FLJ16517	lin-28 homolog B (C. elegans)	6	389421	lin-28 homolog B (C. elegans)
3977	hsa-miR-30d	LIFR	CD118|FLJ98106|FLJ99923|LIF-R|SJS2|STWS|SWS	leukemia inhibitory factor receptor alpha	5	3977	leukemia inhibitory factor receptor alpha
4135	hsa-miR-30d	MAP6	FLJ41346|KIAA1878|MTAP6|N-STOP|STOP	microtubule-associated protein 6	11	4135	microtubule-associated protein 6
4144	hsa-miR-30d	MAT2A	MATA2|MATII|SAMS2	methionine adenosyltransferase II, alpha	2	4144	methionine adenosyltransferase II, alpha
4217	hsa-miR-30d	MAP3K5	ASK1|MAPKKK5|MEKK5	mitogen-activated protein kinase kinase kinase 5	6	4217	mitogen-activated protein kinase kinase kinase 5
4218	hsa-miR-30d	RAB8A	MEL|RAB8	RAB8A, member RAS oncogene family	19	4218	RAB8A, member RAS oncogene family
431707	hsa-miR-30d	LHX8	Lhx7	LIM homeobox 8	1	431707	LIM homeobox 8
4644	hsa-miR-30d	MYO5A	GS1|MYH12|MYO5|MYR12	myosin VA (heavy chain 12, myoxin)	15	4644	myosin VA (heavy chain 12, myoxin)
4659	hsa-miR-30d	PPP1R12A	MBS|MGC133042|MYPT1	protein phosphatase 1, regulatory (inhibitor) subunit 12A	12	4659	protein phosphatase 1, regulatory (inhibitor) subunit 12A
466	hsa-miR-30d	ATF1	EWS-ATF1|FUS/ATF-1|TREB36	activating transcription factor 1	12	466	activating transcription factor 1
4747	hsa-miR-30d	NEFL	CMT1F|CMT2E|NF-L|NF68|NFL	neurofilament, light polypeptide 68kDa	8	4747	neurofilament, light polypeptide 68kDa
488	hsa-miR-30d	ATP2A2	ATP2B|DAR|DD|DKFZp686P0211|FLJ20293|FLJ38063|MGC45367|SERCA2	ATPase, Ca++ transporting, cardiac muscle, slow twitch 2	12	488	ATPase, Ca++ transporting, cardiac muscle, slow twitch 2
490	hsa-miR-30d	ATP2B1	PMCA1|PMCA1kb	ATPase, Ca++ transporting, plasma membrane 1	12	490	ATPase, Ca++ transporting, plasma membrane 1
4907	hsa-miR-30d	NT5E	CD73|E5NT|NT|NT5|NTE|eN|eNT	5'-nucleotidase, ecto (CD73)	6	4907	5'-nucleotidase, ecto (CD73)
4999	hsa-miR-30d	ORC2L	ORC2	origin recognition complex, subunit 2-like (yeast)	2	4999	origin recognition complex, subunit 2-like (yeast)
5074	hsa-miR-30d	PAWR	PAR4|Par-4	PRKC, apoptosis, WT1, regulator	12	5074	PRKC, apoptosis, WT1, regulator
51029	hsa-miR-30d	FAM152A	C1orf121|CGI-146|FLJ21998|PNAS-4	family with sequence similarity 152, member A	1	51029	family with sequence similarity 152, member A
51130	hsa-miR-30d	ASB3	ASB-3|FLJ10123|FLJ10421|MGC12531|MGC132002|MGC996	ankyrin repeat and SOCS box-containing 3	2	51130	ankyrin repeat and SOCS box-containing 3
51141	hsa-miR-30d	INSIG2	MGC26273	insulin induced gene 2	2	51141	insulin induced gene 2
51172	hsa-miR-30d	NAGPA	APAA|UCE	N-acetylglucosamine-1-phosphodiester alpha-N-acetylglucosaminidase	16	51172	N-acetylglucosamine-1-phosphodiester alpha-N-acetylglucosaminidase
51421	hsa-miR-30d	AMOTL2	LCCP	angiomotin like 2	3	51421	angiomotin like 2
51455	hsa-miR-30d	REV1	FLJ21523|MGC163283|MGC26225|REV1L	REV1 homolog (S. cerevisiae)	2	51455	REV1 homolog (S. cerevisiae)
51646	hsa-miR-30d	YPEL5	CGI-127	yippee-like 5 (Drosophila)	2	51646	yippee-like 5 (Drosophila)
51655	hsa-miR-30d	RASD1	AGS1|DEXRAS1|MGC:26290	RAS, dexamethasone-induced 1	17	51655	RAS, dexamethasone-induced 1
51763	hsa-miR-30d	SKIP		skeletal muscle and kidney enriched inositol phosphatase	17	51763
51809	hsa-miR-30d	GALNT7	GALNAC-T7|GalNAcT7	UDP-N-acetyl-alpha-D-galactosamine:polypeptide N-acetylgalactosaminyltransferase 7 (GalNAc-T7)	4	51809	UDP-N-acetyl-alpha-D-galactosamine:polypeptide N-acetylgalactosaminyltransferase 7 (GalNAc-T7)
5277	hsa-miR-30d	PIGA	GPI3|PIG-A	phosphatidylinositol glycan anchor biosynthesis, class A (paroxysmal nocturnal hemoglobinuria)	X	5277	phosphatidylinositol glycan anchor biosynthesis, class A (paroxysmal nocturnal hemoglobinuria)
5305	hsa-miR-30d	PIP4K2A	FLJ13267|PI5P4KA|PIP5K2A|PIP5KII-alpha|PIP5KIIA|PIPK	phosphatidylinositol-5-phosphate 4-kinase, type II, alpha	10	5305	phosphatidylinositol-5-phosphate 4-kinase, type II, alpha
53944	hsa-miR-30d	CSNK1G1		casein kinase 1, gamma 1	15	53944	casein kinase 1, gamma 1
54014	hsa-miR-30d	BRWD1	C21orf107|FLJ43918|N143|WDR9	bromodomain and WD repeat domain containing 1	21	54014	bromodomain and WD repeat domain containing 1
54521	hsa-miR-30d	WDR44	DKFZp686L20145|MGC26781|RAB11BP|RPH11	WD repeat domain 44	X	54521	WD repeat domain 44
54567	hsa-miR-30d	DLL4	MGC126344|hdelta2	delta-like 4 (Drosophila)	15	54567	delta-like 4 (Drosophila)
5481	hsa-miR-30d	PPID	CYP-40|CYPD|MGC33096	peptidylprolyl isomerase D (cyclophilin D)	4	5481	peptidylprolyl isomerase D (cyclophilin D)
54813	hsa-miR-30d	KLHL28	BTBD5|FLJ20081	kelch-like 28 (Drosophila)	14	54813	kelch-like 28 (Drosophila)
54822	hsa-miR-30d	TRPM7	CHAK|CHAK1|FLJ20117|FLJ25718|LTRPC7|TRP-PLIK	transient receptor potential cation channel, subfamily M, member 7	15	54822	transient receptor potential cation channel, subfamily M, member 7
54842	hsa-miR-30d	FLJ20160		FLJ20160 protein	2	54842
54880	hsa-miR-30d	BCOR	ANOP2|FLJ20285|FLJ38041|KIAA1575|MAA2|MCOPS2|MGC131961|MGC71031	BCL6 co-repressor	X	54880	BCL6 co-repressor
55144	hsa-miR-30d	LRRC8D	FLJ10470|FLJ20403|LRRC5	leucine rich repeat containing 8 family, member D	1	55144	leucine rich repeat containing 8 family, member D
55182	hsa-miR-30d	C1orf164	FLJ10597	chromosome 1 open reading frame 164	1	55182	chromosome 1 open reading frame 164
55238	hsa-miR-30d	SLC38A7	FLJ10815|FLJ12724	solute carrier family 38, member 7	16	55238	solute carrier family 38, member 7
55327	hsa-miR-30d	LIN7C	FLJ11215|LIN-7-C|LIN-7C|MALS-3|VELI3	lin-7 homolog C (C. elegans)	11	55327	lin-7 homolog C (C. elegans)
55603	hsa-miR-30d	FAM46A	C6orf37|FLJ20037|FLJ31495|XTP11	family with sequence similarity 46, member A	6	55603	family with sequence similarity 46, member A
55617	hsa-miR-30d	TASP1	C20orf13|FLJ20212|MGC39159|dJ585I14.2	taspase, threonine aspartase, 1	20	55617	taspase, threonine aspartase, 1
55636	hsa-miR-30d	CHD7	FLJ20357|FLJ20361|IS3|KIAA1416	chromodomain helicase DNA binding protein 7	8	55636	chromodomain helicase DNA binding protein 7
55716	hsa-miR-30d	LMBR1L	FLJ10494|FLJ36251|KIAA1174|LIMR	limb region 1 homolog (mouse)-like	12	55716	limb region 1 homolog (mouse)-like
55796	hsa-miR-30d	MBNL3	CHCR|FLJ11316|MBLX|MBLX39|MBXL	muscleblind-like 3 (Drosophila)	X	55796	muscleblind-like 3 (Drosophila)
55814	hsa-miR-30d	BDP1	DKFZp686C01233|DKFZp686K0831|HSA238520|KIAA1241|KIAA1689|TAF3B1|TFC5|TFIIIB''|TFIIIB150|TFIIIB90|TFNR	B double prime 1, subunit of RNA polymerase III transcription initiation factor IIIB	5	55814	B double prime 1, subunit of RNA polymerase III transcription initiation factor IIIB
55818	hsa-miR-30d	JMJD1A	DKFZp686A24246|DKFZp686P07111|JHDM2A|JHMD2A|JMJD1|KDM3A|KIAA0742|TSGA	jumonji domain containing 1A	2	55818	jumonji domain containing 1A
5618	hsa-miR-30d	PRLR	hPRLrI	prolactin receptor	5	5618	prolactin receptor
56301	hsa-miR-30d	SLC7A10	FLJ20839|HASC-1|asc-1	solute carrier family 7, (neutral amino acid transporter, y+ system) member 10	19	56301	solute carrier family 7, (neutral amino acid transporter, y+ system) member 10
56903	hsa-miR-30d	PAPOLB	PAPT|TPAP	poly(A) polymerase beta (testis specific)	7	56903	poly(A) polymerase beta (testis specific)
57157	hsa-miR-30d	PHTF2	DKFZP564F013|FLJ33324|MGC86999	putative homeodomain transcription factor 2	7	57157	putative homeodomain transcription factor 2
57171	hsa-miR-30d	DOLPP1	LSFR2	dolichyl pyrophosphate phosphatase 1	9	57171	dolichyl pyrophosphate phosphatase 1
57403	hsa-miR-30d	RAB22A	MGC16770	RAB22A, member RAS oncogene family	20	57403	RAB22A, member RAS oncogene family
57497	hsa-miR-30d	LRFN2	FIGLER2|KIAA1246|RP11-535K1.2|SALM1	leucine rich repeat and fibronectin type III domain containing 2	6	57497	leucine rich repeat and fibronectin type III domain containing 2
57507	hsa-miR-30d	ZNF608	DKFZp781C0723|MGC166851|NY-REN-36	zinc finger protein 608	5	57507	zinc finger protein 608
57551	hsa-miR-30d	TAOK1	FLJ14314|KIAA1361|MAP3K16|MARKK|PSK2|TAO1	TAO kinase 1	17	57551	TAO kinase 1
5756	hsa-miR-30d	TWF1	A6|MGC23788|MGC41876|PTK9	twinfilin, actin-binding protein, homolog 1 (Drosophila)	12	5756	twinfilin, actin-binding protein, homolog 1 (Drosophila)
57605	hsa-miR-30d	PITPNM2	KIAA1457|NIR3|RDGB2|RDGBA2	phosphatidylinositol transfer protein, membrane-associated 2	12	57605	phosphatidylinositol transfer protein, membrane-associated 2
57620	hsa-miR-30d	STIM2	FLJ39527|KIAA1482	stromal interaction molecule 2	4	57620	stromal interaction molecule 2
57630	hsa-miR-30d	SH3RF1	FLJ21602|KIAA1494|POSH|RNF142|SH3MD2	SH3 domain containing ring finger 1	4	57630	SH3 domain containing ring finger 1
57631	hsa-miR-30d	LRCH2	KIAA1495|MGC150671|dA204F4.4	leucine-rich repeats and calponin homology (CH) domain containing 2	X	57631	leucine-rich repeats and calponin homology (CH) domain containing 2
57687	hsa-miR-30d	KIAA1576		KIAA1576 protein	16	57687
57700	hsa-miR-30d	KIAA1600	DKFZp686D10123|bA106M7.3	KIAA1600	10	57700	KIAA1600
57718	hsa-miR-30d	KIAA1622		KIAA1622	14	57718	KIAA1622
57724	hsa-miR-30d	KIAA1632	DKFZp667P2311|HEEW1	KIAA1632	18	57724	KIAA1632
57763	hsa-miR-30d	ANKRA2	ANKRA	ankyrin repeat, family A (RFXANK-like), 2	5	57763	ankyrin repeat, family A (RFXANK-like), 2
5783	hsa-miR-30d	PTPN13	DKFZp686J1497|FAP-1|PNP1|PTP-BAS|PTP-BL|PTP1E|PTPL1|PTPLE	protein tyrosine phosphatase, non-receptor type 13 (APO-1/CD95 (Fas)-associated phosphatase)	4	5783	protein tyrosine phosphatase, non-receptor type 13 (APO-1/CD95 (Fas)-associated phosphatase)
58533	hsa-miR-30d	SNX6	MGC3157|MSTP010|TFAF2	sorting nexin 6	14	58533	sorting nexin 6
5908	hsa-miR-30d	RAP1B	DKFZp586H0723|K-REV|RAL1B	RAP1B, member of RAS oncogene family	12	5908	RAP1B, member of RAS oncogene family
5916	hsa-miR-30d	RARG	NR1B3|RARC	retinoic acid receptor, gamma	12	5916	retinoic acid receptor, gamma
60481	hsa-miR-30d	ELOVL5	HELO1|dJ483K16.1	ELOVL family member 5, elongation of long chain fatty acids (FEN1/Elo2, SUR4/Elo3-like, yeast)	6	60481	ELOVL family member 5, elongation of long chain fatty acids (FEN1/Elo2, SUR4/Elo3-like, yeast)
6196	hsa-miR-30d	RPS6KA2	HU-2|MAPKAPK1C|RSK|RSK3|S6K-alpha|S6K-alpha2|p90-RSK3|pp90RSK3	ribosomal protein S6 kinase, 90kDa, polypeptide 2	6	6196	ribosomal protein S6 kinase, 90kDa, polypeptide 2
6236	hsa-miR-30d	RRAD	RAD|RAD1|REM3	Ras-related associated with diabetes	16	6236	Ras-related associated with diabetes
6323	hsa-miR-30d	SCN1A	FEB3|GEFSP2|HBSCI|NAC1|Nav1.1|SCN1|SMEI	sodium channel, voltage-gated, type I, alpha subunit	2	6323	sodium channel, voltage-gated, type I, alpha subunit
6326	hsa-miR-30d	SCN2A	HBA|HBSCI|HBSCII|NAC2|Na(v)1.2|Nav1.2|SCN2A1|SCN2A2	sodium channel, voltage-gated, type II, alpha subunit	2	6326	sodium channel, voltage-gated, type II, alpha subunit
6328	hsa-miR-30d	SCN3A	KIAA1356|NAC3|Nav1.3	sodium channel, voltage-gated, type III, alpha subunit	2	6328	sodium channel, voltage-gated, type III, alpha subunit
639	hsa-miR-30d	PRDM1	BLIMP1|MGC118922|MGC118923|MGC118924|MGC118925|PRDI-BF1	PR domain containing 1, with ZNF domain	6	639	PR domain containing 1, with ZNF domain
6432	hsa-miR-30d	SFRS7	9G8|AAG3|HSSG1|RBM37|ZCCHC20|ZCRB2	splicing factor, arginine/serine-rich 7, 35kDa	2	6432	splicing factor, arginine/serine-rich 7, 35kDa
6443	hsa-miR-30d	SGCB	A3b|LGMD2E|SGC	sarcoglycan, beta (43kDa dystrophin-associated glycoprotein)	4	6443	sarcoglycan, beta (43kDa dystrophin-associated glycoprotein)
646	hsa-miR-30d	BNC1	BNC|BSN1|HsT19447	basonuclin 1	15	646	basonuclin 1
64881	hsa-miR-30d	PCDH20	FLJ22218|PCDH13	protocadherin 20	13	64881	protocadherin 20
65220	hsa-miR-30d	NADK	FLJ13052|FLJ37724|dJ283E3.1	NAD kinase	1	65220	NAD kinase
6615	hsa-miR-30d	SNAI1	SLUGH2|SNA|SNAH|dJ710H13.1	snail homolog 1 (Drosophila)	20	6615	snail homolog 1 (Drosophila)
6662	hsa-miR-30d	SOX9	CMD1|CMPD1|SRA1	SRY (sex determining region Y)-box 9 (campomelic dysplasia, autosomal sex-reversal)	17	6662	SRY (sex determining region Y)-box 9 (campomelic dysplasia, autosomal sex-reversal)
6671	hsa-miR-30d	SP4	HF1B|MGC130008|MGC130009|SPR-1	Sp4 transcription factor	7	6671	Sp4 transcription factor
6769	hsa-miR-30d	STAC	FLJ32331|STAC1	SH3 and cysteine rich domain	3	6769	SH3 and cysteine rich domain
687	hsa-miR-30d	KLF9	BTEB|BTEB1	Kruppel-like factor 9	9	687	Kruppel-like factor 9
70	hsa-miR-30d	ACTC1	ACTC|CMD1R	actin, alpha, cardiac muscle 1	15	70	actin, alpha, cardiac muscle 1
7027	hsa-miR-30d	TFDP1	DP1|DRTF1|Dp-1	transcription factor Dp-1	13	7027	transcription factor Dp-1
7071	hsa-miR-30d	KLF10	EGRA|TIEG|TIEG1	Kruppel-like factor 10	8	7071	Kruppel-like factor 10
7078	hsa-miR-30d	TIMP3	HSMRK222|K222|K222TA2|SFD	TIMP metallopeptidase inhibitor 3 (Sorsby fundus dystrophy, pseudoinflammatory)	22	7078	TIMP metallopeptidase inhibitor 3 (Sorsby fundus dystrophy, pseudoinflammatory)
7093	hsa-miR-30d	TLL2	KIAA0932|MGC133312|MGC133313	tolloid-like 2	10	7093	tolloid-like 2
7329	hsa-miR-30d	UBE2I	C358B7.1|P18|UBC9	ubiquitin-conjugating enzyme E2I (UBC9 homolog, yeast)	16	7329	ubiquitin-conjugating enzyme E2I (UBC9 homolog, yeast)
7336	hsa-miR-30d	UBE2V2	DDVIT1|DDVit-1|EDAF-1|EDPF-1|EDPF1|MMS2|UEV-2|UEV2	ubiquitin-conjugating enzyme E2 variant 2	8	7336	ubiquitin-conjugating enzyme E2 variant 2
7681	hsa-miR-30d	MKRN3	D15S9|MGC88288|RNF63|ZFP127|ZNF127	makorin, ring finger protein, 3	15	7681	makorin, ring finger protein, 3
7763	hsa-miR-30d	ZFAND5	ZA20D2|ZFAND5A|ZNF216	zinc finger, AN1-type domain 5	9	7763	zinc finger, AN1-type domain 5
7803	hsa-miR-30d	PTP4A1	DKFZp779M0721|HH72|PRL-1|PRL1|PTP(CAAX1)|PTPCAAX1	protein tyrosine phosphatase type IVA, member 1	6	7803	protein tyrosine phosphatase type IVA, member 1
783	hsa-miR-30d	CACNB2	CACNLB2|CAVB2|FLJ23743|MYSB	calcium channel, voltage-dependent, beta 2 subunit	10	783	calcium channel, voltage-dependent, beta 2 subunit
7903	hsa-miR-30d	ST8SIA4	MGC34450|MGC61459|PST|PST1|SIAT8D|ST8SIA-IV	ST8 alpha-N-acetyl-neuraminide alpha-2,8-sialyltransferase 4	5	7903	ST8 alpha-N-acetyl-neuraminide alpha-2,8-sialyltransferase 4
79739	hsa-miR-30d	TTLL7	FLJ23033|FLJ36855|RP5-836J3.2	tubulin tyrosine ligase-like family, member 7	1	79739	tubulin tyrosine ligase-like family, member 7
799	hsa-miR-30d	CALCR	CRT|CTR|CTR1	calcitonin receptor	7	799	calcitonin receptor
80183	hsa-miR-30d	C13orf18	FLJ21562|FLJ43762	chromosome 13 open reading frame 18	13	80183	chromosome 13 open reading frame 18
80209	hsa-miR-30d	C13orf23	FLJ12661|FLJ23780|bA50D16.2	chromosome 13 open reading frame 23	13	80209	chromosome 13 open reading frame 23
80267	hsa-miR-30d	EDEM3	C1orf22	ER degradation enhancer, mannosidase alpha-like 3	1	80267	ER degradation enhancer, mannosidase alpha-like 3
80309	hsa-miR-30d	SPHKAP	DKFZp781H143|DKFZp781J171|KIAA1678|MGC132614|MGC132616|SKIP	SPHK1 interactor, AKAP domain containing	2	80309	SPHK1 interactor, AKAP domain containing
80854	hsa-miR-30d	SETD7	FLJ21193|KIAA1717|KMT7|SET7|SET7/9|SET9	SET domain containing (lysine methyltransferase) 7	4	80854	SET domain containing (lysine methyltransferase) 7
81553	hsa-miR-30d	FAM49A	DKFZP566A1524|FLJ11080|FLJ33961	family with sequence similarity 49, member A	2	81553	family with sequence similarity 49, member A
81565	hsa-miR-30d	NDEL1	DKFZp451M0318|EOPA|MITAP1|NUDEL	nudE nuclear distribution gene E homolog (A. nidulans)-like 1	17	81565	nudE nuclear distribution gene E homolog (A. nidulans)-like 1
8301	hsa-miR-30d	PICALM	CALM|CLTH|LAP	phosphatidylinositol binding clathrin assembly protein	11	8301	phosphatidylinositol binding clathrin assembly protein
84002	hsa-miR-30d	B3GNT5	B3GN-T5|beta3Gn-T5	UDP-GlcNAc:betaGal beta-1,3-N-acetylglucosaminyltransferase 5	3	84002	UDP-GlcNAc:betaGal beta-1,3-N-acetylglucosaminyltransferase 5
84102	hsa-miR-30d	SLC41A2	DKFZP434K0427|MGC125330|MGC125331|SLC41A1-L1	solute carrier family 41, member 2	12	84102	solute carrier family 41, member 2
84159	hsa-miR-30d	ARID5B	DESRT|FLJ21150|MRF2	AT rich interactive domain 5B (MRF1-like)	10	84159	AT rich interactive domain 5B (MRF1-like)
84206	hsa-miR-30d	MEX3B	DKFZp434J0617|MEX-3B|MGC117199|RKHD3|RNF195	mex-3 homolog B (C. elegans)	15	84206	mex-3 homolog B (C. elegans)
84502	hsa-miR-30d	JPH4	FLJ34253|JPHL1|KIAA1831|hJP-4	junctophilin 4	14	84502	junctophilin 4
84630	hsa-miR-30d	TTBK1	BDTK|KIAA1855|RP3-330M21.4	tau tubulin kinase 1	6	84630	tau tubulin kinase 1
84733	hsa-miR-30d	CBX2	CDCA6|M33|MGC10561	chromobox homolog 2 (Pc class homolog, Drosophila)	17	84733	chromobox homolog 2 (Pc class homolog, Drosophila)
84937	hsa-miR-30d	ZNRF1	DKFZp434E229|FLJ14846|MGC15430|NIN283	zinc and ring finger 1	16	84937	zinc and ring finger 1
84961	hsa-miR-30d	FBXL20	Fbl2|Fbl20|MGC15482|SCR|SCRAPPER	F-box and leucine-rich repeat protein 20	17	84961	F-box and leucine-rich repeat protein 20
8534	hsa-miR-30d	CHST1	C6ST|KS6ST|KSGal6ST	carbohydrate (keratan sulfate Gal-6) sulfotransferase 1	11	8534	carbohydrate (keratan sulfate Gal-6) sulfotransferase 1
85369	hsa-miR-30d	FAM40A	FLJ14743|KIAA1761|MGC148091|RP4-773N10.1	family with sequence similarity 40, member A	1	85369	family with sequence similarity 40, member A
85403	hsa-miR-30d	EAF1		ELL associated factor 1	3	85403	ELL associated factor 1
85440	hsa-miR-30d	DOCK7	KIAA1771|ZIR2	dedicator of cytokinesis 7	1	85440	dedicator of cytokinesis 7
85464	hsa-miR-30d	SSH2	KIAA1725|MGC78588|SSH-2	slingshot homolog 2 (Drosophila)	17	85464	slingshot homolog 2 (Drosophila)
8577	hsa-miR-30d	TMEFF1	C9orf2|H7365	transmembrane protein with EGF-like and two follistatin-like domains 1	9	8577	transmembrane protein with EGF-like and two follistatin-like domains 1
860	hsa-miR-30d	RUNX2	AML3|CBFA1|CCD|CCD1|MGC120022|MGC120023|OSF2|PEA2aA|PEBP2A1|PEBP2A2|PEBP2aA|PEBP2aA1	runt-related transcription factor 2	6	860	runt-related transcription factor 2
8618	hsa-miR-30d	CADPS	CADPS1|CAPS|CAPS1|KIAA1121	Ca2+-dependent secretion activator	3	8618	Ca2+-dependent secretion activator
8633	hsa-miR-30d	UNC5C	UNC5H3	unc-5 homolog C (C. elegans)	4	8633	unc-5 homolog C (C. elegans)
8651	hsa-miR-30d	SOCS1	CIS1|CISH1|JAB|SOCS-1|SSI-1|SSI1|TIP3	suppressor of cytokine signaling 1	16	8651	suppressor of cytokine signaling 1
8678	hsa-miR-30d	BECN1	ATG6|VPS30|beclin1	beclin 1, autophagy related	17	8678	beclin 1, autophagy related
868	hsa-miR-30d	CBLB	DKFZp686J10223|DKFZp779A0729|DKFZp779F1443|FLJ36865|FLJ41152|Nbla00127|RNF56	Cas-Br-M (murine) ecotropic retroviral transforming sequence b	3	868	Cas-Br-M (murine) ecotropic retroviral transforming sequence b
8726	hsa-miR-30d	EED	HEED|WAIT1	embryonic ectoderm development	11	8726	embryonic ectoderm development
8728	hsa-miR-30d	ADAM19	FKSG34|MADDAM|MLTNB	ADAM metallopeptidase domain 19 (meltrin beta)	5	8728	ADAM metallopeptidase domain 19 (meltrin beta)
8812	hsa-miR-30d	CCNK	CPR4|MGC9113	cyclin K	14	8812	cyclin K
8844	hsa-miR-30d	KSR1	KSR|RSU2	kinase suppressor of ras 1	17	8844	kinase suppressor of ras 1
8974	hsa-miR-30d	P4HA2		procollagen-proline, 2-oxoglutarate 4-dioxygenase (proline 4-hydroxylase), alpha polypeptide II	5	8974	procollagen-proline, 2-oxoglutarate 4-dioxygenase (proline 4-hydroxylase), alpha polypeptide II
89782	hsa-miR-30d	LMLN	Gp63|Msp	leishmanolysin-like (metallopeptidase M8 family)	3	89782	leishmanolysin-like (metallopeptidase M8 family)
90	hsa-miR-30d	ACVR1	ACTRI|ACVRLK2|ALK2|FOP|SKR1|TSRI	activin A receptor, type I	2	90	activin A receptor, type I
9021	hsa-miR-30d	SOCS3	ATOD4|CIS3|Cish3|MGC71791|SOCS-3|SSI-3|SSI3	suppressor of cytokine signaling 3	17	9021	suppressor of cytokine signaling 3
90362	hsa-miR-30d	FAM110B	C8orf72|MGC39325	family with sequence similarity 110, member B	8	90362	family with sequence similarity 110, member B
9143	hsa-miR-30d	SYNGR3	MGC:20003	synaptogyrin 3	16	9143	synaptogyrin 3
9213	hsa-miR-30d	XPR1	FLJ90308|SYG1|X3	xenotropic and polytropic retrovirus receptor	1	9213	xenotropic and polytropic retrovirus receptor
92140	hsa-miR-30d	MTDH	3D3|AEG-1|AEG1|LYRIC	metadherin	8	92140	metadherin
9215	hsa-miR-30d	LARGE	KIAA0609|MDC1D	like-glycosyltransferase	22	9215	like-glycosyltransferase
9369	hsa-miR-30d	NRXN3	KIAA0743|MGC176711	neurexin 3	14	9369	neurexin 3
9435	hsa-miR-30d	CHST2	C6ST	carbohydrate (N-acetylglucosamine-6-O) sulfotransferase 2	3	9435	carbohydrate (N-acetylglucosamine-6-O) sulfotransferase 2
9448	hsa-miR-30d	MAP4K4	FLH21957|FLJ10410|FLJ20373|FLJ90111|HGK|KIAA0687|NIK	mitogen-activated protein kinase kinase kinase kinase 4	2	9448	mitogen-activated protein kinase kinase kinase kinase 4
9459	hsa-miR-30d	ARHGEF6	COOL2|Cool-2|KIAA0006|MRX46|PIXA|alpha-PIX|alphaPIX	Rac/Cdc42 guanine nucleotide exchange factor (GEF) 6	X	9459	Rac/Cdc42 guanine nucleotide exchange factor (GEF) 6
9474	hsa-miR-30d	ATG5	APG5|APG5-LIKE|APG5L|ASP|hAPG5	ATG5 autophagy related 5 homolog (S. cerevisiae)	6	9474	ATG5 autophagy related 5 homolog (S. cerevisiae)
95681	hsa-miR-30d	TSGA14	Cep41|DKFZp762H1311	testis specific, 14	7	95681	testis specific, 14
9575	hsa-miR-30d	CLOCK	KAT13D|KIAA0334	clock homolog (mouse)	4	9575	clock homolog (mouse)
9644	hsa-miR-30d	SH3PXD2A	FISH|SH3MD1	SH3 and PX domains 2A	10	9644	SH3 and PX domains 2A
9649	hsa-miR-30d	RALGPS1	KIAA0351|RALGEF2|RALGPS1A	Ral GEF with PH domain and SH3 binding motif 1	9	9649	Ral GEF with PH domain and SH3 binding motif 1
9690	hsa-miR-30d	UBE3C	KIAA0010|KIAA10	ubiquitin protein ligase E3C	7	9690	ubiquitin protein ligase E3C
9794	hsa-miR-30d	MAML1	KIAA0200|Mam-1|Mam1	mastermind-like 1 (Drosophila)	5	9794	mastermind-like 1 (Drosophila)
9832	hsa-miR-30d	JAKMIP2	JAMIP2|KIAA0555|NECC1	janus kinase and microtubule interacting protein 2	5	9832	janus kinase and microtubule interacting protein 2
989	hsa-miR-30d	2009-09-07	CDC10|CDC3|Nbla02942|SEPT7A	septin 7	7	989	septin 7
9890	hsa-miR-30d	LPPR4	KIAA0455|LPR4|PHP1|PRG-1|PRG1|RP4-788L13.1	plasticity related gene 1	1	9890
9929	hsa-miR-30d	JOSD1	KIAA0063|dJ508I15.2	Josephin domain containing 1	22	9929	Josephin domain containing 1
9945	hsa-miR-30d	GFPT2	FLJ10380|GFAT2	glutamine-fructose-6-phosphate transaminase 2	5	9945	glutamine-fructose-6-phosphate transaminase 2
10420	hsa-miR-31	TESK2		testis-specific kinase 2	1	10420	testis-specific kinase 2
10656	hsa-miR-31	KHDRBS3	Etle|SALP|SLM-2|SLM2|T-STAR|TSTAR|etoile	KH domain containing, RNA binding, signal transduction associated 3	8	10656	KH domain containing, RNA binding, signal transduction associated 3
10911	hsa-miR-31	UTS2	PRO1068|U-II|UCN2|UII	urotensin 2	1	10911	urotensin 2
10972	hsa-miR-31	TMED10	P24(DELTA)|S31I125|S31III125|TMP21|Tmp-21-I	transmembrane emp24-like trafficking protein 10 (yeast)	14	10972	transmembrane emp24-like trafficking protein 10 (yeast)
11183	hsa-miR-31	MAP4K5	GCKR|KHS|KHS1|MAPKKKK5	mitogen-activated protein kinase kinase kinase kinase 5	14	11183	mitogen-activated protein kinase kinase kinase kinase 5
1182	hsa-miR-31	CLCN3	CLC3|ClC-3	chloride channel 3	4	1182	chloride channel 3
129642	hsa-miR-31	MBOAT2	FLJ14415|FLJ90298|LPCAT4|OACT2	membrane bound O-acyltransferase domain containing 2	2	129642	membrane bound O-acyltransferase domain containing 2
131566	hsa-miR-31	DCBLD2	CLCP1|ESDN	discoidin, CUB and LCCL domain containing 2	3	131566	discoidin, CUB and LCCL domain containing 2
146433	hsa-miR-31	C16orf77	IL34|MGC34647	chromosome 16 open reading frame 77	16	146433	chromosome 16 open reading frame 77
1756	hsa-miR-31	DMD	BMD|CMD3B|DXS142|DXS164|DXS206|DXS230|DXS239|DXS268|DXS269|DXS270|DXS272	dystrophin (muscular dystrophy, Duchenne and Becker types)	X	1756	dystrophin (muscular dystrophy, Duchenne and Becker types)
1983	hsa-miR-31	EIF5	EIF-5A	eukaryotic translation initiation factor 5	14	1983	eukaryotic translation initiation factor 5
1994	hsa-miR-31	ELAVL1	ELAV1|HUR|Hua|MelG	ELAV (embryonic lethal, abnormal vision, Drosophila)-like 1 (Hu antigen R)	19	1994	ELAV (embryonic lethal, abnormal vision, Drosophila)-like 1 (Hu antigen R)
221895	hsa-miR-31	JAZF1	DKFZp761K2222|TIP27|ZNF802	JAZF zinc finger 1	7	221895	JAZF zinc finger 1
23189	hsa-miR-31	KANK1	ANKRD15|DKFZp451G231|KANK|KIAA0172|MGC43128	KN motif and ankyrin repeat domains 1	9	23189	KN motif and ankyrin repeat domains 1
23673	hsa-miR-31	STX12	MGC51957|STX13|STX14	syntaxin 12	1	23673	syntaxin 12
23762	hsa-miR-31	OSBP2	ORP-4|ORP4|OSBPL1|OSBPL4	oxysterol binding protein 2	22	23762	oxysterol binding protein 2
252995	hsa-miR-31	FNDC5	FRCP2	fibronectin type III domain containing 5	1	252995	fibronectin type III domain containing 5
283219	hsa-miR-31	KCTD21		potassium channel tetramerisation domain containing 21	11	283219	potassium channel tetramerisation domain containing 21
284339	hsa-miR-31	TMEM145	FLJ90805	transmembrane protein 145	19	284339	transmembrane protein 145
286046	hsa-miR-31	XKR6	C8orf21|C8orf7|XRG6	XK, Kell blood group complex subunit-related family, member 6	8	286046	XK, Kell blood group complex subunit-related family, member 6
29998	hsa-miR-31	GLTSCR1		glioma tumor suppressor candidate region gene 1	19	29998	glioma tumor suppressor candidate region gene 1
3093	hsa-miR-31	UBE2K	DKFZp564C1216|DKFZp686J24237|E2-25K|HIP2|HYPG|LIG	ubiquitin-conjugating enzyme E2K (UBC1 homolog, yeast)	4	3093	ubiquitin-conjugating enzyme E2K (UBC1 homolog, yeast)
3229	hsa-miR-31	HOXC13	HOX3|HOX3G	homeobox C13	12	3229	homeobox C13
323	hsa-miR-31	APBB2	FE65L|FE65L1|MGC35575	amyloid beta (A4) precursor protein-binding, family B, member 2 (Fe65-like)	4	323	amyloid beta (A4) precursor protein-binding, family B, member 2 (Fe65-like)
339123	hsa-miR-31	LOC339123	PP14397	hypothetical LOC339123	16	339123
3872	hsa-miR-31	KRT17	K17|PC|PC2|PCHC1	keratin 17	17	3872	keratin 17
387755	hsa-miR-31	INSC		inscuteable homolog (Drosophila)	11	387755	inscuteable homolog (Drosophila)
4068	hsa-miR-31	SH2D1A	DSHP|EBVS|FLJ18687|FLJ92177|IMD5|LYP|MTCP1|SAP|XLP|XLPD	SH2 domain protein 1A, Duncan's disease (lymphoproliferative syndrome)	X	4068	SH2 domain protein 1A, Duncan's disease (lymphoproliferative syndrome)
5091	hsa-miR-31	PC	PCB	pyruvate carboxylase	11	5091	pyruvate carboxylase
5420	hsa-miR-31	PODXL	Gp200|MGC138240|PC|PCLP	podocalyxin-like	7	5420	podocalyxin-like
54463	hsa-miR-31	FAM134B	FLJ20152|FLJ22155|FLJ22179	family with sequence similarity 134, member B	5	54463	family with sequence similarity 134, member B
5520	hsa-miR-31	PPP2R2A	B55-ALPHA|B55A|FLJ26613|MGC52248|PR52A|PR55A	protein phosphatase 2 (formerly 2A), regulatory subunit B, alpha isoform	8	5520	protein phosphatase 2 (formerly 2A), regulatory subunit B, alpha isoform
55503	hsa-miR-31	TRPV6	ABP/ZF|CAT1|CATL|ECAC2|HSA277909|LP6728|ZFAB	transient receptor potential cation channel, subfamily V, member 6	7	55503	transient receptor potential cation channel, subfamily V, member 6
55607	hsa-miR-31	PPP1R9A	FLJ20068|KIAA1222|NRB1|NRBI|Neurabin-I	protein phosphatase 1, regulatory (inhibitor) subunit 9A	7	55607	protein phosphatase 1, regulatory (inhibitor) subunit 9A
55662	hsa-miR-31	HIF1AN	DKFZp762F1811|FIH1|FLJ20615|FLJ22027	hypoxia-inducible factor 1, alpha subunit inhibitor	10	55662	hypoxia-inducible factor 1, alpha subunit inhibitor
56943	hsa-miR-31	ENY2	DC6|FLJ20480|e(y)2	enhancer of yellow 2 homolog (Drosophila)	8	56943	enhancer of yellow 2 homolog (Drosophila)
57446	hsa-miR-31	NDRG3	FLJ13556	NDRG family member 3	20	57446	NDRG family member 3
57529	hsa-miR-31	RGAG1	KIAA1318|MGC142230|Mar9|Mart9	retrotransposon gag domain containing 1	X	57529	retrotransposon gag domain containing 1
57532	hsa-miR-31	NUFIP2	182-FIP|82-FIP|FIP-82|FLJ10976|KIAA1321|MGC117262|PIG1	nuclear fragile X mental retardation protein interacting protein 2	17	57532	nuclear fragile X mental retardation protein interacting protein 2
5830	hsa-miR-31	PEX5	PTS1R|PXR1	peroxisomal biogenesis factor 5	12	5830	peroxisomal biogenesis factor 5
64418	hsa-miR-31	TMEM168	DKFZp564C012|FLJ13576	transmembrane protein 168	7	64418	transmembrane protein 168
64645	hsa-miR-31	HIAT1	DKFZP564L0864	hippocampus abundant transcript 1	1	64645	hippocampus abundant transcript 1
6506	hsa-miR-31	SLC1A2	EAAT2|GLT-1	solute carrier family 1 (glial high affinity glutamate transporter), member 2	11	6506	solute carrier family 1 (glial high affinity glutamate transporter), member 2
6517	hsa-miR-31	SLC2A4	GLUT4	solute carrier family 2 (facilitated glucose transporter), member 4	17	6517	solute carrier family 2 (facilitated glucose transporter), member 4
6533	hsa-miR-31	SLC6A6	MGC10619|MGC131729|TAUT	solute carrier family 6 (neurotransmitter transporter, taurine), member 6	3	6533	solute carrier family 6 (neurotransmitter transporter, taurine), member 6
6718	hsa-miR-31	AKR1D1	3o5bred|SRD5B1	aldo-keto reductase family 1, member D1 (delta 4-3-ketosteroid-5-beta-reductase)	7	6718	aldo-keto reductase family 1, member D1 (delta 4-3-ketosteroid-5-beta-reductase)
6867	hsa-miR-31	TACC1	DKFZp686K18126|Ga55|KIAA1103	transforming, acidic coiled-coil containing protein 1	8	6867	transforming, acidic coiled-coil containing protein 1
7334	hsa-miR-31	UBE2N	MGC131857|MGC8489|UBC13|UbcH-ben	ubiquitin-conjugating enzyme E2N (UBC13 homolog, yeast)	12	7334	ubiquitin-conjugating enzyme E2N (UBC13 homolog, yeast)
7531	hsa-miR-31	YWHAE	14-3-3E|FLJ45465|KCIP-1|MDCR|MDS	tyrosine 3-monooxygenase/tryptophan 5-monooxygenase activation protein, epsilon polypeptide	17	7531	tyrosine 3-monooxygenase/tryptophan 5-monooxygenase activation protein, epsilon polypeptide
7976	hsa-miR-31	FZD3	Fz-3|hFz3	frizzled homolog 3 (Drosophila)	8	7976	frizzled homolog 3 (Drosophila)
8326	hsa-miR-31	FZD9	CD349|FZD3	frizzled homolog 9 (Drosophila)	7	8326	frizzled homolog 9 (Drosophila)
8650	hsa-miR-31	NUMB	S171	numb homolog (Drosophila)	14	8650	numb homolog (Drosophila)
8723	hsa-miR-31	SNX4		sorting nexin 4	3	8723	sorting nexin 4
90226	hsa-miR-31	UCN2	SRP|UCN-II|UCNI|UR|URP	urocortin 2	3	90226	urocortin 2
9465	hsa-miR-31	AKAP7	AKAP18	A kinase (PRKA) anchor protein 7	6	9465	A kinase (PRKA) anchor protein 7
9581	hsa-miR-31	PREPL	FLJ16627|KIAA0436	prolyl endopeptidase-like	2	9581	prolyl endopeptidase-like
962	hsa-miR-31	CD48	BCM1|BLAST|BLAST1|MEM-102|SLAMF2|hCD48|mCD48	CD48 molecule	1	962	CD48 molecule
9886	hsa-miR-31	RHOBTB1	KIAA0740|MGC33059|MGC33841	Rho-related BTB domain containing 1	10	9886	Rho-related BTB domain containing 1
9943	hsa-miR-31	OXSR1	KIAA1101|OSR1	oxidative-stress responsive 1	3	9943	oxidative-stress responsive 1
9972	hsa-miR-31	NUP153	HNUP153|N153	nucleoporin 153kDa	6	9972	nucleoporin 153kDa
161742	hsa-miR-31|hsa-miR-195	SPRED1	FLJ33903|NFLS	sprouty-related, EVH1 domain containing 1	15	161742	sprouty-related, EVH1 domain containing 1
26524	hsa-miR-31|hsa-miR-195	LATS2	FLJ13161|KPM	LATS, large tumor suppressor, homolog 2 (Drosophila)	13	26524	LATS, large tumor suppressor, homolog 2 (Drosophila)
5537	hsa-miR-31|hsa-miR-195	PPP6C	FLJ92648|MGC12249	protein phosphatase 6, catalytic subunit	9	5537	protein phosphatase 6, catalytic subunit
940	hsa-miR-31|hsa-miR-195	CD28	MGC138290|Tp44	CD28 molecule	2	940	CD28 molecule
22877	hsa-miR-31|hsa-miR-30d	MLXIP	KIAA0867|MIR|MONDOA	MLX interacting protein	12	22877	MLX interacting protein
5921	hsa-miR-31|hsa-miR-30d	RASA1	CM-AVM|CMAVM|DKFZp434N071|GAP|PKWS|RASA|RASGAP|p120GAP|p120RASGAP	RAS p21 protein activator (GTPase activating protein) 1	5	5921	RAS p21 protein activator (GTPase activating protein) 1
817	hsa-miR-31|hsa-miR-30d	CAMK2D	CAMKD|MGC44911	calcium/calmodulin-dependent protein kinase (CaM kinase) II delta	4	817	calcium/calmodulin-dependent protein kinase (CaM kinase) II delta
8831	hsa-miR-31|hsa-miR-30d	SYNGAP1	DKFZp761G1421|KIAA1938|RASA1|RASA5|SYNGAP	synaptic Ras GTPase activating protein 1 homolog (rat)	6	8831	synaptic Ras GTPase activating protein 1 homolog (rat)
23122	hsa-miR-31|hsa-miR-7	CLASP2		cytoplasmic linker associated protein 2	3	23122	cytoplasmic linker associated protein 2
64224	hsa-miR-31|hsa-miR-7	HERPUD2	FLJ22313|FLJ31032	HERPUD family member 2	7	64224	HERPUD family member 2
7037	hsa-miR-31|hsa-miR-7	TFRC	CD71|TFR|TFR1|TRFR	transferrin receptor (p90, CD71)	3	7037	transferrin receptor (p90, CD71)
54665	hsa-miR-31|hsa-miR-7|hsa-miR-195	RSBN1	DKFZp781E21150|ROSBIN|RP11-324J2.1	round spermatid basic protein 1	1	54665	round spermatid basic protein 1
10072	hsa-miR-34a	DPP3	DPPIII|FLJ11387|FLJ22331	dipeptidyl-peptidase 3	11	10072	dipeptidyl-peptidase 3
10424	hsa-miR-34a	PGRMC2	DG6|PMBP	progesterone receptor membrane component 2	4	10424	progesterone receptor membrane component 2
10493	hsa-miR-34a	VAT1	FLJ20230|VATI	vesicle amine transport protein 1 homolog (T. californica)	17	10493	vesicle amine transport protein 1 homolog (T. californica)
10521	hsa-miR-34a	DDX17	DKFZp761H2016|P72|RH70	DEAD (Asp-Glu-Ala-Asp) box polypeptide 17	22	10521	DEAD (Asp-Glu-Ala-Asp) box polypeptide 17
10570	hsa-miR-34a	DPYSL4	CRMP3|DRP-4|ULIP4	dihydropyrimidinase-like 4	10	10570	dihydropyrimidinase-like 4
10690	hsa-miR-34a	FUT9	Fuc-TIX	fucosyltransferase 9 (alpha (1,3) fucosyltransferase)	6	10690	fucosyltransferase 9 (alpha (1,3) fucosyltransferase)
1130	hsa-miR-34a	LYST	CHS|CHS1	lysosomal trafficking regulator	1	1130	lysosomal trafficking regulator
115426	hsa-miR-34a	UHRF2	DKFZp434B0920|DKFZp686G0837|MGC33463|NIRF|RNF107|URF2	ubiquitin-like, containing PHD and RING finger domains, 2	9	115426	ubiquitin-like, containing PHD and RING finger domains, 2
115704	hsa-miR-34a	EVI5L		ecotropic viral integration site 5-like	19	115704	ecotropic viral integration site 5-like
122525	hsa-miR-34a	C14orf28	DRIP1|c14_5270	chromosome 14 open reading frame 28	14	122525	chromosome 14 open reading frame 28
1303	hsa-miR-34a	COL12A1	BA209D8.1|COL12A1L|DJ234P15.1	collagen, type XII, alpha 1	6	1303	collagen, type XII, alpha 1
139285	hsa-miR-34a	FAM123B	FLJ39827|WTX	family with sequence similarity 123B	X	139285	family with sequence similarity 123B
1436	hsa-miR-34a	CSF1R	C-FMS|CD115|CSFR|FIM2|FMS	colony stimulating factor 1 receptor, formerly McDonough feline sarcoma viral (v-fms) oncogene homolog	5	1436	colony stimulating factor 1 receptor, formerly McDonough feline sarcoma viral (v-fms) oncogene homolog
146664	hsa-miR-34a	MGAT5B	FLJ25132|GnT-IX|GnT-VB|KIAA2008	mannosyl (alpha-1,6-)-glycoprotein beta-1,6-N-acetyl-glucosaminyltransferase, isozyme B	17	146664	mannosyl (alpha-1,6-)-glycoprotein beta-1,6-N-acetyl-glucosaminyltransferase, isozyme B
146760	hsa-miR-34a	RTN4RL1	DKFZp547J144|NGRH2|NgR3	reticulon 4 receptor-like 1	17	146760	reticulon 4 receptor-like 1
152789	hsa-miR-34a	JAKMIP1	FLJ31564|Gababrbp|JAMIP1|MARLIN1	janus kinase and microtubule interacting protein 1	4	152789	janus kinase and microtubule interacting protein 1
161436	hsa-miR-34a	EML5	DKFZp781D1122|EMAP-2|HuEMAP-2	echinoderm microtubule associated protein like 5	14	161436	echinoderm microtubule associated protein like 5
1620	hsa-miR-34a	DBC1	DBCCR1|FAM5A	deleted in bladder cancer 1	9	1620	deleted in bladder cancer 1
1641	hsa-miR-34a	DCX	DBCN|DC|LISX|SCLH|XLIS	doublecortex; lissencephaly, X-linked (doublecortin)	X	1641	doublecortex; lissencephaly, X-linked (doublecortin)
182	hsa-miR-34a	JAG1	AGS|AHD|AWS|CD339|HJ1|JAGL1|MGC104644	jagged 1 (Alagille syndrome)	20	182	jagged 1 (Alagille syndrome)
199870	hsa-miR-34a	FAM76A	MGC34648	family with sequence similarity 76, member A	1	199870	family with sequence similarity 76, member A
221037	hsa-miR-34a	JMJD1C	DKFZp761F0118|FLJ14374|KIAA1380|RP11-10C13.2|TRIP8	jumonji domain containing 1C	10	221037	jumonji domain containing 1C
226	hsa-miR-34a	ALDOA	ALDA|MGC10942|MGC17716|MGC17767	aldolase A, fructose-bisphosphate	16	226	aldolase A, fructose-bisphosphate
2290	hsa-miR-34a	FOXG1	BF1|BF2|FHKL3|FKH2|FKHL1|FKHL2|FKHL3|FKHL4|FOXG1A|FOXG1B|FOXG1C|HBF-1|HBF-2|HBF-3|HBF-G2|HBF2|HFK1|HFK2|HFK3|KHL2|QIN	forkhead box G1	14	2290	forkhead box G1
23002	hsa-miR-34a	DAAM1	FLJ41657|KIAA0666	dishevelled associated activator of morphogenesis 1	14	23002	dishevelled associated activator of morphogenesis 1
2305	hsa-miR-34a	FOXM1	FKHL16|FOXM1B|HFH-11|HFH11|HNF-3|INS-1|MPHOSPH2|MPP-2|MPP2|PIG29|TGT3|TRIDENT	forkhead box M1	12	2305	forkhead box M1
23092	hsa-miR-34a	ARHGAP26	FLJ42530|GRAF|KIAA0621|OPHN1L|OPHN1L1	Rho GTPase activating protein 26	5	23092	Rho GTPase activating protein 26
23126	hsa-miR-34a	POGZ	KIAA0461|MGC71543|SUHW5|ZNF280E|ZNF635|ZNF635m	pogo transposable element with ZNF domain	1	23126	pogo transposable element with ZNF domain
23173	hsa-miR-34a	METAP1	DKFZp781C0419|KIAA0094	methionyl aminopeptidase 1	4	23173	methionyl aminopeptidase 1
23192	hsa-miR-34a	ATG4B	APG4B|AUTL1|MGC1353	ATG4 autophagy related 4 homolog B (S. cerevisiae)	2	23192	ATG4 autophagy related 4 homolog B (S. cerevisiae)
23236	hsa-miR-34a	PLCB1	FLJ45792|PI-PLC|PLC-154|PLC-I|PLC154	phospholipase C, beta 1 (phosphoinositide-specific)	20	23236	phospholipase C, beta 1 (phosphoinositide-specific)
23341	hsa-miR-34a	DNAJC16	DKFZp686G1298|DKFZp686N0387|DKFZp781I1547|KIAA0962	DnaJ (Hsp40) homolog, subfamily C, member 16	1	23341	DnaJ (Hsp40) homolog, subfamily C, member 16
23390	hsa-miR-34a	ZDHHC17	HIP14|HIP3|HSPC294|HYPH|KIAA0946	zinc finger, DHHC-type containing 17	12	23390	zinc finger, DHHC-type containing 17
23528	hsa-miR-34a	ZNF281	FLJ12859|FLJ14378|ZBP-99|ZNP-99	zinc finger protein 281	1	23528	zinc finger protein 281
23603	hsa-miR-34a	CORO1C	HCRNN4	coronin, actin binding protein, 1C	12	23603	coronin, actin binding protein, 1C
2530	hsa-miR-34a	FUT8	MGC26465	fucosyltransferase 8 (alpha (1,6) fucosyltransferase)	14	2530	fucosyltransferase 8 (alpha (1,6) fucosyltransferase)
26047	hsa-miR-34a	CNTNAP2	CASPR2|CDFE|DKFZp781D1846|NRXN4	contactin associated protein-like 2	7	26047	contactin associated protein-like 2
26051	hsa-miR-34a	PPP1R16B	ANKRD4|KIAA0823|TIMAP	protein phosphatase 1, regulatory (inhibitor) subunit 16B	20	26051	protein phosphatase 1, regulatory (inhibitor) subunit 16B
26575	hsa-miR-34a	RGS17	RGS-17|RGSZ2|hRGS17	regulator of G-protein signaling 17	6	26575	regulator of G-protein signaling 17
27086	hsa-miR-34a	FOXP1	12CC4|FLJ23741|HSPC215|MGC12942|MGC88572|MGC99551|QRF1|hFKH1B	forkhead box P1	3	27086	forkhead box P1
27154	hsa-miR-34a	BRPF3		bromodomain and PHD finger containing, 3	6	27154	bromodomain and PHD finger containing, 3
2764	hsa-miR-34a	GMFB	GMF	glia maturation factor, beta	14	2764	glia maturation factor, beta
28232	hsa-miR-34a	SLCO3A1	FLJ40478|OATP-D|OATP3A1|SLC21A11	solute carrier organic anion transporter family, member 3A1	15	28232	solute carrier organic anion transporter family, member 3A1
2845	hsa-miR-34a	GPR22	MGC129847	G protein-coupled receptor 22	7	2845	G protein-coupled receptor 22
28514	hsa-miR-34a	DLL1	DELTA1|DL1|Delta	delta-like 1 (Drosophila)	6	28514	delta-like 1 (Drosophila)
287	hsa-miR-34a	ANK2	DKFZp686M09125|DKFZp686P0948|FLJ38277|LQT4	ankyrin 2, neuronal	4	287	ankyrin 2, neuronal
2894	hsa-miR-34a	GRID1	KIAA1220	glutamate receptor, ionotropic, delta 1	10	2894	glutamate receptor, ionotropic, delta 1
3358	hsa-miR-34a	HTR2C	5-HT2C|5-HTR2C|HTR1C	5-hydroxytryptamine (serotonin) receptor 2C	X	3358	5-hydroxytryptamine (serotonin) receptor 2C
3625	hsa-miR-34a	INHBB		inhibin, beta B	2	3625	inhibin, beta B
3939	hsa-miR-34a	LDHA	LDH-M|LDH1|PIG19	lactate dehydrogenase A	11	3939	lactate dehydrogenase A
404093	hsa-miR-34a	CUEDC1	DKFZp547L163|FLJ20739	CUE domain containing 1	17	404093	CUE domain containing 1
4233	hsa-miR-34a	MET	AUTS9|HGFR|RCCP2|c-Met	met proto-oncogene (hepatocyte growth factor receptor)	7	4233	met proto-oncogene (hepatocyte growth factor receptor)
4254	hsa-miR-34a	KITLG	DKFZp686F2250|KL-1|Kitl|MGF|SCF|SF|SHEP7	KIT ligand	12	4254	KIT ligand
4300	hsa-miR-34a	MLLT3	AF9|FLJ2035|YEATS3	myeloid/lymphoid or mixed-lineage leukemia (trithorax homolog, Drosophila); translocated to, 3	9	4300	myeloid/lymphoid or mixed-lineage leukemia (trithorax homolog, Drosophila); translocated to, 3
4355	hsa-miR-34a	MPP2	DKFZp686A06252|DKFZp686J2189|DKFZp761D0712|DLG2	membrane protein, palmitoylated 2 (MAGUK p55 subfamily member 2)	17	4355	membrane protein, palmitoylated 2 (MAGUK p55 subfamily member 2)
4851	hsa-miR-34a	NOTCH1	TAN1|hN1	Notch homolog 1, translocation-associated (Drosophila)	9	4851	Notch homolog 1, translocation-associated (Drosophila)
51176	hsa-miR-34a	LEF1	DKFZp586H0919|TCF1ALPHA	lymphoid enhancer-binding factor 1	4	51176	lymphoid enhancer-binding factor 1
51320	hsa-miR-34a	MEX3C	BM-013|FLJ38871|MEX-3C|RKHD2|RNF194	mex-3 homolog C (C. elegans)	18	51320	mex-3 homolog C (C. elegans)
5156	hsa-miR-34a	PDGFRA	CD140A|MGC74795|PDGFR2|Rhe-PDGFRA	platelet-derived growth factor receptor, alpha polypeptide	4	5156	platelet-derived growth factor receptor, alpha polypeptide
51665	hsa-miR-34a	ASB1	ASB-1|KIAA1146|MGC11165	ankyrin repeat and SOCS box-containing 1	2	51665	ankyrin repeat and SOCS box-containing 1
5368	hsa-miR-34a	PNOC	PPNOC	prepronociceptin	8	5368	prepronociceptin
54708	hsa-miR-34a	2009-03-05	FLJ20445|MARCH-V|MITOL|RNF153	membrane-associated ring finger (C3HC4) 5	10	54708	membrane-associated ring finger (C3HC4) 5
54847	hsa-miR-34a	SIDT1	B830021E24Rik|FLJ20174|SID-1|SID1	SID1 transmembrane family, member 1	3	54847	SID1 transmembrane family, member 1
54866	hsa-miR-34a	PPP1R14D	CPI17-like|FLJ20251|GBPI-1|MGC119014|MGC119016	protein phosphatase 1, regulatory (inhibitor) subunit 14D	15	54866	protein phosphatase 1, regulatory (inhibitor) subunit 14D
54902	hsa-miR-34a	TTC19	2010204O13Rik|FLJ20343|MGC138312|MGC19520	tetratricopeptide repeat domain 19	17	54902	tetratricopeptide repeat domain 19
55188	hsa-miR-34a	RIC8B	FLJ10620|MGC39476|RIC8|hSyn	resistance to inhibitors of cholinesterase 8 homolog B (C. elegans)	12	55188	resistance to inhibitors of cholinesterase 8 homolog B (C. elegans)
5523	hsa-miR-34a	PPP2R3A	PPP2R3|PR130|PR72	protein phosphatase 2 (formerly 2A), regulatory subunit B'', alpha	3	5523	protein phosphatase 2 (formerly 2A), regulatory subunit B'', alpha
5525	hsa-miR-34a	PPP2R5A	B56A|MGC131915|PR61A	protein phosphatase 2, regulatory subunit B', alpha isoform	1	5525	protein phosphatase 2, regulatory subunit B', alpha isoform
55366	hsa-miR-34a	LGR4	GPR48	leucine-rich repeat-containing G protein-coupled receptor 4	11	55366	leucine-rich repeat-containing G protein-coupled receptor 4
55531	hsa-miR-34a	ELMOD1	DKFZp547C176	ELMO/CED-12 domain containing 1	11	55531	ELMO/CED-12 domain containing 1
55690	hsa-miR-34a	PACS1	FLJ10209|KIAA1175	phosphofurin acidic cluster sorting protein 1	11	55690	phosphofurin acidic cluster sorting protein 1
55785	hsa-miR-34a	FGD6	ZFYVE24	FYVE, RhoGEF and PH domain containing 6	12	55785	FYVE, RhoGEF and PH domain containing 6
558	hsa-miR-34a	AXL	JTK11|UFO	AXL receptor tyrosine kinase	19	558	AXL receptor tyrosine kinase
55810	hsa-miR-34a	FOXJ2	FHX	forkhead box J2	12	55810	forkhead box J2
56243	hsa-miR-34a	KIAA1217	DKFZP761L0424|MGC31990|SKT	KIAA1217	10	56243	KIAA1217
56675	hsa-miR-34a	NRIP3	C11orf14|NY-SAR-105	nuclear receptor interacting protein 3	11	56675	nuclear receptor interacting protein 3
56731	hsa-miR-34a	SLC2A4RG	GEF|HDBP1|Si-1-2|Si-1-2-19	SLC2A4 regulator	20	56731	SLC2A4 regulator
57458	hsa-miR-34a	TMCC3	KIAA1145	transmembrane and coiled-coil domain family 3	12	57458	transmembrane and coiled-coil domain family 3
57510	hsa-miR-34a	XPO5	FLJ14239|FLJ32057|FLJ45606|KIAA1291	exportin 5	6	57510	exportin 5
57512	hsa-miR-34a	GPR158	FLJ37801|KIAA1136|RP11-59G22.1	G protein-coupled receptor 158	10	57512	G protein-coupled receptor 158
57657	hsa-miR-34a	HCN3	KIAA1535|MGC131493	hyperpolarization activated cyclic nucleotide-gated potassium channel 3	1	57657	hyperpolarization activated cyclic nucleotide-gated potassium channel 3
57805	hsa-miR-34a	KIAA1967	DBC-1|DBC1	KIAA1967	8	57805	KIAA1967
5797	hsa-miR-34a	PTPRM	MGC166994|PTPRL1|R-PTP-MU|RPTPM|RPTPU|hR-PTPu	protein tyrosine phosphatase, receptor type, M	18	5797	protein tyrosine phosphatase, receptor type, M
5900	hsa-miR-34a	RALGDS	FLJ20922|RGF|RalGEF	ral guanine nucleotide dissociation stimulator	9	5900	ral guanine nucleotide dissociation stimulator
596	hsa-miR-34a	BCL2	Bcl-2	B-cell CLL/lymphoma 2	18	596	B-cell CLL/lymphoma 2
60436	hsa-miR-34a	TGIF2		TGFB-induced factor homeobox 2	20	60436	TGFB-induced factor homeobox 2
6237	hsa-miR-34a	RRAS		related RAS viral (r-ras) oncogene homolog	19	6237	related RAS viral (r-ras) oncogene homolog
6327	hsa-miR-34a	SCN2B		sodium channel, voltage-gated, type II, beta	11	6327	sodium channel, voltage-gated, type II, beta
643155	hsa-miR-34a	DKFZP686E2158	DKFZp686O1385	hypothetical protein LOC643155	5	643155
64388	hsa-miR-34a	GREM2	CKTSF1B2|DAND3|PRDC	gremlin 2, cysteine knot superfamily, homolog (Xenopus laevis)	1	64388	gremlin 2, cysteine knot superfamily, homolog (Xenopus laevis)
64746	hsa-miR-34a	ACBD3	GCP60|GOCAP1|GOLPH1|PAP7	acyl-Coenzyme A binding domain containing 3	1	64746	acyl-Coenzyme A binding domain containing 3
64778	hsa-miR-34a	FNDC3B	DKFZp686D14170|DKFZp762K137|FAD104|FLJ23399|MGC10002|PRO4979|YVTM2421	fibronectin type III domain containing 3B	3	64778	fibronectin type III domain containing 3B
653566	hsa-miR-34a	LOC653566		signal peptidase complex subunit 2 homolog pseudogene	1	653566
6570	hsa-miR-34a	SLC18A1	CGAT|VAT1|VMAT1	solute carrier family 18 (vesicular monoamine), member 1	8	6570	solute carrier family 18 (vesicular monoamine), member 1
6659	hsa-miR-34a	SOX4	EVI16	SRY (sex determining region Y)-box 4	6	6659	SRY (sex determining region Y)-box 4
6844	hsa-miR-34a	VAMP2	FLJ11460|SYB2|VAMP-2	vesicle-associated membrane protein 2 (synaptobrevin 2)	17	6844	vesicle-associated membrane protein 2 (synaptobrevin 2)
6854	hsa-miR-34a	SYN2	SYNII|SYNIIa|SYNIIb	synapsin II	3	6854	synapsin II
6900	hsa-miR-34a	CNTN2	AXT|DKFZp781D102|FLJ42746|MGC157722|TAG-1|TAX|TAX1	contactin 2 (axonal)	1	6900	contactin 2 (axonal)
7163	hsa-miR-34a	TPD52	D52|N8L|PC-1|PrLZ|hD52	tumor protein D52	8	7163	tumor protein D52
734	hsa-miR-34a	OSGIN2	C8orf1|hT41	oxidative stress induced growth inhibitor family member 2	8	734	oxidative stress induced growth inhibitor family member 2
7342	hsa-miR-34a	UBP1	DKFZp686L1745|LBP-1B|LBP-1a|LBP1A|LBP1B	upstream binding protein 1 (LBP-1a)	3	7342	upstream binding protein 1 (LBP-1a)
744	hsa-miR-34a	MPPED2	239FB|C11orf8|D11S302E|FAM1B|Hs.46638|dJ1024C24.1|dJ873F21.1	metallophosphoesterase domain containing 2	11	744	metallophosphoesterase domain containing 2
766	hsa-miR-34a	CA7	CAVII	carbonic anhydrase VII	16	766	carbonic anhydrase VII
7756	hsa-miR-34a	ZNF207	DKFZp761N202	zinc finger protein 207	17	7756	zinc finger protein 207
784	hsa-miR-34a	CACNB3	CACNLB3	calcium channel, voltage-dependent, beta 3 subunit	12	784	calcium channel, voltage-dependent, beta 3 subunit
79073	hsa-miR-34a	TMEM109	MGC5508	transmembrane protein 109	11	79073	transmembrane protein 109
80218	hsa-miR-34a	NAT13	FLJ13194|MAK3|NAT5|SAN|hNAT5|hSAN	N-acetyltransferase 13	3	80218	N-acetyltransferase 13
81537	hsa-miR-34a	SGPP1	SPPase1	sphingosine-1-phosphate phosphatase 1	14	81537	sphingosine-1-phosphate phosphatase 1
81562	hsa-miR-34a	LMAN2L	DKFZp564L2423|MGC11139|VIPL	lectin, mannose-binding 2-like	2	81562	lectin, mannose-binding 2-like
827	hsa-miR-34a	CAPN6	CANPX|CAPNX|CalpM|DJ914P14.1	calpain 6	X	827	calpain 6
83648	hsa-miR-34a	C8orf13	D8S265|DKFZp761G151|MGC120649|MGC120650|MGC120651	chromosome 8 open reading frame 13	8	83648	chromosome 8 open reading frame 13
8394	hsa-miR-34a	PIP5K1A		phosphatidylinositol-4-phosphate 5-kinase, type I, alpha	1	8394	phosphatidylinositol-4-phosphate 5-kinase, type I, alpha
84085	hsa-miR-34a	FBXO30	FLJ41030|Fbx30|MGC21674	F-box protein 30	6	84085	F-box protein 30
84695	hsa-miR-34a	LOXL3	LOXL	lysyl oxidase-like 3	2	84695	lysyl oxidase-like 3
8502	hsa-miR-34a	PKP4	FLJ31261|FLJ42243|p0071	plakophilin 4	2	8502	plakophilin 4
8525	hsa-miR-34a	DGKZ	DAGK5|DAGK6|DGK-ZETA|hDGKzeta	diacylglycerol kinase, zeta 104kDa	11	8525	diacylglycerol kinase, zeta 104kDa
85416	hsa-miR-34a	ZIC5		Zic family member 5 (odd-paired homolog, Drosophila)	13	85416	Zic family member 5 (odd-paired homolog, Drosophila)
85458	hsa-miR-34a	DIXDC1	CCD1|KIAA1735	DIX domain containing 1	11	85458	DIX domain containing 1
8682	hsa-miR-34a	PEA15	HMAT1|HUMMAT1H|MAT1|MAT1H|PEA-15|PED	phosphoprotein enriched in astrocytes 15	1	8682	phosphoprotein enriched in astrocytes 15
8936	hsa-miR-34a	WASF1	FLJ31482|KIAA0269|SCAR1|WAVE|WAVE1	WAS protein family, member 1	6	8936	WAS protein family, member 1
89795	hsa-miR-34a	NAV3	KIAA0938|POMFIL1|STEERIN3|unc53H3	neuron navigator 3	12	89795	neuron navigator 3
91748	hsa-miR-34a	C14orf43	C14orf117|FLJ00335|LSR68|c14_5541	chromosome 14 open reading frame 43	14	91748	chromosome 14 open reading frame 43
9202	hsa-miR-34a	ZMYM4	CDIR|DKFZp686B09210|DKFZp686L0547|KIAA0425|MYM|ZNF198L3|ZNF262	zinc finger, MYM-type 4	1	9202	zinc finger, MYM-type 4
9219	hsa-miR-34a	MTA2	DKFZp686F2281|MTA1L1|PID	metastasis associated 1 family, member 2	11	9219	metastasis associated 1 family, member 2
9253	hsa-miR-34a	NUMBL	CAG3A|CTG3a|NBL|NUMB-R|NUMBLIKE|NUMBR|TNRC23	numb homolog (Drosophila)-like	19	9253	numb homolog (Drosophila)-like
92799	hsa-miR-34a	SHKBP1	PP203|Sb1	SH3KBP1 binding protein 1	19	92799	SH3KBP1 binding protein 1
9472	hsa-miR-34a	AKAP6	ADAP100|ADAP6|AKAP100|KIAA0311|MGC165020|PRKA6|mAKAP	A kinase (PRKA) anchor protein 6	14	9472	A kinase (PRKA) anchor protein 6
9481	hsa-miR-34a	SLC25A27	FLJ33552|UCP4	solute carrier family 25, member 27	6	9481	solute carrier family 25, member 27
9538	hsa-miR-34a	EI24	PIG8|TP53I8	etoposide induced 2.4 mRNA	11	9538	etoposide induced 2.4 mRNA
9789	hsa-miR-34a	SPCS2	KIAA0102|MGC117366	signal peptidase complex subunit 2 homolog (S. cerevisiae)	11	9789	signal peptidase complex subunit 2 homolog (S. cerevisiae)
121551	hsa-miR-34a|hsa-miR-10b	BTBD11	FLJ33957|FLJ42845	BTB (POZ) domain containing 11	12	121551	BTB (POZ) domain containing 11
604	hsa-miR-34a|hsa-miR-10b	BCL6	BCL5|BCL6A|LAZ3|ZBTB27|ZNF51	B-cell CLL/lymphoma 6 (zinc finger protein 51)	3	604	B-cell CLL/lymphoma 6 (zinc finger protein 51)
1871	hsa-miR-34a|hsa-miR-10b|hsa-miR-195	E2F3	DKFZp686C18211|E2F-3|KIAA0075|MGC104598	E2F transcription factor 3	6	1871	E2F transcription factor 3
56681	hsa-miR-34a|hsa-miR-18a	SAR1A	SAR1|SARA1|Sara|masra2	SAR1 gene homolog A (S. cerevisiae)	10	56681	SAR1 gene homolog A (S. cerevisiae)
51430	hsa-miR-34a|hsa-miR-18a|hsa-miR-195	C1orf9	CH1	chromosome 1 open reading frame 9	1	51430	chromosome 1 open reading frame 9
23261	hsa-miR-34a|hsa-miR-193b	CAMTA1	KIAA0833	calmodulin binding transcription activator 1	1	23261	calmodulin binding transcription activator 1
79718	hsa-miR-34a|hsa-miR-193b|hsa-miR-195	TBL1XR1	C21|DC42|FLJ12894|IRA1|TBLR1	transducin (beta)-like 1 X-linked receptor 1	3	79718	transducin (beta)-like 1 X-linked receptor 1
11320	hsa-miR-34a|hsa-miR-195	MGAT4A	GNT-IV|GNT-IVA	mannosyl (alpha-1,3-)-glycoprotein beta-1,4-N-acetylglucosaminyltransferase, isozyme A	2	11320	mannosyl (alpha-1,3-)-glycoprotein beta-1,4-N-acetylglucosaminyltransferase, isozyme A
192670	hsa-miR-34a|hsa-miR-195	EIF2C4	AGO4	eukaryotic translation initiation factor 2C, 4	1	192670	eukaryotic translation initiation factor 2C, 4
23382	hsa-miR-34a|hsa-miR-195	AHCYL2	FLJ21719|KIAA0828	S-adenosylhomocysteine hydrolase-like 2	7	23382	S-adenosylhomocysteine hydrolase-like 2
2917	hsa-miR-34a|hsa-miR-195	GRM7	FLJ40498|GLUR7|GPRC1G|MGLUR7|mGlu7	glutamate receptor, metabotropic 7	3	2917	glutamate receptor, metabotropic 7
55026	hsa-miR-34a|hsa-miR-195	FAM70A	FLJ20716	family with sequence similarity 70, member A	X	55026	family with sequence similarity 70, member A
55294	hsa-miR-34a|hsa-miR-195	FBXW7	AGO|CDC4|DKFZp686F23254|FBW6|FBW7|FBX30|FBXO30|FBXW6|SEL-10|SEL10	F-box and WD repeat domain containing 7	4	55294	F-box and WD repeat domain containing 7
55529	hsa-miR-34a|hsa-miR-195	TMEM55A	DKFZp762O076	transmembrane protein 55A	8	55529	transmembrane protein 55A
5604	hsa-miR-34a|hsa-miR-195	MAP2K1	MAPKK1|MEK1|MKK1|PRKMK1	mitogen-activated protein kinase kinase 1	15	5604	mitogen-activated protein kinase kinase 1
5649	hsa-miR-34a|hsa-miR-195	RELN	PRO1598|RL	reelin	7	5649	reelin
57478	hsa-miR-34a|hsa-miR-195	USP31	KIAA1203	ubiquitin specific peptidase 31	16	57478	ubiquitin specific peptidase 31
6877	hsa-miR-34a|hsa-miR-195	TAF5	TAF2D|TAFII100	TAF5 RNA polymerase II, TATA box binding protein (TBP)-associated factor, 100kDa	10	6877	TAF5 RNA polymerase II, TATA box binding protein (TBP)-associated factor, 100kDa
6992	hsa-miR-34a|hsa-miR-195	PPP1R11	HCG-V|HCGV|MGC125741|MGC125742|MGC125743|TCTE5|TCTEX5	protein phosphatase 1, regulatory (inhibitor) subunit 11	6	6992	protein phosphatase 1, regulatory (inhibitor) subunit 11
79776	hsa-miR-34a|hsa-miR-195	ZFHX4	FLJ16514|FLJ20980|ZFH-4|ZFH4|ZHF4	zinc finger homeobox 4	8	79776	zinc finger homeobox 4
863	hsa-miR-34a|hsa-miR-195	CBFA2T3	ETO2|MTG16|MTGR2|ZMYND4	core-binding factor, runt domain, alpha subunit 2; translocated to, 3	16	863	core-binding factor, runt domain, alpha subunit 2; translocated to, 3
89796	hsa-miR-34a|hsa-miR-195	NAV1	DKFZp781D0314|FLJ12560|FLJ14203|KIAA1151|MGC14961|POMFIL3|steerin-1	neuron navigator 1	1	89796	neuron navigator 1
9497	hsa-miR-34a|hsa-miR-195	SLC4A7	DKFZp686H168|NBC2|NBC3|SBC2|SLC4A6	solute carrier family 4, sodium bicarbonate cotransporter, member 7	3	9497	solute carrier family 4, sodium bicarbonate cotransporter, member 7
84196	hsa-miR-34a|hsa-miR-195|hsa-miR-30d	USP48	DKFZp762M1713|MGC132556|MGC14879|RAP1GA1|USP31	ubiquitin specific peptidase 48	1	84196	ubiquitin specific peptidase 48
40	hsa-miR-34a|hsa-miR-30d	ACCN1	ACCN|ASIC2|ASIC2a|BNC1|BNaC1|MDEG|hBNaC1	amiloride-sensitive cation channel 1, neuronal (degenerin)	17	40	amiloride-sensitive cation channel 1, neuronal (degenerin)
4929	hsa-miR-34a|hsa-miR-30d	NR4A2	HZF-3|NOT|NURR1|RNR1|TINUR	nuclear receptor subfamily 4, group A, member 2	2	4929	nuclear receptor subfamily 4, group A, member 2
51742	hsa-miR-34a|hsa-miR-30d	ARID4B	BCAA|BRCAA1|DKFZp313M2420|MGC163290|RBBP1L1|RBP1L1|SAP180	AT rich interactive domain 4B (RBP1-like)	1	51742	AT rich interactive domain 4B (RBP1-like)
5236	hsa-miR-34a|hsa-miR-30d	PGM1		phosphoglucomutase 1	1	5236	phosphoglucomutase 1
84146	hsa-miR-34a|hsa-miR-30d	ZNF644	BM-005|KIAA1221|MGC60165|MGC70410|Zep-2	zinc finger protein 644	1	84146	zinc finger protein 644
8731	hsa-miR-34a|hsa-miR-30d	RNMT	DKFZp686H1252|KIAA0398|MET|RG7MT1|hCMT1c	RNA (guanine-7-) methyltransferase	18	8731	RNA (guanine-7-) methyltransferase
9134	hsa-miR-34a|hsa-miR-30d	CCNE2	CYCE2	cyclin E2	8	9134	cyclin E2
9211	hsa-miR-34a|hsa-miR-30d	LGI1	EPITEMPIN|EPT|ETL1|IB1099	leucine-rich, glioma inactivated 1	10	9211	leucine-rich, glioma inactivated 1
1501	hsa-miR-34a|hsa-miR-31	CTNND2	GT24|NPRAP	catenin (cadherin-associated protein), delta 2 (neural plakophilin-related arm-repeat protein)	5	1501	catenin (cadherin-associated protein), delta 2 (neural plakophilin-related arm-repeat protein)
23314	hsa-miR-34a|hsa-miR-31	SATB2	FLJ21474|FLJ32076|KIAA1034|MGC119474|MGC119477	SATB homeobox 2	2	23314	SATB homeobox 2
91782	hsa-miR-34a|hsa-miR-31	CHMP7	MGC29816	CHMP family, member 7	8	91782	CHMP family, member 7
23211	hsa-miR-34a|hsa-miR-7	ZC3H4	C19orf7|KIAA1064	zinc finger CCCH-type containing 4	19	23211	zinc finger CCCH-type containing 4
9314	hsa-miR-34a|hsa-miR-7	KLF4	EZF|GKLF	Kruppel-like factor 4 (gut)	9	9314	Kruppel-like factor 4 (gut)
2182	hsa-miR-34a|hsa-miR-7|hsa-miR-195	ACSL4	ACS4|FACL4|LACS4|MRX63|MRX68	acyl-CoA synthetase long-chain family member 4	X	2182	acyl-CoA synthetase long-chain family member 4
23338	hsa-miR-663	PHF15	JADE2|KIAA0239	PHD finger protein 15	5	23338	PHD finger protein 15
3226	hsa-miR-663	HOXC10	HOX3I|MGC5259	homeobox C10	12	3226	homeobox C10
8193	hsa-miR-663	DPF1	MGC150428|MGC150429|NEUD4|neuro-d4	D4, zinc and double PHD fingers family 1	19	8193	D4, zinc and double PHD fingers family 1
10107	hsa-miR-7	TRIM10	HERF1|MGC141979|RFB30|RNF9	tripartite motif-containing 10	6	10107	tripartite motif-containing 10
10166	hsa-miR-7	SLC25A15	D13S327|HHH|ORC1|ORNT1	solute carrier family 25 (mitochondrial carrier; ornithine transporter) member 15	13	10166	solute carrier family 25 (mitochondrial carrier; ornithine transporter) member 15
10187	hsa-miR-7	VDAC5P	VDAC3	voltage-dependent anion channel 5, pseudogene	12	10187	voltage-dependent anion channel 5, pseudogene
10322	hsa-miR-7	SMYD5	NN8-4AG|RAI15|RRG1|ZMYND23	SMYD family member 5	2	10322	SMYD family member 5
10970	hsa-miR-7	CKAP4	CLIMP-63|ERGIC-63|MGC99554|p63	cytoskeleton-associated protein 4	12	10970	cytoskeleton-associated protein 4
1107	hsa-miR-7	CHD3	Mi-2a|Mi2-ALPHA|ZFH	chromodomain helicase DNA binding protein 3	17	1107	chromodomain helicase DNA binding protein 3
11278	hsa-miR-7	KLF12	AP-2rep|AP2REP|HSPC122	Kruppel-like factor 12	13	11278	Kruppel-like factor 12
114788	hsa-miR-7	CSMD3	KIAA1894	CUB and Sushi multiple domains 3	8	114788	CUB and Sushi multiple domains 3
114879	hsa-miR-7	OSBPL5	FLJ42929|OBPH1|ORP5	oxysterol binding protein-like 5	11	114879	oxysterol binding protein-like 5
114885	hsa-miR-7	OSBPL11	FLJ13012|FLJ13164|ORP-11|ORP11|OSBP12|TCCCIA00292	oxysterol binding protein-like 11	3	114885	oxysterol binding protein-like 11
124801	hsa-miR-7	LSM12	FLJ30656|MGC104211|PNAS-135	LSM12 homolog (S. cerevisiae)	17	124801	LSM12 homolog (S. cerevisiae)
1266	hsa-miR-7	CNN3		calponin 3, acidic	1	1266	calponin 3, acidic
1280	hsa-miR-7	COL2A1	ANFH|AOM|COL11A3|MGC131516|SEDC	collagen, type II, alpha 1	12	1280	collagen, type II, alpha 1
134510	hsa-miR-7	UBLCP1	CPUB1|FLJ25267|MGC10067	ubiquitin-like domain containing CTD phosphatase 1	5	134510	ubiquitin-like domain containing CTD phosphatase 1
148252	hsa-miR-7	DIRAS1	Di-Ras1|FLJ42681|GBTS1|RIG	DIRAS family, GTP-binding RAS-like 1	19	148252	DIRAS family, GTP-binding RAS-like 1
171023	hsa-miR-7	ASXL1	KIAA0978|MGC117280|MGC71111	additional sex combs like 1 (Drosophila)	20	171023	additional sex combs like 1 (Drosophila)
2042	hsa-miR-7	EPHA3	ETK|ETK1|HEK|HEK4|TYRO4	EPH receptor A3	3	2042	EPH receptor A3
205717	hsa-miR-7	KIAA2018	DKFZp781O0144	KIAA2018	3	205717	KIAA2018
2104	hsa-miR-7	ESRRG	DKFZp781L1617|ERR3|FLJ16023|KIAA0832|NR3B3	estrogen-related receptor gamma	1	2104	estrogen-related receptor gamma
23060	hsa-miR-7	ZNF609	KIAA0295|MGC164858	zinc finger protein 609	15	23060	zinc finger protein 609
23350	hsa-miR-7	SR140	KIAA0332|MGC133197	U2-associated SR140 protein	3	23350
23592	hsa-miR-7	LEMD3	MAN1	LEM domain containing 3	12	23592	LEM domain containing 3
23768	hsa-miR-7	FLRT2	KIAA0405	fibronectin leucine rich transmembrane protein 2	14	23768	fibronectin leucine rich transmembrane protein 2
26046	hsa-miR-7	ZNF294	C21orf10|C21orf98|FLJ11053|KIAA0714|RNF160	zinc finger protein 294	21	26046	zinc finger protein 294
27013	hsa-miR-7	C2orf24	CGI-57	chromosome 2 open reading frame 24	2	27013	chromosome 2 open reading frame 24
27230	hsa-miR-7	SERP1	MGC117327|MGC133321|MGC133322|RAMP4	stress-associated endoplasmic reticulum protein 1	3	27230	stress-associated endoplasmic reticulum protein 1
2737	hsa-miR-7	GLI3	ACLS|GCPS|PAP-A|PAPA|PAPA1|PAPB|PHS|PPDIV	GLI-Kruppel family member GLI3 (Greig cephalopolysyndactyly syndrome)	7	2737	GLI-Kruppel family member GLI3 (Greig cephalopolysyndactyly syndrome)
283489	hsa-miR-7	ZNF828	C13orf8|FLJ90413|KIAA1802	zinc finger protein 828	13	283489	zinc finger protein 828
284618	hsa-miR-7	C1orf104	FLJ35976|RP11-21N7.3	chromosome 1 open reading frame 104	1	284618	chromosome 1 open reading frame 104
3069	hsa-miR-7	HDLBP	FLJ16432|HBP|PRO2900|VGL	high density lipoprotein binding protein (vigilin)	2	3069	high density lipoprotein binding protein (vigilin)
3070	hsa-miR-7	HELLS	FLJ10339|LSH|Nbla10143|PASG|SMARCA6	helicase, lymphoid-specific	10	3070	helicase, lymphoid-specific
375346	hsa-miR-7	TMEM110	DKFZp667E1121|MGC52022	transmembrane protein 110	3	375346	transmembrane protein 110
401190	hsa-miR-7	RGS7BP	R7BP	regulator of G-protein signaling 7 binding protein	5	401190	regulator of G-protein signaling 7 binding protein
4185	hsa-miR-7	ADAM11	MDC	ADAM metallopeptidase domain 11	17	4185	ADAM metallopeptidase domain 11
5080	hsa-miR-7	PAX6	AN|AN2|D11S812E|MGC17209|MGDA|WAGR	paired box 6	11	5080	paired box 6
50862	hsa-miR-7	RNF141	MGC8715|ZFP26|ZNF230	ring finger protein 141	11	50862	ring finger protein 141
5090	hsa-miR-7	PBX3		pre-B-cell leukemia homeobox 3	9	5090	pre-B-cell leukemia homeobox 3
51194	hsa-miR-7	IPO11	RanBP11|SLRN	importin 11	5	51194	importin 11
51317	hsa-miR-7	PHF21A	BHC80|BM-006|KIAA1696	PHD finger protein 21A	11	51317	PHD finger protein 21A
51440	hsa-miR-7	HPCAL4	DKFZp761G122|HLP4	hippocalcin like 4	1	51440	hippocalcin like 4
5355	hsa-miR-7	PLP2	A4|A4-LSB|MGC126187	proteolipid protein 2 (colonic epithelium-enriched)	X	5355	proteolipid protein 2 (colonic epithelium-enriched)
54482	hsa-miR-7	CCDC76	FLJ10287|FLJ11219	coiled-coil domain containing 76	1	54482	coiled-coil domain containing 76
546	hsa-miR-7	ATRX	ATR2|MGC2094|MRXHF1|RAD54|RAD54L|SFM1|SHS|XH2|XNP|ZNF-HX	alpha thalassemia/mental retardation syndrome X-linked (RAD54 homolog, S. cerevisiae)	X	546	alpha thalassemia/mental retardation syndrome X-linked (RAD54 homolog, S. cerevisiae)
54732	hsa-miR-7	TMED9	HSGP25L2G	transmembrane emp24 protein transport domain containing 9	5	54732	transmembrane emp24 protein transport domain containing 9
55074	hsa-miR-7	OXR1	FLJ10125|FLJ38829|FLJ41673|FLJ42450|FLJ45656|Nbla00307	oxidation resistance 1	8	55074	oxidation resistance 1
55379	hsa-miR-7	LRRC59	FLJ21675|PRO1855	leucine rich repeat containing 59	17	55379	leucine rich repeat containing 59
55626	hsa-miR-7	AMBRA1	FLJ20294|KIAA1736|MGC33725|WDR94	autophagy/beclin-1 regulator 1	11	55626	autophagy/beclin-1 regulator 1
55893	hsa-miR-7	ZNF395	DKFZp434K1210|HDBP2|PBF|PRF-1|PRF1|Si-1-8-14	zinc finger protein 395	8	55893	zinc finger protein 395
55969	hsa-miR-7	C20orf24	PNAS-11|RIP5	chromosome 20 open reading frame 24	20	55969	chromosome 20 open reading frame 24
56254	hsa-miR-7	RNF20	BRE1A|FLJ11189|FLJ20382|KIAA2779|MGC129667|MGC129668	ring finger protein 20	9	56254	ring finger protein 20
56655	hsa-miR-7	POLE4	p12	polymerase (DNA-directed), epsilon 4 (p12 subunit)	2	56655	polymerase (DNA-directed), epsilon 4 (p12 subunit)
5747	hsa-miR-7	PTK2	FADK|FAK|FAK1|pp125FAK	PTK2 protein tyrosine kinase 2	8	5747	PTK2 protein tyrosine kinase 2
57555	hsa-miR-7	NLGN2	KIAA1366	neuroligin 2	17	57555	neuroligin 2
5814	hsa-miR-7	PURB	MGC126784|MGC126786|PURBETA	purine-rich element binding protein B	7	5814	purine-rich element binding protein B
5894	hsa-miR-7	RAF1	CRAF|NS5|Raf-1|c-Raf	v-raf-1 murine leukemia viral oncogene homolog 1	3	5894	v-raf-1 murine leukemia viral oncogene homolog 1
5925	hsa-miR-7	RB1	OSRC|RB|p105-Rb|pRb|pp110	retinoblastoma 1 (including osteosarcoma)	13	5925	retinoblastoma 1 (including osteosarcoma)
6198	hsa-miR-7	RPS6KB1	PS6K|S6K|S6K1|STK14A|p70(S6K)-alpha|p70-S6K|p70-alpha	ribosomal protein S6 kinase, 70kDa, polypeptide 1	17	6198	ribosomal protein S6 kinase, 70kDa, polypeptide 1
6500	hsa-miR-7	SKP1	EMC19|MGC34403|OCP-II|OCP2|SKP1A|TCEB1L|p19A	S-phase kinase-associated protein 1	5	6500	S-phase kinase-associated protein 1
6622	hsa-miR-7	SNCA	MGC110988|NACP|PARK1|PARK4|PD1	synuclein, alpha (non A4 component of amyloid precursor)	4	6622	synuclein, alpha (non A4 component of amyloid precursor)
7376	hsa-miR-7	NR1H2	LXR-b|LXRB|NER|NER-I|RIP15|UNR	nuclear receptor subfamily 1, group H, member 2	19	7376	nuclear receptor subfamily 1, group H, member 2
7416	hsa-miR-7	VDAC1	MGC111064|PORIN|PORIN-31-HL	voltage-dependent anion channel 1	5	7416	voltage-dependent anion channel 1
7419	hsa-miR-7	VDAC3	HD-VDAC3	voltage-dependent anion channel 3	8	7419	voltage-dependent anion channel 3
79109	hsa-miR-7	MAPKAP1	JC310|MGC2745|MIP1|SIN1|SIN1b|SIN1g	mitogen-activated protein kinase associated protein 1	9	79109	mitogen-activated protein kinase associated protein 1
79960	hsa-miR-7	PHF17	FLJ22479|JADE1|KIAA1807	PHD finger protein 17	4	79960	PHD finger protein 17
8034	hsa-miR-7	SLC25A16	D10S105E|GDA|GDC|HGT.1|MGC39851|ML7|hML7	solute carrier family 25 (mitochondrial carrier; Graves disease autoantigen), member 16	10	8034	solute carrier family 25 (mitochondrial carrier; Graves disease autoantigen), member 16
8473	hsa-miR-7	OGT	FLJ23071|HRNT1|MGC22921|O-GLCNAC	O-linked N-acetylglucosamine (GlcNAc) transferase (UDP-N-acetylglucosamine:polypeptide-N-acetylglucosaminyl transferase)	X	8473	O-linked N-acetylglucosamine (GlcNAc) transferase (UDP-N-acetylglucosamine:polypeptide-N-acetylglucosaminyl transferase)
84985	hsa-miR-7	FAM83A	BJ-TSA-9|MGC14128	family with sequence similarity 83, member A	8	84985	family with sequence similarity 83, member A
8545	hsa-miR-7	CGGBP1	CGGBP|p20-CGGBP	CGG triplet repeat binding protein 1	3	8545	CGG triplet repeat binding protein 1
8569	hsa-miR-7	MKNK1	MNK1	MAP kinase interacting serine/threonine kinase 1	1	8569	MAP kinase interacting serine/threonine kinase 1
8660	hsa-miR-7	IRS2		insulin receptor substrate 2	13	8660	insulin receptor substrate 2
89792	hsa-miR-7	GAL3ST3	GAL3ST-3|GAL3ST2|MGC142112|MGC142114	galactose-3-O-sulfotransferase 3	11	89792	galactose-3-O-sulfotransferase 3
91653	hsa-miR-7	BOC		Boc homolog (mouse)	3	91653	Boc homolog (mouse)
92597	hsa-miR-7	MOBKL1A	MATS2|MGC33910|MOB4A|Mob1B	MOB1, Mps One Binder kinase activator-like 1A (yeast)	4	92597	MOB1, Mps One Binder kinase activator-like 1A (yeast)
9278	hsa-miR-7	ZBTB22	BING1|ZBTB22A|ZNF297|ZNF297A|fru|fruitless	zinc finger and BTB domain containing 22	6	9278	zinc finger and BTB domain containing 22
9315	hsa-miR-7	C5orf13	D4S114|P311|PRO1873|PTZ17	chromosome 5 open reading frame 13	5	9315	chromosome 5 open reading frame 13
9337	hsa-miR-7	CNOT8	CAF1|CALIF|POP2|hCAF1	CCR4-NOT transcription complex, subunit 8	5	9337	CCR4-NOT transcription complex, subunit 8
9559	hsa-miR-7	VPS26A	FLJ12930|HB58|Hbeta58|PEP8A|VPS26	vacuolar protein sorting 26 homolog A (S. pombe)	10	9559	vacuolar protein sorting 26 homolog A (S. pombe)
9781	hsa-miR-7	RNF144A	KIAA0161|RNF144|UBCE7IP4	ring finger protein 144A	2	9781	ring finger protein 144A
9825	hsa-miR-7	SPATA2	FLJ13167|KIAA0757|PD1|tamo	spermatogenesis associated 2	20	9825	spermatogenesis associated 2
9908	hsa-miR-7	G3BP2		GTPase activating protein (SH3 domain) binding protein 2	4	9908	GTPase activating protein (SH3 domain) binding protein 2
9924	hsa-miR-7	PAN2	FLJ39360|KIAA0710|USP52|hPAN2	PAN2 polyA specific ribonuclease subunit homolog (S. cerevisiae)	12	9924	PAN2 polyA specific ribonuclease subunit homolog (S. cerevisiae)
23063	hsa-miR-7|hsa-miR-195	WAPAL	FOE|KIAA0261|WAPL	wings apart-like homolog (Drosophila)	10	23063	wings apart-like homolog (Drosophila)
23266	hsa-miR-7|hsa-miR-195	LPHN2	CIRL2|CL2|LEC1|LPHH1	latrophilin 2	1	23266	latrophilin 2
8671	hsa-miR-7|hsa-miR-195	SLC4A4	DKFZp781H1314|HNBC1|KNBC|NBC1|NBC2|SLC4A5|hhNMC|pNBC	solute carrier family 4, sodium bicarbonate cotransporter, member 4	4	8671	solute carrier family 4, sodium bicarbonate cotransporter, member 4
905	hsa-miR-7|hsa-miR-195|hsa-miR-30d	CCNT2	FLJ90560|MGC134840	cyclin T2	2	905	cyclin T2
10802	hsa-miR-7|hsa-miR-30d	SEC24A		SEC24 related gene family, member A (S. cerevisiae)	5	10802	SEC24 related gene family, member A (S. cerevisiae)
124808	hsa-miR-7|hsa-miR-30d	CCDC43	FLJ31795	coiled-coil domain containing 43	17	124808	coiled-coil domain containing 43
22883	hsa-miR-7|hsa-miR-30d	CLSTN1	ALC-ALPHA|CSTN1|FLJ32258|KIAA0911|PIK3CD|XB31alpha|alcalpha1|alcalpha2	calsyntenin 1	1	22883	calsyntenin 1
27327	hsa-miR-7|hsa-miR-30d	TNRC6A	CAGH26|DKFZp666E117|FLJ22043|GW1|GW182|KIAA1460|MGC75384|TNRC6	trinucleotide repeat containing 6A	16	27327	trinucleotide repeat containing 6A
491	hsa-miR-7|hsa-miR-30d	ATP2B2	PMCA2|PMCA2a|PMCA2i	ATPase, Ca++ transporting, plasma membrane 2	3	491	ATPase, Ca++ transporting, plasma membrane 2
493	hsa-miR-7|hsa-miR-30d	ATP2B4	ATP2B2|DKFZp686G08106|DKFZp686M088|MXRA1|PMCA4|PMCA4b|PMCA4x	ATPase, Ca++ transporting, plasma membrane 4	1	493	ATPase, Ca++ transporting, plasma membrane 4
5217	hsa-miR-7|hsa-miR-30d	PFN2	D3S1319E|PFL	profilin 2	3	5217	profilin 2
5293	hsa-miR-7|hsa-miR-30d	PIK3CD	p110D	phosphoinositide-3-kinase, catalytic, delta polypeptide	1	5293	phosphoinositide-3-kinase, catalytic, delta polypeptide
54541	hsa-miR-7|hsa-miR-30d	DDIT4	Dig2|FLJ20500|REDD-1|REDD1|RP11-442H21.1|RTP801	DNA-damage-inducible transcript 4	10	54541	DNA-damage-inducible transcript 4
5926	hsa-miR-7|hsa-miR-30d	ARID4A	RBBP1|RBP-1|RBP1	AT rich interactive domain 4A (RBP1-like)	14	5926	AT rich interactive domain 4A (RBP1-like)
813	hsa-miR-7|hsa-miR-30d	CALU	FLJ90608	calumenin	7	813	calumenin
829	hsa-miR-7|hsa-miR-30d	CAPZA1	CAPPA1|CAPZ|CAZ1	capping protein (actin filament) muscle Z-line, alpha 1	1	829	capping protein (actin filament) muscle Z-line, alpha 1

## Sheet: note
# Notes : TargetScan list with percentile : 80.0
# Entity List: Fold change >= 1.5, 10% FDR
# Database: Conserved
# Technology : GeneSpring.BiologicalGenome.9606
# Owner : gxuser
# Created On : Wed Feb 25 13:42:35 EST 2009
