# Supplementary material for: Prostate apoptosis response protein 4 sensitizes human colon cancer cells to chemotherapeutic 5-FU through mediation of an NFκB and microRNA network
Source: Mol Cancer. 2010 Apr 30;9:98. doi: 10.1186/1476-4598-9-98 (PMC2883962; doi:10.1186/1476-4598-9-98)
Supplement: Additional file 7 — Ingenuity pathway analysis (IPA) of genes predicted to be targeted by the differentially expressed microRNAs in cells with and without Par-4 overexpression. [file 1476-4598-9-98-S7.XLS]

## Sheet: Sheet1
Additional file 7. Ingenuity pathway analysis (IPA) of genes predicted to be targeted by the differentially expressed miRNAs in cells with and without Par-4 overexpression.
	Top categories identified by IPAa	Score or P-value
Gene Networks	1. Cancer, Cell Death, Cell Morphology	42
	2. Gene Expression, Cardiovascular System Development and Function, Organ Morphology	42
Diseases	1. Cancer	5.28E-09 - 1.96E-03
	2. Connective Tissue Disorder	1.12E-07 - 1.31E-03
Molecular Functions	1. Cell Cycle	3.76E-13 - 1.94E-03
	2. Cell Death	4.31E-12 - 1.66E-03
	3. Cellular Growth and Proliferation	9.92E-11 - 1.62E-03
Canonical Pathways	1. Wnt/β-catenin Signaling	2.37e-06
	2. ERK/MAPK Signaling	6.96e-06
	3. PI3K/AKT Signaling	8.31e-06
a1187 mRNAs targeted by the differentially expressed miRNAs, predicted by TargetScan algorithm, were imported to IPA for pathway analysis. The direct and indirect interactions were used to construction gene networks in IPA.
