# Supplementary material for: Prostate apoptosis response protein 4 sensitizes human colon cancer cells to chemotherapeutic 5-FU through mediation of an NFκB and microRNA network
Source: Mol Cancer. 2010 Apr 30;9:98. doi: 10.1186/1476-4598-9-98 (PMC2883962; doi:10.1186/1476-4598-9-98)
Supplement: Additional file 8 — Predicted target genes of differentially expressed microRNAs have known associations with apoptotic or anti-apoptotic function. [file 1476-4598-9-98-S8.XLS]

## Sheet: Sheet1
Additional file 8 . Predicted targets of differentially expressed microRNAs
have known associations with apoptotic or anti-apoptotic functions.
miRNA	P-valuea	Fold change	Predicted target genesb with known
		(Par-4/Vector)	apoptosis or antiapoptosis functions
miR-30d	2.87e-05	2.19	IL1A, NEFL, PRLR, BECN1, SOCS3, ABL1,
			ACTC1, RHOB, PRDM1, PAWR, RARG, KLF10,
			TIMP3, UNC5C, ATG5, IRF4, PTPN13, DDIT4
miR-10b	7.18e-05	2.2	MAP3K7, GATA6, TBX5, KLF11, CADM1,
			BDNF, BCL2L11, BCL6
miR-34a	0.000488	1.85	BCL2, SOX4, PEA15, EI24, KIAA1967, SGPP1,
			BCL6
miR-195	0.000783	1.96	FGF2, PTH, SGK1, BAG5, UBE4B, BNDF, CD28
miR-222	0.00114826	-1.85	BCL2L11, IRF2, ANGPTL4, CDKN1B, MLL
miR-221	0.00141856	-1.78	BCL2L11, IRF2, ANGPTL4, CDKN1B, MLL
miR-31	0.00254735	1.52	CD28
miR-7	0.003192	-1.75	SNCA, RAF1, VDAC1, DDIT4, PTK2
miR-663	0.00610938	-5.34	DPF1
miR-193b	0.00826575	-1.54	MCL1, MAPK10, SIAH1
miR-18a	0.0239308	2.18	GCLC, IGF1
aP-values were derived from student’s t-test (double-sided), comparing Par-4-overexpressing HT29
cells to controls (empty vector-transfected).
bTarget genes of the deregulated 22 miRNAs were identified by TargetScan 4.1 with percentile 80
and conserved targets criteria. 283 genes were classified as cell death-related genes. These 283 target genes
were further annotated, and only the genes with confirmed apoptosis or antiapoptosis functions were listed.
