# Supplementary material for: Prostate apoptosis response protein 4 sensitizes human colon cancer cells to chemotherapeutic 5-FU through mediation of an NFκB and microRNA network
Source: Mol Cancer. 2010 Apr 30;9:98. doi: 10.1186/1476-4598-9-98 (PMC2883962; doi:10.1186/1476-4598-9-98)
Supplement: Additional file 9 — Primer sequences for ChIP-qPCR experiments. [file 1476-4598-9-98-S9.XLS]

## Sheet: Sheet1
Additional file 9. The sequences of the primers used for amplification of PCR products to examine
the occupancies of NFkB at the target genes in the ChIP-qPCR experiments in this study.
Gene	Sequence of forward primer	Sequence of reverse primer
RNASEN	5'-ATGATGTTCCGCCTGGATATG-3'	5'-GGGGAGAGGGGAAATGATATT-3'
ITGB4	5'-TTCTGGGGCCAGTAACCTATT-3'	5'-AGCTGAGAGGCGAGATGTCAA-3'
IGF1R	5'-TCCTTTTGATTTACATTTGGG-3'	5'-TGCATTATGTCAACTGTTTGA-3'
MT1X	5'-CAGCTATCTGCTCAGGGAATT-3'	5'-AAATGGAGGCTCAGAGAGGTT-3'
MT1E	5'-AAAAGCAACTTTGGAACTGGG-3'	5'-CAAAAGTCACCTTTGCTCCA-3'
SLC2A1	5'-AGTAGCTGGGATTACAGGCG-3'	5'-AGGCTAAGGTGGGAGGATCA-3'
MAPK1	5'-AATTCTGTTTTTTGGCCGGG-3'	5'-AAGGTTGGAGTGCAGTGGC-3'
CDK5	5'-TCAGAGTTCCCTAAAGCCAGG-3'	5'-TGACCCCTTGTCCGACCTTA-3'
TUBB	5'-TGCTGGGATTACAGGCGTAA-3'	5'-TGAACACAGTCATTTTGTGGG-3'
BRAF	5'-AATTCCCATGTGTTGTGGGAG-3'	5'-AGTCCATTTTCACACTGCTGA-3'
IL8	5'-TTCTTGTTTGGATAGGTTGCA-3'	5'-TTTCTCCTCACTTTGGCCTT-3'
ACTB	5'-TGCCCATCTACGAGGGGTAT-3'	5'-ATGCCAGGGTACATGGTGGT-3'
